# Supplementary material for: CFTR interactome mapping using the mammalian membrane two‐hybrid high‐throughput screening system
Source: Mol Syst Biol. 2022 Feb 14;18(2):e10629. doi: 10.15252/msb.202110629 (PMC8842165; doi:10.15252/msb.202110629)
Supplement: Supplementary file 2 — Table EV1 [file MSB-18-e10629-s007.xlsx]

## Sheet: Primer Sets
	Replicate	Forward 5' to 3'	Reverse 5' to 3'
Primer Set 1	1	ATAGCGGTTTGACTCACGGG	GCCGTACATGAACTGAGGGG
Primer Set 2	2	ACCTCCATAGAAGACACCGGGAC	GATCTCGAACTCGTGGCCGTTC
