# Supplementary material for: CFTR interactome mapping using the mammalian membrane two‐hybrid high‐throughput screening system
Source: Mol Syst Biol. 2022 Feb 14;18(2):e10629. doi: 10.15252/msb.202110629 (PMC8842165; doi:10.15252/msb.202110629)
Supplement: Supplementary file 3 — Table EV2 [file MSB-18-e10629-s006.xlsx]

## Sheet: Co-IP From Interactome
Prey Symbol	Prey Entrez	Co-IP Result
C8orf47	203111	Confirmed
XAGE3	170626	Confirmed
ST6GALNAC1	55808	Confirmed
DDX19A	55308	Confirmed
PRAF2	11230	Confirmed
FGL2	10875	Confirmed
ZNF22	7570	Confirmed
CRABP1	1381	Confirmed
GSTT2B	653689	Confirmed
C11orf66	220004	Confirmed
USP26	83844	Confirmed
TMEM40	55287	Confirmed
CCDC9	26093	Confirmed
AKR7A3	22977	Confirmed
TRAFD1	10906	Confirmed
VTI1B	10490	Confirmed
TFG	10342	Confirmed
LOC641367	641367	Unconfirmed
LRRC57	255252	Unconfirmed
CHRFAM7A	89832	Unconfirmed
SERAC1	84947	Unconfirmed
LRFN4	78999	Unconfirmed
DDRGK1	65992	Unconfirmed
KLHL18	23276	Unconfirmed
VAPA	9218	Unconfirmed
FKBP6	8468	Unconfirmed
CXorf26	51260	Unconfirmed
ARFGAP3	26286	Unconfirmed
CSHL1	1444	Unconfirmed
CAPZB	832	Unconfirmed
