# Supplementary material for: CFTR interactome mapping using the mammalian membrane two‐hybrid high‐throughput screening system
Source: Mol Syst Biol. 2022 Feb 14;18(2):e10629. doi: 10.15252/msb.202110629 (PMC8842165; doi:10.15252/msb.202110629)
Supplement: Supplementary file 4 — Table EV3 [file MSB-18-e10629-s002.xlsx]

## Sheet: siRNAs traffic screen
Gene symbol	Goal	Entrez	siRNA reference	Sense Sequence (5'->3')	Antisense Sequence (5'->3')
Neg1	Control		4390844	UAACGACGCGACGACGUAAtt	UUACGUCGUCGCGUCGUUAtt
CFTR	Control	1080	s2947	GCAUAGAUGUGGAUAGCUUtt	AAGCUAUCCACAUCUAUGCtg
INCENP	Control	3619	s7424	AGUCCUUUAUUAAGCGCAAtt	UUGCGCUUAAUAAAGGACUtc
COPB1	Control	1315	s3371	GGUCUGUCAUGCUAAUCCAtt	UGGAUUAGCAUGACAGACCtt
COPZ1	Control	22818	s22428	GCCUGACAGUGGUAUACAAtt	UUGUAUACCACUGUCAGGCct
ADCYAP1	MaMTH-HTS hit	116	s1040	GGAUCUUCACGGACAGCUAtt	UAGCUGUCCGUGAAGAUCCcg
ADCYAP1	MaMTH-HTS hit	116	s1041	GGGAUAAUCAUGCACAGCAtt	UGCUGUGCAUGAUUAUCCCat
ADRB3	MaMTH-HTS hit	155	s1124	AGUGAGUGCUUAGGGCAAAtt	UUUGCCCUAAGCACUCACUga
ADRB3	MaMTH-HTS hit	155	s1126	GGAGCUCCAGGGUUCAUAAtt	UUAUGAACCCUGGAGCUCCca
C7	MaMTH-HTS hit	730	s2192	CAAUAGUACUUGGUCUUAUtt	AUAAGACCAAGUACUAUUGta
C7	MaMTH-HTS hit	730	s2193	GUGUGGAAGUGAACGGCAAtt	UUGCCGUUCACUUCCACACaa
CAPZB	MaMTH-HTS hit	832	s2401	CGAGAUCUACUUUGGAAAAtt	UUUUCCAAAGUAGAUCUCGtt
CAPZB	MaMTH-HTS hit	832	s224900	ACAAUGCCUUUGACCAGUAtt	UACUGGUCAAAGGCAUUGUtg
CGB	MaMTH-HTS hit	1082	s535191	CGUCAACACCACCAUCUGUtt	ACAGAUGGUGGUGUUGACGgt
CGB	MaMTH-HTS hit	1082	s535192	CCUUCCAAGUCCAUCCCGAtt	UCGGGAUGGACUUGGAAGGct
CHRM4	MaMTH-HTS hit	1132	s3031	AGAGCCCACUAAUGAAGCAtt	UGCUUCAUUAGUGGGCUCUtg
CHRM4	MaMTH-HTS hit	1132	s3032	CUCUACACCGUGUACAUCAtt	UGAUGUACACGGUGUAGAGgt
CHRNA7	MaMTH-HTS hit	1139	s3053	CAGACAUUCUUCUCUAUAAtt	UUAUAGAGAAGAAUGUCUGgt
CHRNA7	MaMTH-HTS hit	1139	s3054	GCAAAUGUCUUGGACAGAUtt	AUCUGUCCAAGACAUUUGCag
CHRNA7	MaMTH-HTS hit	1139	s40141	CAUGCACUGGAGUUAAUUAtt	UAAUUAACUCCAGUGCAUGtg
CHRNA7	MaMTH-HTS hit	1139	s40142	CCUGACUUCUGCAAACCUAtt	UAGGUUUGCAGAAGUCAGGca
CLCNKB	MaMTH-HTS hit	1188	s3153	CAAUAGGUUCAGCUCCAAAtt	UUUGGAGCUGAACCUAUUGtt
CLCNKB	MaMTH-HTS hit	1188	s3154	GCACCGUCAUUGUCAAGAAtt	UUCUUGACAAUGACGGUGCca
COL9A1	MaMTH-HTS hit	1297	s3329	AGAAAUUGGUGAACCAGGAtt	UCCUGGUUCACCAAUUUCUcc
COL9A1	MaMTH-HTS hit	1297	s225614	GAGUCAUACAAGAACAUUUtt	AAAUGUUCUUGUAUGACUCtc
CRABP1	MaMTH-HTS hit	1381	s3480	GCAGCGAGAAUUUCGACGAtt	UCGUCGAAAUUCUCGCUGCtg
CRABP1	MaMTH-HTS hit	1381	s3482	AAACCUACUGGACCCGUGAtt	UCACGGGUCCAGUAGGUUUtg
CSHL1	MaMTH-HTS hit	1444	s194360	GCAGAAAUCCAACUUAGAGtt	CUCUAAGUUGGAUUUCUGCtg
CSHL1	MaMTH-HTS hit	1444	s194361	GCAUCCAAAUGCUGAUGGGtt	CCCAUCAGCAUUUGGAUGCct
DFNA5	MaMTH-HTS hit	1687	s4065	GGAUGGACCAUUAAGUGUUtt	AACACUUAAUGGUCCAUCCtg
DFNA5	MaMTH-HTS hit	1687	s4066	GAAAGAUACAGAAAGGUUUtt	AAACCUUUCUGUAUCUUUCag
DUSP7	MaMTH-HTS hit	1849	s4382	ACAAGUUUCAAACAGAGUAtt	UACUCUGUUUGAAACUUGUtg
DUSP7	MaMTH-HTS hit	1849	s4383	AGUCCAACAUCUCGCCCAAtt	UUGGGCGAGAUGUUGGACUtt
EPHX1	MaMTH-HTS hit	2052	s4750	AGCAACUUCUCUACCCUGAtt	UCAGGGUAGAGAAGUUGCUta
EPHX1	MaMTH-HTS hit	2052	s4751	GGAUCGAUAAGUUCCGUUUtt	AAACGGAACUUAUCGAUCCtc
EPO	MaMTH-HTS hit	2056	s4761	CACUGCAGCUUGAAUGAGAtt	UCUCAUUCAAGCUGCAGUGtt
EPO	MaMTH-HTS hit	2056	s4762	GCUCCACUCCGAACAAUCAtt	UGAUUGUUCGGAGUGGAGCag
ETFA	MaMTH-HTS hit	2108	s230300	GAAUAGUUGCAGAUUUAUUtt	AAUAAAUCUGCAACUAUUCca
ETFA	MaMTH-HTS hit	2108	s230301	CAUCUGCCUUCGGAAAGAAtt	UUCUUUCCGAAGGCAGAUGct
FANCB	MaMTH-HTS hit	2187	s225863	GAGAAUUUCCUAAUUGAUAtt	UAUCAAUUAGGAAAUUCUCac
FANCB	MaMTH-HTS hit	2187	s225864	GUCAAGAAGUAUUAAGUGAtt	UCACUUAAUACUUCUUGACtt
FCGR3A	MaMTH-HTS hit	2214	s223526	CUUUCCACCUGGGUACCAAtt	UUGGUACCCAGGUGGAAAGaa
FCGR3A	MaMTH-HTS hit	2214	s227400	CAAUGAGAGCCUCAUCUCAtt	UGAGAUGAGGCUCUCAUUGtg
GNAZ	MaMTH-HTS hit	2781	s5898	CCAUCUGCUUUCCCGAGUAtt	UACUCGGGAAAGCAGAUGGtg
GNAZ	MaMTH-HTS hit	2781	s5899	GCUACGACCUGAAACUCUAtt	UAGAGUUUCAGGUCGUAGCcg
GNB2	MaMTH-HTS hit	2783	s194436	AGACCUUCAUCGGCCAUGAtt	UCAUGGCCGAUGAAGGUCUgt
GNB2	MaMTH-HTS hit	2783	s223761	GCACCUGGCAAAGAUCUAUtt	AUAGAUCUUUGCCAGGUGCcc
PDIA3	MaMTH-HTS hit	2923	s6227	GGAAUAGUCCCAUUAGCAAtt	UUGCUAAUGGGACUAUUCCtt
PDIA3	MaMTH-HTS hit	2923	s6229	GCAACUUGAGGGAUAACUAtt	UAGUUAUCCCUCAAGUUGCtg
GTF2F1	MaMTH-HTS hit	2962	s6305	ACGUCGUUCGAGUUCCUAAtt	UUAGGAACUCGAACGACGUat
GTF2F1	MaMTH-HTS hit	2962	s6306	AGGACCUGCUGAAAAAGUUtt	AACUUUUUCAGCAGGUCCUta
SERPIND1	MaMTH-HTS hit	3053	s6473	CAGUGGGAGCAGUUAAAUAtt	UAUUUAACUGCUCCCACUGgg
SERPIND1	MaMTH-HTS hit	3053	s6474	GCUUGACUUCAAAACUAAAtt	UUUAGUUUUGAAGUCAAGCag
HK1	MaMTH-HTS hit	3098	s6558	CGAUGAAACUCUCAUAGAUtt	AUCUAUGAGAGUUUCAUCGga
HK1	MaMTH-HTS hit	3098	s6559	GAUCGAGAGUGACCGAUUAtt	UAAUCGGUCACUCUCGAUCtg
HMMR	MaMTH-HTS hit	3161	s6671	CAACGAAAAUCUAAAUGCAtt	UGCAUUUAGAUUUUCGUUGtg
HMMR	MaMTH-HTS hit	3161	s6672	GACUAAUGAACUACUAAAAtt	UUUUAGUAGUUCAUUAGUCct
HSD17B2	MaMTH-HTS hit	3294	s6944	GGAGCUGAGGAAUUGCGAAtt	UUCGCAAUUCCUCAGCUCCtg
HSD17B2	MaMTH-HTS hit	3294	s6945	CCUCAUGUAUACUUACUUAtt	UAAGUAAGUAUACAUGAGGaa
HSPD1	MaMTH-HTS hit	3329	s7002	CGUAAGCCUUUGGUCAUAAtt	UUAUGACCAAAGGCUUACGgt
HSPD1	MaMTH-HTS hit	3329	s61674	CCUCAGAAGUUGGUUAUGAtt	UCAUAACCAACUUCUGAGGaa
HTR5A	MaMTH-HTS hit	3361	s7056	CCGAAGCUGUGGAGGUGAAtt	UUCACCUCCACAGCUUCGGat
HTR5A	MaMTH-HTS hit	3361	s7057	UGAUCUAUACGGCUUUCAAtt	UUGAAAGCCGUAUAGAUCAgg
IL13	MaMTH-HTS hit	3596	s7369	GACCUGCUCUUACAUUUAAtt	UUAAAUGUAAGAGCAGGUCct
IL13	MaMTH-HTS hit	3596	s7370	GCAUGUCCGAGACACCAAAtt	UUUGGUGUCUCGGACAUGCaa
KRT13	MaMTH-HTS hit	3860	s7980	UGAUGUCCGUAGGCCUUAAtt	UUAAGGCCUACGGACAUCAga
KRT13	MaMTH-HTS hit	3860	s7981	ACAAGGAGGUGUCUACCAAtt	UUGGUAGACACCUCCUUGUtc
LGALS2	MaMTH-HTS hit	3957	s194593	CUCUUUCAAGUUAAAAGAAtt	UUCUUUUAACUUGAAAGAGga
LGALS2	MaMTH-HTS hit	3957	s194594	CAACGGGAAGAUCACCUGUtt	ACAGGUGAUCUUCCCGUUGtt
LMX1B	MaMTH-HTS hit	4010	s8242	ACGAAUUCGUGCUCAAGGAtt	UCCUUGAGCACGAAUUCGUcg
LMX1B	MaMTH-HTS hit	4010	s8243	CGACAGCGAUACCUCCUUAtt	UAAGGAGGUAUCGCUGUCGat
LSP1	MaMTH-HTS hit	4046	s8303	GGGCAUGGGAAGUAUGAGAtt	UCUCAUACUUCCCAUGCCCgg
LSP1	MaMTH-HTS hit	4046	s8304	CCAUCUCCAAGAUUGAUCAtt	UGAUCAAUCUUGGAGAUGGgc
MC3R	MaMTH-HTS hit	4159	s8562	CCCUCUACGUGCACAUGUUtt	AACAUGUGCACGUAGAGGGtg
MC3R	MaMTH-HTS hit	4159	s8563	ACACCUACCUGGUCCUCAUtt	AUGAGGACCAGGUAGGUGUtg
MOS	MaMTH-HTS hit	4342	s8919	GGACAGUUAAGUUUGGGAAtt	UUCCCAAACUUAACUGUCCtc
MOS	MaMTH-HTS hit	4342	s8920	GCCUAAAGCCGACAUUUAUtt	AUAAAUGUCGGCUUUAGGCgt
MSH4	MaMTH-HTS hit	4438	s8972	GCAGAGGUACUAAUACGGAtt	UCCGUAUUAGUACCUCUGCca
MSH4	MaMTH-HTS hit	4438	s8973	GAUCCAGACAGUUUACGAAtt	UUCGUAAACUGUCUGGAUCca
DRG1	MaMTH-HTS hit	4733	s9413	GGCAUUCGCUUGAACAGCAtt	UGCUGUUCAAGCGAAUGCCaa
DRG1	MaMTH-HTS hit	4733	s9414	GGAUCUCCCAGGUAUCAUUtt	AAUGAUACCUGGGAGAUCCag
PDHA1	MaMTH-HTS hit	5160	s10243	GACUUACCGUUACCACGGAtt	UCCGUGGUAACGGUAAGUCtg
PDHA1	MaMTH-HTS hit	5160	s10244	GCUCUAGCCUGUAAGUAUAtt	UAUACUUACAGGCUAGAGCaa
POU5F1	MaMTH-HTS hit	5460	s10872	GUCCGAGUGUGGUUCUGUAtt	UACAGAACCACACUCGGACca
POU5F1	MaMTH-HTS hit	5460	s10873	GCCCGAAAGAGAAAGCGAAtt	UUCGCUUUCUCUUUCGGGCct
PWP2	MaMTH-HTS hit	5822	s11609	GUAUUUGACCUUAAAAACAtt	UGUUUUUAAGGUCAAAUACag
PWP2	MaMTH-HTS hit	5822	s11610	GGCACUAAUUGAUCAGGAUtt	AUCCUGAUCAAUUAGUGCCag
SCN2B	MaMTH-HTS hit	6327	s12516	GGAGUGCAACAACUGCUCUtt	AGAGCAGUUGUUGCACUCCtg
SCN2B	MaMTH-HTS hit	6327	s12517	UGAAGAUCAUUAACCUGAAtt	UUCAGGUUAAUGAUCUUCAtg
SDHA	MaMTH-HTS hit	6389	s12650	CGGUCUCUGCGAUAUGAUAtt	UAUCAUAUCGCAGAGACCGtc
SDHA	MaMTH-HTS hit	6389	s12651	CAGUCAAGGCGAAAGGUUUtt	AAACCUUUCGCCUUGACUGtt
SHC1	MaMTH-HTS hit	6464	s12812	GAGUUGCGCUUCAAACAAUtt	AUUGUUUGAAGCGCAACUCga
SHC1	MaMTH-HTS hit	6464	s12813	GCUUUGAAAGUGUCAGUCAtt	UGACUGACACUUUCAAAGCgg
SLC10A1	MaMTH-HTS hit	6554	s13035	AAAACAAAAAUGAUCUACAtt	UGUAGAUCAUUUUUGUUUUat
SLC10A1	MaMTH-HTS hit	6554	s224646	AAGGCAUCGUGAUAUCACUtt	AGUGAUAUCACGAUGCCUUta
SLC14A1	MaMTH-HTS hit	6563	s13058	GGUCAUACCUAUAACUACAtt	UGUAGUUAUAGGUAUGACCag
SLC14A1	MaMTH-HTS hit	6563	s224649	GUCCAUGACUUGCCCAAUUtt	AAUUGGGCAAGUCAUGGACat
SMARCD1	MaMTH-HTS hit	6602	s13151	GAUUCAGCCUUGUCCAAAUtt	AUUUGGACAAGGCUGAAUCct
SMARCD1	MaMTH-HTS hit	6602	s13152	CAGAACCUAUCAUCAUUAAtt	UUAAUGAUGAUAGGUUCUGgt
SOX15	MaMTH-HTS hit	6665	s13313	GGGAGAGCCGCACAACAUAtt	UAUGUUGUGCGGCUCUCCCtg
SOX15	MaMTH-HTS hit	6665	s13314	GGACUACAGUUCAGAGGCAtt	UGCCUCUGAACUGUAGUCCaa
SRP68	MaMTH-HTS hit	6730	s13446	CAACGGCAAUCAAGCGUAAtt	UUACGCUUGAUUGCCGUUGat
STAU1	MaMTH-HTS hit	6780	s13547	GGACUAGUAAUAAAGAGGAtt	UCCUCUUUAUUACUAGUCCca
STAU1	MaMTH-HTS hit	6780	s13548	GGCUGUAGGAGUUAGUCAAtt	UUGACUAACUCCUACAGCCtg
TAZ	MaMTH-HTS hit	6901	s13806	UCAUCACCGUGUCCAAUCAtt	UGAUUGGACACGGUGAUGAgg
TAZ	MaMTH-HTS hit	6901	s13807	GCAUCUGAAGACUCAGGCAtt	UGCCUGAGUCUUCAGAUGCtg
TFF2	MaMTH-HTS hit	7032	s14037	GAGUCGGAUCAGUGCGUCAtt	UGACGCACUGAUCCGACUCtt
TFF2	MaMTH-HTS hit	7032	s227469	CAUUUUCAAUGGUUUAACAtt	UGUUAAACCAUUGAAAAUGag
TGFB1	MaMTH-HTS hit	7040	s14054	GGCUCAAGUUAAAAGUGGAtt	UCCACUUUUAACUUGAGCCtc
TGFB1	MaMTH-HTS hit	7040	s14055	CACUGCAAGUGGACAUCAAtt	UUGAUGUCCACUUGCAGUGtg
TK1	MaMTH-HTS hit	7083	s14158	GGGAAGCCGCCUAUACCAAtt	UUGGUAUAGGCGGCUUCCCgg
TK1	MaMTH-HTS hit	7083	s14159	GGGCCGAUGUUCUCAGGAAtt	UUCCUGAGAACAUCGGCCCga
TTR	MaMTH-HTS hit	7276	s14494	AGUAUUCCAUUUUUACUAAtt	UUAGUAAAAAUGGAAUACUct
TTR	MaMTH-HTS hit	7276	s14495	UGAUGGUCAAAGUUCUAGAtt	UCUAGAACUUUGACCAUCAga
VDAC2	MaMTH-HTS hit	7417	s14771	AUCAAGUCUUCUUACAAGAtt	UCUUGUAAGAAGACUUGAUtt
VDAC2	MaMTH-HTS hit	7417	s14772	GGAGGAUCAAUUUAUCAGAtt	UCUGAUAAAUUGAUCCUCCaa
ZNF22	MaMTH-HTS hit	7570	s15052	AUAUCAGGGUGAAGACUCAtt	UGAGUCUUCACCCUGAUAUtt
ZNF22	MaMTH-HTS hit	7570	s15053	AGAAGAAGCUUGGAUGACAtt	UGUCAUCCAAGCUUCUUCUga
ZNF69	MaMTH-HTS hit	7620	s15108	GUUUUAUCCUGAUUCAUCAtt	UGAUGAAUCAGGAUAAAACta
ZNF69	MaMTH-HTS hit	7620	s15109	GUAUGAGAAUGACACGUCAtt	UGACGUGUCAUUCUCAUACat
ZNF213	MaMTH-HTS hit	7760	s15285	CGGCACAUCCUGCUUUGUUtt	AACAAAGCAGGAUGUGCCGtg
ZNF213	MaMTH-HTS hit	7760	s224795	GGAUGGCAGGGAUUCCGAAtt	UUCGGAAUCCCUGCCAUCCtc
TFEB	MaMTH-HTS hit	7942	s15495	ACAUCAAUCCUGAAAUGCAtt	UGCAUUUCAGGAUUGAUGUag
TFEB	MaMTH-HTS hit	7942	s15497	AGACGAAGGUUCAACAUCAtt	UGAUGUUGAACCUUCGUCUcc
DPF3	MaMTH-HTS hit	8110	s15630	CUGCCGGAGUUACAACUCAtt	UGAGUUGUAACUCCGGCAGtg
DPF3	MaMTH-HTS hit	8110	s15631	GGGUUCACCUCAGAGAGCAtt	UGCUCUCUGAGGUGAACCCat
FKBP6	MaMTH-HTS hit	8468	s16085	CCACUGUCCUGUUUGAGAUtt	AUCUCAAACAGGACAGUGGtg
FKBP6	MaMTH-HTS hit	8468	s224959	GCUAGACCGACCCACCAUAtt	UAUGGUGGGUCGGUCUAGCtt
DEGS1	MaMTH-HTS hit	8560	s16299	GGAUAAAAGUACUGUAUGAtt	UCAUACAGUACUUUUAUCCag
DEGS1	MaMTH-HTS hit	8560	s16300	GGUUUGGAAUGUUUGCUAAtt	UUAGCAAACAUUCCAAACCag
EDF1	MaMTH-HTS hit	8721	s16610	AGAACAAACAACAUUCUAUtt	AUAGAAUGUUGUUUGUUCUgg
EDF1	MaMTH-HTS hit	8721	s16611	AGGUGAUCGCGGACUAUGAtt	UCAUAGUCCGCGAUCACCUgt
TNFSF10	MaMTH-HTS hit	8743	s16663	GAAAAAGGGUUUUACUACAtt	UGUAGUAAAACCCUUUUUCat
TNFSF10	MaMTH-HTS hit	8743	s16665	GCAGCUCACAUAACUGGGAtt	UCCCAGUUAUGUGAGCUGCta
TSC22D1	MaMTH-HTS hit	8848	s16892	GAGCAAAUCAAAGAACUAAtt	UUAGUUCUUUGAUUUGCUCtt
TSC22D1	MaMTH-HTS hit	8848	s16893	CGAGCAAGCUAUGGAUCUAtt	UAGAUCCAUAGCUUGCUCGat
UNC119	MaMTH-HTS hit	9094	s17349	GCAUGAUCGAGAGGCACUAtt	UAGUGCCUCUCGAUCAUGCgg
UNC119	MaMTH-HTS hit	9094	s17350	GAACACCUGCGAGCACAUUtt	AAUGUGCUCGCAGGUGUUCtt
USP10	MaMTH-HTS hit	9100	s17367	GGAUAUUACAGCUAUUUGAtt	UCAAAUAGCUGUAAUAUCCag
USP10	MaMTH-HTS hit	9100	s17369	CAGUCAAGGUGAUCAACCAtt	UGGUUGAUCACCUUGACUGtc
SEC22C	MaMTH-HTS hit	9117	s17399	AGGUCGAGGUUCUGCAGAAtt	UUCUGCAGAACCUCGACCUgg
SEC22C	MaMTH-HTS hit	9117	s17400	AGAACAUUCUUUACAGGUUtt	AACCUGUAAAGAAUGUUCUgc
SLC33A1	MaMTH-HTS hit	9197	s17578	GCGGGUUACUUUUUGGGCAtt	UGCCCAAAAAGUAACCCGCtg
SLC33A1	MaMTH-HTS hit	9197	s17579	GGUUCUUUCUUGGUCCAAAtt	UUUGGACCAAGAAAGAACCac
VAPA	MaMTH-HTS hit	9218	s17626	GGCAAAACCUGAUGAAUUAtt	UAAUUCAUCAGGUUUUGCCtc
VAPA	MaMTH-HTS hit	9218	s17627	UUCACUUAAUGAUACCGAAtt	UUCGGUAUCAUUAAGUGAAac
PTTG1	MaMTH-HTS hit	9232	s17653	CCCGUGUGGUUGCUAAGGAtt	UCCUUAGCAACCACACGGGtg
PTTG1	MaMTH-HTS hit	9232	s17654	CCAUGGGAAUCCAAUCUGUtt	ACAGAUUGGAUUCCCAUGGtg
PNMA1	MaMTH-HTS hit	9240	s17665	GAGUCCAUAUGGUACAAGAtt	UCUUGUACCAUAUGGACUCaa
PNMA1	MaMTH-HTS hit	9240	s17666	CCGCUGAUGUUAUUCGCAUtt	AUGCGAAUAACAUCAGCGGcg
HOMER3	MaMTH-HTS hit	9454	s18110	GAGGAAAAACUGUUCCGCAtt	UGCGGAACAGUUUUUCCUCgc
HOMER3	MaMTH-HTS hit	9454	s18112	CCAACAUGACCUUCACCAAtt	UUGGUGAAGGUCAUGUUGGga
ADAMTS1	MaMTH-HTS hit	9510	s18237	GGUGUUGUCUUGAGGUACAtt	UGUACCUCAAGACAACACCtt
ADAMTS1	MaMTH-HTS hit	9510	s18238	GGUUGUAGAUGGUACUCCAtt	UGGAGUACCAUCUACAACCtt
SCAMP1	MaMTH-HTS hit	9522	s18267	GAAAAGCCGCAGAAUUAGAtt	UCUAAUUCUGCGGCUUUUCtt
SCAMP1	MaMTH-HTS hit	9522	s18268	GAAUCAUGAUGAUAAUCAUtt	AUGAUUAUCAUCAUGAUUCca
VPS4B	MaMTH-HTS hit	9525	s18273	GCGAAGAUUUGAGAAACGAtt	UCGUUUCUCAAAUCUUCGCct
VPS4B	MaMTH-HTS hit	9525	s18274	CGACCAAAUGUGAAAUGGAtt	UCCAUUUCACAUUUGGUCGtt
SEMA3E	MaMTH-HTS hit	9723	s18740	CCACUUUAAUUGGUAGUGAtt	UCACUACCAAUUAAAGUGGag
SEMA3E	MaMTH-HTS hit	9723	s18741	CGGUUACGCCUGUCACAUAtt	UAUGUGACAGGCGUAACCGgg
ACOT8	MaMTH-HTS hit	10005	s19441	GAAUGGAGCCCAAACAGAUtt	AUCUGUUUGGGCUCCAUUCtc
ACOT8	MaMTH-HTS hit	10005	s19443	AGACCCUCAUUGACCAGUAtt	UACUGGUCAAUGAGGGUCUca
TFG	MaMTH-HTS hit	10342	s20225	GACUCAAGCAGGUCAGAUUtt	AAUCUGACCUGCUUGAGUCtg
TFG	MaMTH-HTS hit	10342	s20226	GCAACGAGUUUUCAGAGGAtt	UCCUCUGAAAACUCGUUGCat
RBM14	MaMTH-HTS hit	10432	s20406	GCGCCGUCAUGAAACAGUUtt	AACUGUUUCAUGACGGCGCag
RBM14	MaMTH-HTS hit	10432	s20408	CGCUAUUCGGGCUCCUAUAtt	UAUAGGAGCCCGAAUAGCGtg
EMG1	MaMTH-HTS hit	10436	s20414	AGCUUUUGAAGGUAAUUAAtt	UUAAUUACCUUCAAAAGCUtc
EMG1	MaMTH-HTS hit	10436	s20416	CUACAGGUUUAUAUCCAUAtt	UAUGGAUAUAAACCUGUAGca
CAP1	MaMTH-HTS hit	10487	s20547	CCCUGAAACAUGUAUCUGAtt	UCAGAUACAUGUUUCAGGGca
CAP1	MaMTH-HTS hit	10487	s20548	GAGCUGCAGGCUUACAUUAtt	UAAUGUAAGCCUGCAGCUCtg
VTI1B	MaMTH-HTS hit	10490	s20556	CGAGACCAGUUAGAACGUAtt	UACGUUCUAACUGGUCUCGtt
VTI1B	MaMTH-HTS hit	10490	s20557	GGACCUUGCUAAACUCCAUtt	AUGGAGUUUAGCAAGGUCCtt
TXNRD2	MaMTH-HTS hit	10587	s20782	CUUCAGGACAGAAAAGUCAtt	UGACUUUUCUGUCCUGAAGct
TXNRD2	MaMTH-HTS hit	10587	s20783	AGAAAAGUCAAGUACUUUAtt	UAAAGUACUUGACUUUUCUgt
AHCYL1	MaMTH-HTS hit	10768	s650	GCAAGUCGAUGUCGUAAUAtt	UAUUACGACAUCGACUUGCcg
AHCYL1	MaMTH-HTS hit	10768	s651	GGGUGGUAAAGCUAAAUGAtt	UCAUUUAGCUUUACCACCCtg
FGL2	MaMTH-HTS hit	10875	s21352	GAAUAGAUCUUGAAGACUUtt	AAGUCUUCAAGAUCUAUUCtc
FGL2	MaMTH-HTS hit	10875	s21353	GGAGAUGCAUUACGUUUCAtt	UGAAACGUAAUGCAUCUCCag
TRAFD1	MaMTH-HTS hit	10906	s21435	GAACUACCAACCAAAGGAAtt	UUCCUUUGGUUGGUAGUUCta
TRAFD1	MaMTH-HTS hit	10906	s21437	CAGACAAGCUGUAACCCUUtt	AAGGGUUACAGCUUGUCUGat
PRDM4	MaMTH-HTS hit	11108	s21904	GGAUGAUGUUUGUGCGCAAtt	UUGCGCACAAACAUCAUCCaa
PRDM4	MaMTH-HTS hit	11108	s21906	CCCUAUCAGUCCAAUGGAAtt	UUCCAUUGGACUGAUAGGGat
DDX20	MaMTH-HTS hit	11218	s22143	GCAUACAUAUGGUAUAGCAtt	UGCUAUACCAUAUGUAUGCac
DDX20	MaMTH-HTS hit	11218	s22144	GGUUUGAAGCAGUAUUACAtt	UGUAAUACUGCUUCAAACCta
PRAF2	MaMTH-HTS hit	11230	s22163	CUACCAAACCAACUACCUUtt	AAGGUAGUUGGUUUGGUAGta
PRAF2	MaMTH-HTS hit	11230	s22164	GCCUUGAACCUAGGACCAAtt	UUGGUCCUAGGUUCAAGGCtg
IKZF2	MaMTH-HTS hit	22807	s22418	GCCUAUUAUGGACAACAAUtt	AUUGUUGUCCAUAAUAGGCtc
IKZF2	MaMTH-HTS hit	22807	s22419	GCCGAGUCCUUUUCCUAGAtt	UCUAGGAAAAGGACUCGGCag
DHX30	MaMTH-HTS hit	22907	s22643	GGACCAUAGAUGUUACCGAtt	UCGGUAACAUCUAUGGUCCct
DHX30	MaMTH-HTS hit	22907	s22644	CUAGGGACCUAUUAAAAGAtt	UCUUUUAAUAGGUCCCUAGaa
AKR7A3	MaMTH-HTS hit	22977	s22751	AGAUGUACAGGAAUCGCUAtt	UAGCGAUUCCUGUACAUCUct
AKR7A3	MaMTH-HTS hit	22977	s22752	GUUACUCACAUUUUCUUUAtt	UAAAGAAAAUGUGAGUAACaa
ARHGEF9	MaMTH-HTS hit	23229	s23337	GGAUAUUUGUGAGGGCUAUtt	AUAGCCCUCACAAAUAUCCtt
ARHGEF9	MaMTH-HTS hit	23229	s23338	GCUGAGCUCCUAAAGUAUAtt	UAUACUUUAGGAGCUCAGCca
KLHL18	MaMTH-HTS hit	23276	s23458	GGAUGAGAUUGUAAUGCAAtt	UUGCAUUACAAUCUCAUCCtg
KLHL18	MaMTH-HTS hit	23276	s23459	GACGGACAGUCAAACCUAAtt	UUAGGUUUGACUGUCCGUCgt
ZFYVE26	MaMTH-HTS hit	23503	s23943	GAAUGGUGUUUUACUCUAUtt	AUAGAGUAAAACACCAUUCct
ZFYVE26	MaMTH-HTS hit	23503	s23944	CCUUGCAAGAUGACGAUUAtt	UAAUCGUCAUCUUGCAAGGat
PIK3R5	MaMTH-HTS hit	23533	s24028	GCACAUCGCAGAUCAAAGUtt	ACUUUGAUCUGCGAUGUGCta
PIK3R5	MaMTH-HTS hit	23533	s24029	GGCUGUUCCUCUAACACUAtt	UAGUGUUAGAGGAACAGCCtc
ADAT1	MaMTH-HTS hit	23536	s24033	GCAAGAUCCCAAAUCAGCAtt	UGCUGAUUUGGGAUCUUGCct
ADAT1	MaMTH-HTS hit	23536	s24034	GAUUUACUAUUUGAACAGAtt	UCUGUUCAAAUAGUAAAUCtg
CHST5	MaMTH-HTS hit	23563	s24105	ACGCGUUGCCCUUCACUAAtt	UUAGUGAAGGGCAACGCGUgg
CHST5	MaMTH-HTS hit	23563	s24106	GGGAGUAAGUUACUGCUAAtt	UUAGCAGUAACUUACUCCCtg
SH3BP4	MaMTH-HTS hit	23677	s24313	GCGGUAUGAUUGAUAAUCUtt	AGAUUAUCAAUCAUACCGCtg
SH3BP4	MaMTH-HTS hit	23677	s24314	GAGACGAGCUUUAAUGACAtt	UGUCAUUAAAGCUCGUCUCtg
ULK3	MaMTH-HTS hit	25989	s24887	GCAUGAACGGAAUAUCUCUtt	AGAGAUAUUCCGUUCAUGCag
ULK3	MaMTH-HTS hit	25989	s24888	CAGCGGAAGGAGGCAAUUAtt	UAAUUGCCUCCUUCCGCUGgg
GGA1	MaMTH-HTS hit	26088	s195123	GAAUCAAUAGAGCCACGAAtt	UUCGUGGCUCUAUUGAUUCgc
GGA1	MaMTH-HTS hit	26088	s195124	GCAUCAACGGCUUCUGCGAtt	UCGCAGAAGCCGUUGAUGCtg
CCDC9	MaMTH-HTS hit	26093	s25083	AGAUUGAGGAAGACCGUAAtt	UUACGGUCUUCCUCAAUCUcc
CCDC9	MaMTH-HTS hit	26093	s25084	CCUCAAUCUCUGACCGUAAtt	UUACGGUCAGAGAUUGAGGtg
ARFGAP3	MaMTH-HTS hit	26286	s25376	CAUCAUUACGAUUAGCCUAtt	UAGGCUAAUCGUAAUGAUGaa
ARFGAP3	MaMTH-HTS hit	26286	s25378	GAGUGUUCCUUUGCAUUGAtt	UCAAUGCAAAGGAACACUCca
HEYL	MaMTH-HTS hit	26508	s25473	GAAACGCAGAGGGAUCAUAtt	UAUGAUCCCUCUGCGUUUCtt
HEYL	MaMTH-HTS hit	26508	s25474	GGAGCAUUGGUUUUCGGGAtt	UCCCGAAAACCAAUGCUCCgg
VPS4A	MaMTH-HTS hit	27183	s25967	CGGAGUUCUUGGUCCAGAUtt	AUCUGGACCAAGAACUCCGtt
VPS4A	MaMTH-HTS hit	27183	s25968	GAAGCUGAAGGAUUAUUUAtt	UAAAUAAUCCUUCAGCUUCtc
PGAP2	MaMTH-HTS hit	27315	s26140	GCCUCAAUGUCGUGGAGAAtt	UUCUCCACGACAUUGAGGCcg
PGAP2	MaMTH-HTS hit	27315	s26141	CCAUCCACGAAAAUGCUUUtt	AAAGCAUUUUCGUGGAUGGtg
OSTM1	MaMTH-HTS hit	28962	s26304	GCACAUAGUCUUUUACAGAtt	UCUGUAAAAGACUAUGUGCat
OSTM1	MaMTH-HTS hit	28962	s26305	CAAACAGCACAGUAUAUUUtt	AAAUAUACUGUGCUGUUUGat
DPP7	MaMTH-HTS hit	29952	s195183	CGCCUUCGGUGGAAGUUAUtt	AUAACUUCCACCGAAGGCGat
DPP7	MaMTH-HTS hit	29952	s195184	CGUUCCGACAGAUCAAGGAtt	UCCUUGAUCUGUCGGAACGct
GLTSCR2	MaMTH-HTS hit	29997	s26871	GAACCAAAGUCCAGAAGAAtt	UUCUUCUGGACUUUGGUUCtc
GLTSCR2	MaMTH-HTS hit	29997	s26872	GGGUUGACCUCAUCCUCGAtt	UCGAGGAUGAGGUCAACCCga
KLK14	MaMTH-HTS hit	43847	s26973	CAACCUGUGCAAGUACAGAtt	UCUGUACUUGCACAGGUUGgt
KLK14	MaMTH-HTS hit	43847	s26974	GCCUAUCCUAGAACCAUCAtt	UGAUGGUUCUAGGAUAGGCct
ISOC1	MaMTH-HTS hit	51015	s27242	GAAGCAUGAUGGACAGGAUtt	AUCCUGUCCAUCAUGCUUCtt
ISOC1	MaMTH-HTS hit	51015	s27243	GCACGGUUCAAGAAAUUGAtt	UCAAUUUCUUGAACCGUGCtc
CXorf26	MaMTH-HTS hit	51260	s27789	GCAACGAUCCUGACAUUGAtt	UCAAUGUCAGGAUCGUUGCca
CXorf26	MaMTH-HTS hit	51260	s27790	GGAAAAAUUUUGAGACCCUtt	AGGGUCUCAAAAUUUUUCCgg
EVL	MaMTH-HTS hit	51466	s28180	GAGUCGUUGGAGUCAAGUUtt	AACUUGACUCCAACGACUCtg
EVL	MaMTH-HTS hit	51466	s28181	GGCUUAAACUUUGCAAGUAtt	UACUUGCAAAGUUUAAGCCgt
MST4	MaMTH-HTS hit	51765	s28642	GAUAGAUCGUUUUAAGAGAtt	UCUCUUAAAACGAUCUAUCag
MST4	MaMTH-HTS hit	51765	s28643	GAAGAACUCGAGAAAAGUAtt	UACUUUUCUCGAGUUCUUCaa
MIER2	MaMTH-HTS hit	54531	s29142	GAACAAAUAGCGAAGGAUUtt	AAUCCUUCGCUAUUUGUUCtt
MIER2	MaMTH-HTS hit	54531	s29143	GGAAAGAACUUUCACCUGAtt	UCAGGUGAAAGUUCUUUCCat
WDR5B	MaMTH-HTS hit	54554	s29196	CAGUUAAGUUUAGUCCUAAtt	UUAGGACUAAACUUAACUGat
WDR5B	MaMTH-HTS hit	54554	s29197	CACUCUAUGGUCAUAAUUUtt	AAAUUAUGACCAUAGAGUGtt
YTHDF1	MaMTH-HTS hit	54915	s29744	CGUCCAUUGGAUUUCCUUAtt	UAAGGAAAUCCAAUGGACGgc
YTHDF1	MaMTH-HTS hit	54915	s29745	GGAGAAUAACGACAACAAAtt	UUUGUUGUCGUUAUUCUCCag
ZNF770	MaMTH-HTS hit	54989	s29932	CUAUAAUGCUUCCCAACAAtt	UUGUUGGGAAGCAUUAUAGtt
ZNF770	MaMTH-HTS hit	54989	s29933	CCUUCUAUAUCCAAACUAAtt	UUAGUUUGGAUAUAGAAGGaa
C9orf68	MaMTH-HTS hit	55064	s30087	GCCUUGCAGCUAACGUAAAtt	UUUACGUUAGCUGCAAGGCtg
C9orf68	MaMTH-HTS hit	55064	s30088	GGAGAAUAAUCUCAACAGAtt	UCUGUUGAGAUUAUUCUCCtt
DARS2	MaMTH-HTS hit	55157	s30307	GCAUGCUCUUUGUUAGGAAtt	UUCCUAACAAAGAGCAUGCtt
DARS2	MaMTH-HTS hit	55157	s30309	GACUAAUGGAGACCCAAGAtt	UCUUGGGUCUCCAUUAGUCtg
RFWD3	MaMTH-HTS hit	55159	s30310	GGUGUUAAGAUGUUGAGUAtt	UACUCAACAUCUUAACACCaa
RFWD3	MaMTH-HTS hit	55159	s30311	CCAUUUGAGGUGAACCGUAtt	UACGGUUCACCUCAAAUGGgc
CEP55	MaMTH-HTS hit	55165	s30325	GGAAGAUGAUAGGCAUAAAtt	UUUAUGCCUAUCAUCUUCCag
CEP55	MaMTH-HTS hit	55165	s30327	GGGUAGCUCUGUUGGAACAtt	UGUUCCAACAGAGCUACCCtt
SLC38A7	MaMTH-HTS hit	55238	s30521	AGGACAAGAUUAUAGCUGUtt	ACAGCUAUAAUCUUGUCCUgc
SLC38A7	MaMTH-HTS hit	55238	s30522	UGAGCGUGCUCACCUCCUAtt	UAGGAGGUGAGCACGCUCAgg
TMEM40	MaMTH-HTS hit	55287	s30646	GGAUGAGCUUCAACUCUAUtt	AUAGAGUUGAAGCUCAUCCtt
TMEM40	MaMTH-HTS hit	55287	s30647	GUGUUAUCACUAUUACGCAtt	UGCGUAAUAGUGAUAACACac
GIMAP4	MaMTH-HTS hit	55303	s30687	GCACUGCAGCAAAAUCCAUtt	AUGGAUUUUGCUGCAGUGCca
GIMAP4	MaMTH-HTS hit	55303	s30688	GGAAGGCUGCUACACUAAUtt	AUUAGUGUAGCAGCCUUCCtt
DDX19A	MaMTH-HTS hit	55308	s30694	GAAGCUUGCCUAUGCCGUUtt	AACGGCAUAGGCAAGCUUCag
DDX19A	MaMTH-HTS hit	55308	s30695	GGUAUUAUCAAAACCAGUAtt	UACUGGUUUUGAUAAUACCat
ACCN4	MaMTH-HTS hit	55515	s30929	AGGAGGAUGCGAAACCCAAtt	UUGGGUUUCGCAUCCUCCUca
ACCN4	MaMTH-HTS hit	55515	s30930	GCGAGGAAGUACAACCGCAtt	UGCGGUUGUACUUCCUCGCca
DOCK10	MaMTH-HTS hit	55619	s230510	GGAAGACAGAUUUCGAAAUtt	AUUUCGAAAUCUGUCUUCCgg
DOCK10	MaMTH-HTS hit	55619	s230511	GGCUCUCGGUUUCAACAUUtt	AAUGUUGAAACCGAGAGCCtc
MREG	MaMTH-HTS hit	55686	s31248	GCUCGAGAGAUGUUGUUAAtt	UUAACAACAUCUCUCGAGCtt
MREG	MaMTH-HTS hit	55686	s31249	CUGUACAAUUUGAUAGUCAtt	UGACUAUCAAAUUGUACAGgg
ST6GALNAC1	MaMTH-HTS hit	55808	s31559	GACUUUCUCCGAUACAUGAtt	UCAUGUAUCGGAGAAAGUCtg
ST6GALNAC1	MaMTH-HTS hit	55808	s31561	GCACUGCUUAUGAAUCAGAtt	UCUGAUUCAUAAGCAGUGCtt
NRIP3	MaMTH-HTS hit	56675	s32249	GAAAGGAUGUGAAAGCCUUtt	AAGGCUUUCACAUCCUUUCca
NRIP3	MaMTH-HTS hit	56675	s224429	UCAUAAACUUGGAUAAGCAtt	UGCUUAUCCAAGUUUAUGAtg
LGALS14	MaMTH-HTS hit	56891	s32319	CGAUCCUCACUUUUGUCAAtt	UUGACAAAAGUGAGGAUCGgt
LGALS14	MaMTH-HTS hit	56891	s32320	GCACUUUGGUCAUCCUGCAtt	UGCAGGAUGACCAAAGUGCag
NIT2	MaMTH-HTS hit	56954	s32480	GCCGGGCUGUUGAUAAUCAtt	UGAUUAUCAACAGCCCGGCtt
NIT2	MaMTH-HTS hit	56954	s32482	GAUGGAACUUUACUAGCAAtt	UUGCUAGUAAAGUUCCAUCag
CCDC146	MaMTH-HTS hit	57639	s33493	GCAAAACGAUGUGCGCAAAtt	UUUGCGCACAUCGUUUUGCat
CCDC146	MaMTH-HTS hit	57639	s33494	GAACGAGAUUUUCGAAAUUtt	AAUUUCGAAAAUCUCGUUCtt
USP28	MaMTH-HTS hit	57646	s33508	GGCCUAGAACUCUAUCAAAtt	UUUGAUAGAGUUCUAGGCCtg
USP28	MaMTH-HTS hit	57646	s33509	GUGAUUGCUUUAUACCGAAtt	UUCGGUAUAAAGCAAUCACgg
CWC22	MaMTH-HTS hit	57703	s33631	GGGCGAUUUUGCAUGCUAAtt	UUAGCAUGCAAAAUCGCCCag
CWC22	MaMTH-HTS hit	57703	s33632	GAGAUCCUAUAACAAAGUAtt	UACUUUGUUAUAGGAUCUCtc
ZNF462	MaMTH-HTS hit	58499	s33870	GCUACAUCGAUUACACCAAtt	UUGGUGUAAUCGAUGUAGCat
ZNF462	MaMTH-HTS hit	58499	s33872	GGAUCUUCAAGCAAGGGUAtt	UACCCUUGCUUGAAGAUCCtg
ENPP5	MaMTH-HTS hit	59084	s33955	CGUCAAAAGAGCCCAUAAAtt	UUUAUGGGCUCUUUUGACGta
ENPP5	MaMTH-HTS hit	59084	s33957	GAUUUGUACCCACUACUAUtt	AUAGUAGUGGGUACAAAUCtg
DNAJC1	MaMTH-HTS hit	64215	s34557	GGAAGAUGCACUGACUAGAtt	UCUAGUCAGUGCAUCUUCCtt
DNAJC1	MaMTH-HTS hit	64215	s34558	GAAUUGGGUCGAUCUGUGAtt	UCACAGAUCGACCCAAUUCgt
MTMR14	MaMTH-HTS hit	64419	s34722	GUUUCAGCGUGAUUCCAAAtt	UUUGGAAUCACGCUGAAACag
MTMR14	MaMTH-HTS hit	64419	s34723	GGAAUAUAAAGAUCGGGAUtt	AUCCCGAUCUUUAUAUUCCtt
ALS2CR4	MaMTH-HTS hit	65062	s35183	GUACUUUACUGCUCUUAUAtt	UAUAAGAGCAGUAAAGUACaa
ALS2CR4	MaMTH-HTS hit	65062	s35185	GAUCGUUCAGAGUUGAUAAtt	UUAUCAACUCUGAACGAUCag
C8orf33	MaMTH-HTS hit	65265	s35273	GCCUCGCUCUAUAUGGAGAtt	UCUCCAUAUAGAGCGAGGCct
C8orf33	MaMTH-HTS hit	65265	s35274	GGCUAUUGGAGCAAUCCGAtt	UCGGAUUGCUCCAAUAGCCtg
DDRGK1	MaMTH-HTS hit	65992	s35321	GAAAAUUGGAGCUAAGAAAtt	UUUCUUAGCUCCAAUUUUCcc
DDRGK1	MaMTH-HTS hit	65992	s35323	GAGGAGUACCUGAAACUGAtt	UCAGUUUCAGGUACUCCUCat
LRFN4	MaMTH-HTS hit	78999	s35393	CCAGUGUGGAUGUUCCAAAtt	UUUGGAACAUCCACACUGGgt
LRFN4	MaMTH-HTS hit	78999	s35394	CCAUAACCUUAUUGACGCAtt	UGCGUCAAUAAGGUUAUGGtc
CAMKV	MaMTH-HTS hit	79012	s35419	CGGAGGUGACUGACAGAUAtt	UAUCUGUCAGUCACCUCCGat
CAMKV	MaMTH-HTS hit	79012	s35420	CCAUAUUGGGAUGAUAUUUtt	AAAUAUCAUCCCAAUAUGGag
PVRIG	MaMTH-HTS hit	79037	s35463	CUCCAAUAAGUGUCCCAUAtt	UAUGGGACACUUAUUGGAGgc
PVRIG	MaMTH-HTS hit	79037	s35464	GGAGGUGUGGGUUCAAGUUtt	AACUUGAACCCACACCUCCgg
ZBED2	MaMTH-HTS hit	79413	s35779	GCCCUUUUGUGAGUGCUAUtt	AUAGCACUCACAAAAGGGCca
ZBED2	MaMTH-HTS hit	79413	s35781	GGAGGUGCUUAGGAGGGAAtt	UUCCCUCCUAAGCACCUCCtt
MCPH1	MaMTH-HTS hit	79648	s36004	GAUCCAUUAAUGACAUUAAtt	UUAAUGUCAUUAAUGGAUCct
MCPH1	MaMTH-HTS hit	79648	s36006	GACUAUUUUUCACCUGAUAtt	UAUCAGGUGAAAAAUAGUCat
VEPH1	MaMTH-HTS hit	79674	s36071	GAUUCAACCCAUAAUGACAtt	UGUCAUUAUGGGUUGAAUCct
VEPH1	MaMTH-HTS hit	79674	s36072	GCUGAUCACACGGAAGUUAtt	UAACUUCCGUGUGAUCAGCca
PYROXD1	MaMTH-HTS hit	79912	s36626	CCAACAUUAAGGUUAUAGAtt	UCUAUAACCUUAAUGUUGGga
PYROXD1	MaMTH-HTS hit	79912	s36627	GGCUAAAAUUGCACAUAAAtt	UUUAUGUGCAAUUUUAGCCtc
DNAJB14	MaMTH-HTS hit	79982	s36766	CAUGGACAACUGUAAAGAAtt	UUCUUUACAGUUGUCCAUGct
DNAJB14	MaMTH-HTS hit	79982	s36768	CCUUAUUCCUUAUAUCCCAtt	UGGGAUAUAAGGAAUAAGGag
YSK4	MaMTH-HTS hit	80122	s36924	GAAAUAAUGUUAUGCUCAUtt	AUGAGCAUAACAUUAUUUCct
YSK4	MaMTH-HTS hit	80122	s224847	GAACAUUUCCAAGUCUGUAtt	UACAGACUUGGAAAUGUUCag
ARMC9	MaMTH-HTS hit	80210	s37063	GAAUGGACAAAGUAACAAAtt	UUUGUUACUUUGUCCAUUCtc
ARMC9	MaMTH-HTS hit	80210	s37064	GCCUGUUCAGUAACCAGAUtt	AUCUGGUUACUGAACAGGCgg
CXorf21	MaMTH-HTS hit	80231	s37105	GGUUGUGGAGUUAUAUAAAtt	UUUAUAUAACUCCACAACCtt
CXorf21	MaMTH-HTS hit	80231	s37106	GAAUAACAAGCAUCAAAGAtt	UCUUUGAUGCUUGUUAUUCtc
C17orf70	MaMTH-HTS hit	80233	s37112	CAAAUGCCCUUGUCAAGAUtt	AUCUUGACAAGGGCAUUUGgg
C17orf70	MaMTH-HTS hit	80233	s37113	GCUCCUUGCUGAGAAUGCUtt	AGCAUUCUCAGCAAGGAGCca
CFHR5	MaMTH-HTS hit	81494	s37574	CAGUCUGUAUAAACGGGAAtt	UUCCCGUUUAUACAGACUGag
CFHR5	MaMTH-HTS hit	81494	s37575	CUUCAGGACUAAUACAUCUtt	AGAUGUAUUAGUCCUGAAGat
UNC93B1	MaMTH-HTS hit	81622	s200145	GGCCUCAGUUUACCACGUCtt	GACGUGGUAAACUGAGGCCgg
UNC93B1	MaMTH-HTS hit	81622	s227003	GAAUCUUGUACGAAGACAAtt	UUGUCUUCGUACAAGAUUCcc
USP26	MaMTH-HTS hit	83844	s38203	CUCCAUUGCUUGUAAAGCUtt	AGCUUUACAAGCAAUGGAGtg
USP26	MaMTH-HTS hit	83844	s38205	GGGUGUUAGGUAUCCAGGAtt	UCCUGGAUACCUAACACCCgc
ALKBH7	MaMTH-HTS hit	84266	s38765	CCGCCGCUACGAAUACGAUtt	AUCGUAUUCGUAGCGGCGGcg
ALKBH7	MaMTH-HTS hit	84266	s195461	GCCGCUACGAAUACGAUCAtt	UGAUCGUAUUCGUAGCGGCgg
ACCS	MaMTH-HTS hit	84680	s39311	GAAGAAUGAUUAAAUGGUUtt	AACCAUUUAAUCAUUCUUCct
ACCS	MaMTH-HTS hit	84680	s39312	GCAGUGUCCUAAGCCUGGAtt	UCCAGGCUUAGGACACUGCgg
HINT2	MaMTH-HTS hit	84681	s39314	GCAGCUUCUAGGACACCUAtt	UAGGUGUCCUAGAAGCUGCtg
HINT2	MaMTH-HTS hit	84681	s39316	UCAUCUGCACAUUCAUGUAtt	UACAUGAAUGUGCAGAUGAta
SERAC1	MaMTH-HTS hit	84947	s39730	GCAACGAACUUCUUAGGAAtt	UUCCUAAGAAGUUCGUUGCtt
SERAC1	MaMTH-HTS hit	84947	s39731	CACUGUUAAUAUUCGCUAUtt	AUAGCGAAUAUUAACAGUGta
TRIM5	MaMTH-HTS hit	85363	s39922	GGAAGACUCAAAUACAGUAtt	UACUGUAUUUGAGUCUUCCag
TRIM5	MaMTH-HTS hit	85363	s39923	UUACCAGCCUGAGAACAUAtt	UAUGUUCUCAGGCUGGUAAct
MYLK2	MaMTH-HTS hit	85366	s39931	GGGCAUUUGGUGAAGAUCAtt	UGAUCUUCACCAAAUGCCCgg
MYLK2	MaMTH-HTS hit	85366	s39932	GGUGGUGAAUUAUGACCAAtt	UUGGUCAUAAUUCACCACCtc
C14orf143	MaMTH-HTS hit	90141	s40271	GGACUGUUCUUGAGGUAUUtt	AAUACCUCAAGAACAGUCCtt
C14orf143	MaMTH-HTS hit	90141	s40272	GAAGGAAGCUCAACGAUAUtt	AUAUCGUUGAGCUUCCUUCtt
CREB3L1	MaMTH-HTS hit	90993	s40546	UCCUCAAAGUGACACCGGAtt	UCCGGUGUCACUUUGAGGAac
CREB3L1	MaMTH-HTS hit	90993	s40547	GGUGGAGACAUUUACAUCUtt	AGAUGUAAAUGUCUCCACCtt
STRADA	MaMTH-HTS hit	92335	s40922	GAAUCUCCAGGGUUAUGAUtt	AUCAUAACCCUGGAGAUUCtg
STRADA	MaMTH-HTS hit	92335	s40923	CCAACAGGAGAGUACGUGAtt	UCACGUACUCUCCUGUUGGtt
FNIP1	MaMTH-HTS hit	96459	s41305	GGACAUAUCAGUAUCGAAAtt	UUUCGAUACUGAUAUGUCCtc
FNIP1	MaMTH-HTS hit	96459	s41306	CAAUCUGGAGAGUCUGAUAtt	UAUCAGACUCUCCAGAUUGgt
RDH13	MaMTH-HTS hit	112724	s41358	GAGGAAGUAUAACACCAAAtt	UUUGGUGUUAUACUUCCUCgt
RDH13	MaMTH-HTS hit	112724	s41360	GUACUUCGAUGGACUCAAAtt	UUUGAGUCCAUCGAAGUACtt
CHST14	MaMTH-HTS hit	113189	s41438	UCCUCGUAAGUGACCGUUAtt	UAACGGUCACUUACGAGGAtg
CHST14	MaMTH-HTS hit	113189	s41440	CUACUUUAAGUUCCUGUUUtt	AAACAGGAACUUAAAGUAGtg
KIF12	MaMTH-HTS hit	113220	s41444	CAGCCGUCGAAGGAACUCAtt	UGAGUUCCUUCGACGGCUGag
KIF12	MaMTH-HTS hit	113220	s41446	GAACCUGUACGGGAUGCUAtt	UAGCAUCCCGUACAGGUUCcg
ERMAP	MaMTH-HTS hit	114625	s41564	UGCCUUAUCUGGAAGCAAAtt	UUUGCUUCCAGAUAAGGCAaa
ERMAP	MaMTH-HTS hit	114625	s41566	GGGUCUUACCGAUGUCUGAtt	UCAGACAUCGGUAAGACCCtt
C6orf72	MaMTH-HTS hit	116254	s41978	GCUCUACUCUAUUUCUCGAtt	UCGAGAAAUAGAGUAGAGCat
C6orf72	MaMTH-HTS hit	116254	s41979	GUGUAAGGAUUUUAGUUCAtt	UGAACUAAAAUCCUUACACtg
ANTXR2	MaMTH-HTS hit	118429	s42199	GCUCAGUCAUGUACUGAAAtt	UUUCAGUACAUGACUGAGCta
ANTXR2	MaMTH-HTS hit	118429	s42200	CCAGUAAGUGUACAGCUUAtt	UAAGCUGUACACUUACUGGtt
SDR9C7	MaMTH-HTS hit	121214	s223258	GGGACAAAGUGGGCGAACAtt	UGUUCGCCCACUUUGUCCCtc
SDR9C7	MaMTH-HTS hit	121214	s223259	UGAUCGAAGUGACCCUUCAtt	UGAAGGGUCACUUCGAUCAgt
ANKS3	MaMTH-HTS hit	124401	s42727	CGGAGAGAGUUAGAUUUGAtt	UCAAAUCUAACUCUCUCCGct
ANKS3	MaMTH-HTS hit	124401	s42728	CAAGCUAAAAGUUACAUGAtt	UCAUGUAACUUUUAGCUUGtt
C1orf162	MaMTH-HTS hit	128346	s43288	CCUGCACCCUGUCUCUCUAtt	UAGAGAGACAGGGUGCAGGgc
C1orf162	MaMTH-HTS hit	128346	s43289	GAAGAAAAGAGCAAUCACUtt	AGUGAUUGCUCUUUUCUUCtg
CCDC64B	MaMTH-HTS hit	146439	s229940	AGACUGAGCAGGAACUUCAtt	UGAAGUUCCUGCUCAGUCUgg
NHEDC1	MaMTH-HTS hit	150159	s45383	GGUCAAUCUUAGGCUCUGAtt	UCAGAGCCUAAGAUUGACCag
NHEDC1	MaMTH-HTS hit	150159	s45384	CCUCAGGUGGUAUACUUAAtt	UUAAGUAUACCACCUGAGGaa
NFAM1	MaMTH-HTS hit	150372	s45432	GCAUAGAUUCGAAGAUGAUtt	AUCAUCUUCGAAUCUAUGCgg
NFAM1	MaMTH-HTS hit	150372	s45433	AGUCAGCUACUUUCAUGAAtt	UUCAUGAAAGUAGCUGACUgt
FGD5	MaMTH-HTS hit	152273	s45682	GGAGGACAGUGCUUCAAGAtt	UCUUGAAGCACUGUCCUCCtc
FGD5	MaMTH-HTS hit	152273	s45683	CGAAAGGUUUAGAAUCAGAtt	UCUGAUUCUAAACCUUUCGct
C6orf94	MaMTH-HTS hit	153918	s225758	GAACCCAGAUUAUAUUCAAtt	UUGAAUAUAAUCUGGGUUCaa
C6orf94	MaMTH-HTS hit	153918	s225759	GGCAUGGACCAAUAUGUAAtt	UUACAUAUUGGUCCAUGCCtt
SAMD3	MaMTH-HTS hit	154075	s45841	CCUUGAUAAUGGACUAAUUtt	AAUUAGUCCAUUAUCAAGGtt
SAMD3	MaMTH-HTS hit	154075	s45843	GGCCGACAUGACUAAGUAUtt	AUACUUAGUCAUGUCGGCCtg
IQUB	MaMTH-HTS hit	154865	s45896	GGAAGAUUCUCUAGCAACAtt	UGUUGCUAGAGAAUCUUCCac
IQUB	MaMTH-HTS hit	154865	s45897	GAAUGAGGCUCAAAAACGAtt	UCGUUUUUGAGCCUCAUUCtg
C9orf98	MaMTH-HTS hit	158067	s46028	CGGUCCUGAUCGAGAGAAAtt	UUUCUCUCGAUCAGGACCGtg
C9orf98	MaMTH-HTS hit	158067	s46029	UGACCUAUGUCCAAAGCAAtt	UUGCUUUGGACAUAGGUCAga
CLEC12A	MaMTH-HTS hit	160364	s46192	GAAACGCACCUGACUUAAAtt	UUUAAGUCAGGUGCGUUUCtt
CLEC12A	MaMTH-HTS hit	160364	s46193	CAACUGAUGAGUAACAUGAtt	UCAUGUUACUCAUCAGUUGta
XAGE3	MaMTH-HTS hit	170626	s195813	CAACCACAGGUUUAAAUGAtt	UCAUUUAAACCUGUGGUUGcc
XAGE3	MaMTH-HTS hit	170626	s195814	GAGGAGAAGUGUACCACCUtt	AGGUGGUACACUUCUCCUCgg
C8orf47	MaMTH-HTS hit	203111	s47482	GGAGCAUCCAUACUAAUGAtt	UCAUUAGUAUGGAUGCUCCtg
C8orf47	MaMTH-HTS hit	203111	s47483	GCAAAUAGCUGGAGAGCUAtt	UAGCUCUCCAGCUAUUUGCag
OR5M8	MaMTH-HTS hit	219484	s47656	CUCUCUUCAUCAUAUGUAUtt	AUACAUAUGAUGAAGAGAGaa
OR5M8	MaMTH-HTS hit	219484	s47657	AUCCCUAUGCUGAACCUUAtt	UAAGGUUCAGCAUAGGGAUta
C11orf66	MaMTH-HTS hit	220004	s47838	CAAGGGUACUUUGAGAACAtt	UGUUCUCAAAGUACCCUUGgt
C11orf66	MaMTH-HTS hit	220004	s47839	GCACCGGCUACAAAUCAAAtt	UUUGAUUUGUAGCCGGUGCct
ZUFSP	MaMTH-HTS hit	221302	s48009	CAGUCGAACUGUUAUUGGAtt	UCCAAUAACAGUUCGACUGtg
ZUFSP	MaMTH-HTS hit	221302	s48011	GGAACUUCAGAUAACAAGAtt	UCUUGUUAUCUGAAGUUCCat
TWISTNB	MaMTH-HTS hit	221830	s48116	CAUGGGUGAUGAACUAGAAtt	UUCUAGUUCAUCACCCAUGtt
TWISTNB	MaMTH-HTS hit	221830	s48117	GAAGCUUAUGGGUAUAGUUtt	AACUAUACCCAUAAGCUUCtg
LPCAT4	MaMTH-HTS hit	254531	s48552	GGCUUUGCUUAAGUUCAAAtt	UUUGAACUUAAGCAAAGCCtt
LPCAT4	MaMTH-HTS hit	254531	s48553	GCAGCAUUGUGGAUGUGGAtt	UCCACAUCCACAAUGCUGCag
LRRC57	MaMTH-HTS hit	255252	s48639	CCUCAACCAGAAUCAGAUAtt	UAUCUGAUUCUGGUUGAGGtt
LRRC57	MaMTH-HTS hit	255252	s48641	CCAUCGACUUGUCCAACAAtt	UUGUUGGACAAGUCGAUGGtc
CCDC110	MaMTH-HTS hit	256309	s48760	GCGGCAUCUUCAACGAGAAtt	UUCUCGUUGAAGAUGCCGCat
CCDC110	MaMTH-HTS hit	256309	s48761	GAAUUAGAGGCAUUAGUGAtt	UCACUAAUGCCUCUAAUUCtg
C9orf43	MaMTH-HTS hit	257169	s48861	GAUCUACUGAAGGAACUUUtt	AAAGUUCCUUCAGUAGAUCct
C9orf43	MaMTH-HTS hit	257169	s48862	GAUCAACUGUACUAACAGAtt	UCUGUUAGUACAGUUGAUCaa
MORN3	MaMTH-HTS hit	283385	s49216	GGUGGAAAGGUGAUAAGAAtt	UUCUUAUCACCUUUCCACCag
MORN3	MaMTH-HTS hit	283385	s49217	UCAAAAUCCUAGACCCUGAtt	UCAGGGUCUAGGAUUUUGAcc
SLC26A11	MaMTH-HTS hit	284129	s49512	ACCUCACUGUUCUACUACAtt	UGUAGUAGAACAGUGAGGUca
SLC26A11	MaMTH-HTS hit	284129	s49513	CCUUCGAGGUGACUGGAUAtt	UAUCCAGUCACCUCGAAGGag
C18orf62	MaMTH-HTS hit	284274	s49559	GCAUAUUUCGAAACUUUCUtt	AGAAAGUUUCGAAAUAUGCtg
C18orf62	MaMTH-HTS hit	284274	s49560	GCUGGGAACAUUUAAACAAtt	UUGUUUAAAUGUUCCCAGCtg
CYB561D1	MaMTH-HTS hit	284613	s49715	CAUGCACCAGAUUUCCAGAtt	UCUGGAAAUCUGGUGCAUGat
CYB561D1	MaMTH-HTS hit	284613	s49716	GCAUGUACUCAGUAUGGUUtt	AACCAUACUGAGUACAUGCcc
CCDC66	MaMTH-HTS hit	285331	s49890	CAGUGUAAUCAGUUCACAAtt	UUGUGAACUGAUUACACUGgt
CCDC66	MaMTH-HTS hit	285331	s49891	GCUUAGCACAGGAACGUGAtt	UCACGUUCCUGUGCUAAGCga
COX18	MaMTH-HTS hit	285521	s49949	CGUUUUCAGACGUAUAUUAtt	UAAUAUACGUCUGAAAACGag
COX18	MaMTH-HTS hit	285521	s49950	CCAUCGACCAAGUCAGAUUtt	AAUCUGACUUGGUCGAUGGta
CXorf59	MaMTH-HTS hit	286464	s46782	GUGGUAUCGUGGAUGCUAAtt	UUAGCAUCCACGAUACCACta
CXorf59	MaMTH-HTS hit	286464	s46784	CAAUUAGAGCGAAUCGAUUtt	AAUCGAUUCGCUCUAAUUGaa
PRSS45	MaMTH-HTS hit	377047	s51775	GUGUUUAUCAUGGACAACAtt	UGUUGUCCAUGAUAAACACct
PRSS45	MaMTH-HTS hit	377047	s51776	UACACCAAAUGGAUCAAGAtt	UCUUGAUCCAUUUGGUGUAtt
C8orf86	MaMTH-HTS hit	389649	s52517	CGUCACGGCUUAUGAGAAUtt	AUUCUCAUAAGCCGUGACGtg
C8orf86	MaMTH-HTS hit	389649	s52518	GGAACCUAUCAAACUCUUUtt	AAAGAGUUUGAUAGGUUCCag
ASPDH	MaMTH-HTS hit	554235	s54742	GGGUCUCCCUUCUGACUCAtt	UGAGUCAGAAGGGAGACCCtg
ASPDH	MaMTH-HTS hit	554235	s196698	UGCACGUGGUGGAUGUAGAtt	UCUACAUCCACCACGUGCAtg
GSTT2B	MaMTH-HTS hit	653689	s57740	CUGAUUUACCUGAGCUGUAtt	UACAGCUCAGGUAAAUCAGga
GSTT2B	MaMTH-HTS hit	653689	s57741	AGACUAAAUCUGCAAUAUAtt	UAUAUUGCAGAUUUAGUCUct
