# Supplementary material for: CFTR interactome mapping using the mammalian membrane two‐hybrid high‐throughput screening system
Source: Mol Syst Biol. 2022 Feb 14;18(2):e10629. doi: 10.15252/msb.202110629 (PMC8842165; doi:10.15252/msb.202110629)
Supplement: Supplementary file 5 — Dataset EV1 [file MSB-18-e10629-s005.xlsx]

## Sheet: Sequencing Results
	ORF.ID	ENTREZ	SYMBOL	ORF.SIZE	POOL	DESCRIPTION	PLATE	ROW	COLUMN	TC Lane 1	TC Lane 2	TC Lane 3	TC Lane 4	TC.Sum	CPM Lane 1	CPM Lane 2	CPM Lane 3	CPM Lane 4	CPM Average
2601	9004	11261	CHP	201	1	calcium binding protein P22, Chromosome:15	81002	E	5	328	326	368	400	1422	74.646	72.8975	68.0968	75.4875	72.6657
1225	8644	84142	FAM175A	222	1	family with sequence similarity 175, member A, Chromosome:4	81003	E	6	242	290	350	381	1263	55.0742	64.8474	64.7659	71.9019	64.5406
458	8971	1870	E2F2	252	1	E2F transcription factor 2, Chromosome:1	81004	A	6	270	278	345	328	1221	61.4464	62.1641	63.8407	61.8998	62.3944
599	2310	NA		285	1	Homo sapiens cDNA clone IMAGE:4822046., Chromosome:NA	81004	D	11	245	288	366	295	1194	55.7569	64.4002	67.7267	55.672	61.0146
4203	5333	85009	MGC16025	204	1	uncharacterized LOC85009, Chromosome:2	81002	G	5	112	114	150	152	528	25.4889	25.4918	27.7568	28.6853	26.9813
218	6975	3338	DNAJC4	204	1	DnaJ (Hsp40) homolog, subfamily C, member 4, Chromosome:11	81002	H	5	47	35	44	50	176	10.6962	7.82641	8.142	9.43594	8.99378
7893	56732	2994	GYPB	276	1	glycophorin B (MNS blood group), Chromosome:4	81004	G	9	24	39	43	39	145	5.4619	8.72086	7.95696	7.36003	7.40965
7699	5354	83606	C22orf13	249	1	chromosome 22 open reading frame 13, Chromosome:22	81003	H	10	28	31	36	39	134	6.37222	6.93197	6.66164	7.36003	6.84754
8778	56828	353145	LCE3E	279	1	late cornified envelope 3E, Chromosome:1	81004	B	10	13	13	22	18	66	2.95853	2.90695	4.071	3.39694	3.37267
8558	415	541471	LOC541471	159	1	uncharacterized LOC541471, Chromosome:2	81001	C	1	12	13	18	21	64	2.73095	2.90695	3.33082	3.96309	3.27047
4963	9163	10019	SH2B3	156	1	SH2B adaptor protein 3, Chromosome:12	81001	G	10	12	11	14	10	47	2.73095	2.45973	2.59064	1.88719	2.40175
7971	56127	6351	CCL4	279	1	chemokine (C-C motif) ligand 4, Chromosome:17	81004	H	9	16	8	14	9	47	3.64127	1.78889	2.59064	1.69847	2.40175
9371	56128	337875	HIST2H2BA	210	1	histone cluster 2, H2ba (pseudogene), Chromosome:1	81002	F	11	9	6	16	15	46	2.04821	1.34167	2.96073	2.83078	2.35065
9201	8889	55652	SLC48A1	270	1	solute carrier family 48 (heme transporter), member 1, Chromosome:12	81004	B	7	10	9	10	15	44	2.27579	2.01251	1.85046	2.83078	2.24845
8384	8424	NA		222	1	Homo sapiens cDNA clone MGC:34700 IMAGE:5182724, complete cds., Chromosome:NA	81003	E	8	7	12	11	13	43	1.59305	2.68334	2.0355	2.45334	2.19734
7291	55631	NA	SLN	96	1	sarcolipin, Chromosome:11	81001	F	11	6	9	11	16	42	1.36548	2.01251	2.0355	3.0195	2.14624
8492	3679	NA		183	1	Homo sapiens cDNA clone IMAGE:3536204, **** WARNING: chimeric clone ****., Chromosome:NA	81002	F	6	5	6	12	12	35	1.1379	1.34167	2.22055	2.26463	1.78854
9669	8118	NA		201	1	Homo sapiens mRNA similar to hypothetical protein FLJ21463 (cDNA clone IMAGE:4941290)., Chromosome:NA	81002	F	10	7	9	9	10	35	1.59305	2.01251	1.66541	1.88719	1.78854
9449	5182	80154	LOC80154	261	1	golgin subfamily A member 2-like, Chromosome:15	81004	H	6	7	9	8	9	33	1.59305	2.01251	1.48036	1.69847	1.68633
8221	56159	100049076	LOC100049076	273	1	glucuronidase, beta pseudogene 9, Chromosome:5	81004	F	9	4	9	9	8	30	0.910317	2.01251	1.66541	1.50975	1.53303
9133	9106	79650	C16orf57	273	1	chromosome 16 open reading frame 57, Chromosome:16	81004	E	7	9	5	7	9	30	2.04821	1.11806	1.29532	1.69847	1.53303
9416	3298	4694	NDUFA1	213	1	NADH dehydrogenase (ubiquinone) 1 alpha subcomplex, 1, 7.5kDa, Chromosome:X	81002	C	5	6	6	11	6	29	1.36548	1.34167	2.0355	1.13231	1.48193
9713	8903	5098	PCDHGC3	183	1	protocadherin gamma subfamily C, 3, Chromosome:5	81002	G	6	8	6	9	6	29	1.82063	1.34167	1.66541	1.13231	1.48193
6708	945	84719	NCRNA00260	171	1	long intergenic non-protein coding RNA 260, Chromosome:1	81001	H	7	10	4	5	9	28	2.27579	0.894447	0.925228	1.69847	1.43083
8459	56514	4250	SCGB2A2	282	1	secretoglobin, family 2A, member 2, Chromosome:11	81004	A	10	2	5	12	8	27	0.455158	1.11806	2.22055	1.50975	1.37973
9826	8622	56940	DUSP22	246	1	dual specificity phosphatase 22, Chromosome:6	81003	B	1	4	5	10	5	24	0.910317	1.11806	1.85046	0.943594	1.22642
6363	541	28971	C11orf67	267	1	chromosome 11 open reading frame 67, Chromosome:11	81004	D	2	4	5	7	5	21	0.910317	1.11806	1.29532	0.943594	1.07312
7015	8996	5319	PLA2G1B	213	1	phospholipase A2, group IB (pancreas), Chromosome:12	81002	B	11	4	2	4	11	21	0.910317	0.447224	0.740182	2.07591	1.07312
8842	53630	NA	MT4	189	1	metallothionein 4, Chromosome:16	81002	B	12	5	6	2	5	18	1.1379	1.34167	0.370091	0.943594	0.919819
9690	56750	81854	MGC3771	75	1	uncharacterized LOC81854, Chromosome:16	81001	E	11	8	2	2	6	18	1.82063	0.447224	0.370091	1.13231	0.919819
9766	7384	NA		165	1	Homo sapiens mRNA similar to hypothetical protein FLJ21394 (cDNA clone IMAGE:3950761)., Chromosome:NA	81001	E	4	3	4	3	7	17	0.682738	0.894447	0.555137	1.32103	0.868718
10102	5640	51065	RPS27L	255	1	ribosomal protein S27-like, Chromosome:15	81004	G	3	0	3	7	7	17	0	0.670836	1.29532	1.32103	0.868718
5117	8735	4286	MITF	276	1	microphthalmia-associated transcription factor, Chromosome:3	81004	A	11	4	3	3	6	16	0.910317	0.670836	0.555137	1.13231	0.817617
8062	54801	NA	CCL4L1	279	1	chemokine (C-C motif) ligand 4-like 1, Chromosome:17	81004	F	12	3	3	3	7	16	0.682738	0.670836	0.555137	1.32103	0.817617
9556	1014	10879	SMR3B	240	1	submaxillary gland androgen regulated protein 3B, Chromosome:4	81003	A	6	3	5	4	4	16	0.682738	1.11806	0.740182	0.754875	0.817617
7998	2817	NA		171	1	Homo sapiens mRNA similar to hypothetical protein FLJ20234 (cDNA clone IMAGE:4212810)., Chromosome:NA	81001	F	1	5	2	5	3	15	1.1379	0.447224	0.925228	0.566156	0.766516
9626	5054	54520	CCDC93	105	1	coiled-coil domain containing 93, Chromosome:2	81001	A	8	4	4	5	1	14	0.910317	0.894447	0.925228	0.188719	0.715415
9765	8759	123355	LRRC28	282	1	leucine rich repeat containing 28, Chromosome:15	81004	D	6	2	5	3	2	12	0.455158	1.11806	0.555137	0.377438	0.613212
10016	9176	56890	MDM1	210	1	Mdm1 nuclear protein homolog (mouse), Chromosome:12	81002	A	5	1	1	7	3	12	0.227579	0.223612	1.29532	0.566156	0.613212
9095	5673	5350	PLN	159	1	phospholamban, Chromosome:6	81001	A	4	3	1	4	3	11	0.682738	0.223612	0.740182	0.566156	0.562111
9712	9027	590	BCHE	195	1	butyrylcholinesterase, Chromosome:3	81002	H	4	2	2	5	2	11	0.455158	0.447224	0.925228	0.377438	0.562111
6981	8098	84068	SLC10A7	195	1	solute carrier family 10 (sodium/bile acid cotransporter family), member 7, Chromosome:4	81002	C	10	4	2	1	0	7	0.910317	0.447224	0.185046	0	0.357707
9374	9085	151194	FAM119A	273	1	methyltransferase like 21A, Chromosome:2	81004	H	10	3	1	1	2	7	0.682738	0.223612	0.185046	0.377438	0.357707
9871	8869	51710	ZNF44	243	1	zinc finger protein 44, Chromosome:19	81003	A	8	2	0	3	2	7	0.455158	0	0.555137	0.377438	0.357707
7096	2451	10230	NBR2	192	1	neighbor of BRCA1 gene 2 (non-protein coding), Chromosome:17	81002	E	9	3	1	0	2	6	0.682738	0.223612	0	0.377438	0.306606
8591	9070	7529	YWHAB	192	1	tyrosine 3-monooxygenase/tryptophan 5-monooxygenase activation protein, beta polypeptide, Chromosome:20	81002	F	4	1	1	1	3	6	0.227579	0.223612	0.185046	0.566156	0.306606
9944	5705	NA	SRP9	261	1	signal recognition particle 9kDa, Chromosome:1	81004	G	6	2	1	2	1	6	0.455158	0.223612	0.370091	0.188719	0.306606
9629	4304	NA		129	1	Homo sapiens pseudogene MGC10997, mRNA (cDNA clone MGC:10997 IMAGE:3638158), complete cds., Chromosome:NA	81001	C	9	1	1	2	1	5	0.227579	0.223612	0.370091	0.188719	0.255505
10078	7126	116832	RPL39L	156	1	ribosomal protein L39-like, Chromosome:3	81001	B	7	0	1	2	0	3	0	0.223612	0.370091	0	0.153303
10126	2469	3480	IGF1R	168	1	insulin-like growth factor 1 receptor, Chromosome:15	81001	A	6	0	1	0	2	3	0	0.223612	0	0.377438	0.153303
10138	9147	84677	DSCR8	114	1	Down syndrome critical region gene 8, Chromosome:21	81001	E	8	0	1	0	2	3	0	0.223612	0	0.377438	0.153303
9833	7503	9168	TMSB10	135	1	thymosin beta 10, Chromosome:2	81001	H	9	2	0	0	0	2	0.455158	0	0	0	0.102202
9885	8713	132141	IQCF1	246	1	IQ motif containing F1, Chromosome:3	81003	B	7	1	0	1	0	2	0.227579	0	0.185046	0	0.102202
10019	5268	10650	SLMO1	174	1	slowmo homolog 1 (Drosophila), Chromosome:18	81002	B	8	2	0	0	0	2	0.455158	0	0	0	0.102202
10097	403	NA	NCRNA00152	159	1	long intergenic non-protein coding RNA 152, Chromosome:2	81001	A	1	0	1	1	0	2	0	0.223612	0.185046	0	0.102202
10127	2752	NA		132	1	Homo sapiens cDNA clone MGC:5619 IMAGE:3462332, complete cds., Chromosome:NA	81001	H	1	0	1	0	1	2	0	0.223612	0	0.188719	0.102202
10144	7096	155370	SBDSP1	186	1	Shwachman-Bodian-Diamond syndrome pseudogene 1, Chromosome:7	81002	H	8	0	1	0	1	2	0	0.223612	0	0.188719	0.102202
10169	6513	NA	HMGN2	273	1	high mobility group nucleosomal binding domain 2, Chromosome:1	81004	B	4	0	1	1	0	2	0	0.223612	0.185046	0	0.102202
9304	2302	128977	C22orf39	243	1	chromosome 22 open reading frame 39, Chromosome:22	81003	D	10	1	0	0	0	1	0.227579	0	0	0	0.051101
10214	54890	NA	POM121C	222	1	POM121 transmembrane nucleoporin C, Chromosome:7	81003	C	2	0	0	1	0	1	0	0	0.185046	0	0.051101
10233	55442	NA	SNRPF	261	1	small nuclear ribonucleoprotein polypeptide F, Chromosome:12	81004	G	2	0	0	1	0	1	0	0	0.185046	0	0.051101
10246	8779	974	CD79B	240	1	CD79b molecule, immunoglobulin-associated beta, Chromosome:17	81003	H	8	0	0	1	0	1	0	0	0.185046	0	0.051101
10302	6315	57226	LYRM2	267	1	LYR motif containing 2, Chromosome:6	81004	E	5	0	0	1	0	1	0	0	0.185046	0	0.051101
10356	9627	401466	C8orf59	132	1	chromosome 8 open reading frame 59, Chromosome:8	81001	E	9	0	0	0	1	1	0	0	0	0.188719	0.051101
10357	9786	90317	ZNF616	144	1	zinc finger protein 616, Chromosome:19	81001	C	2	0	0	0	1	1	0	0	0	0.188719	0.051101
10402	52568	25774	GSTTP1	207	1	glutathione S-transferase theta pseudogene 1, Chromosome:22	81002	H	2	0	0	0	1	1	0	0	0	0.188719	0.051101
10409	9670	4501	MT1X	186	1	metallothionein 1X, Chromosome:16	81002	B	9	0	0	0	1	1	0	0	0	0.188719	0.051101
10424	8962	84328	LZIC	237	1	leucine zipper and CTNNBIP1 domain containing, Chromosome:1	81003	C	3	0	0	0	1	1	0	0	0	0.188719	0.051101
1090	1015	122509	IFI27L1	315	2	interferon, alpha-inducible protein 27-like 1, Chromosome:14	81006	A	9	282	293	347	323	1245	64.1773	65.5183	64.2108	60.9562	63.6208
1001	5047	84798	C19orf48	354	2	chromosome 19 open reading frame 48, Chromosome:19	81008	A	12	227	245	272	272	1016	51.6605	54.7849	50.3324	51.3315	51.9187
214	5537	NA	GLRX	321	2	glutaredoxin (thioltransferase), Chromosome:5	81006	H	9	119	146	173	176	614	27.0819	32.6473	32.0129	33.2145	31.376
2763	7810	8363	HIST1H4J	312	2	histone cluster 1, H4j, Chromosome:6	81006	H	6	127	138	138	134	537	28.9026	30.8584	25.5363	25.2883	27.4413
3586	53865	NA	CXorf1	336	2	chromosome X open reading frame 1, Chromosome:X	81007	E	9	118	122	140	148	528	26.8543	27.2806	25.9064	27.9304	26.9813
3700	54622	387082	SUMO4	288	2	SMT3 suppressor of mif two 3 homolog 4 (S. cerevisiae), Chromosome:6	81005	G	11	92	104	130	121	447	20.9373	23.2556	24.0559	22.835	22.8422
4589	5542	344	APOC2	306	2	apolipoprotein C-II, Chromosome:19	81006	D	6	83	99	114	94	390	18.8891	22.1376	21.0952	17.7396	19.9294
1264	5964	6271	S100A1	285	2	S100 calcium binding protein A1, Chromosome:1	81005	H	3	86	85	100	108	379	19.5718	19.007	18.5046	20.3816	19.3673
6057	54474	NA	TAL2	327	2	T-cell acute lymphocytic leukemia 2, Chromosome:9	81007	A	2	74	89	95	120	378	16.8409	19.9015	17.5793	22.6463	19.3162
4238	7533	8294	HIST1H4I	312	2	histone cluster 1, H4i, Chromosome:6	81006	G	4	87	68	105	110	370	19.7994	15.2056	19.4298	20.7591	18.9074
786	5688	83943	IMMP2L	333	2	IMP2 inner mitochondrial membrane peptidase-like (S. cerevisiae), Chromosome:7	81007	E	4	66	94	96	105	361	15.0202	21.0195	17.7644	19.8155	18.4475
2379	56734	345	APOC3	300	2	apolipoprotein C-III, Chromosome:11	81005	F	8	71	79	88	95	333	16.1581	17.6653	16.284	17.9283	17.0166
3106	54696	NA	LCE3C	285	2	late cornified envelope 3C, Chromosome:1	81005	F	2	79	69	69	84	301	17.9788	15.4292	12.7681	15.8524	15.3814
7450	8902	3910	LAMA4	363	2	laminin, alpha 4, Chromosome:6	81008	C	4	62	57	80	75	274	14.1099	12.7459	14.8036	14.1539	14.0017
3165	183	NA	C9orf80	315	2	chromosome 9 open reading frame 80, Chromosome:9	81006	G	1	53	58	69	69	249	12.0617	12.9695	12.7681	13.0216	12.7242
5984	52598	160065	PATE1	345	2	prostate and testis expressed 1, Chromosome:11	81007	G	2	63	52	73	61	249	14.3375	11.6278	13.5083	11.5118	12.7242
7125	4356	84269	CHCHD5	333	2	coiled-coil-helix-coiled-coil-helix domain containing 5, Chromosome:2	81007	B	8	50	58	65	63	236	11.379	12.9695	12.028	11.8893	12.0598
5819	657	6274	S100A3	306	2	S100 calcium binding protein A3, Chromosome:1	81006	C	1	53	42	71	67	233	12.0617	9.3917	13.1382	12.6442	11.9065
3325	9066	51144	HSD17B12	297	2	hydroxysteroid (17-beta) dehydrogenase 12, Chromosome:11	81005	G	10	59	43	54	74	230	13.4272	9.61531	9.99246	13.9652	11.7532
1803	54963	401535	C9orf170	366	2	chromosome 9 open reading frame 170, Chromosome:9	81008	C	9	57	54	65	46	222	12.972	12.075	12.028	8.68106	11.3444
5152	5563	4256	MGP	312	2	matrix Gla protein, Chromosome:12	81006	C	4	48	56	60	58	222	10.9238	12.5223	11.1027	10.9457	11.3444
7368	53551	NA	CCL7	300	2	chemokine (C-C motif) ligand 7, Chromosome:17	81005	E	12	40	42	54	74	210	9.10317	9.3917	9.99246	13.9652	10.7312
4385	52913	57701	NCKAP5L	327	2	NCK-associated protein 5-like, Chromosome:12	81007	B	2	51	48	49	56	204	11.6065	10.7334	9.06723	10.5683	10.4246
7143	55971	100507203		324	2	uncharacterized LOC100507203, Chromosome:NA	81006	A	11	39	43	51	69	202	8.87559	9.61531	9.43732	13.0216	10.3224
7961	53499	4295	MLN	348	2	motilin, Chromosome:6	81007	B	9	41	53	66	39	199	9.33075	11.8514	12.213	7.36003	10.1691
6844	6308	5266	PI3	354	2	peptidase inhibitor 3, skin-derived, Chromosome:20	81008	E	2	51	43	55	44	193	11.6065	9.61531	10.1775	8.30363	9.8625
1327	52625	284274	C18orf62	306	2	chromosome 18 open reading frame 62, Chromosome:18	81006	A	2	52	39	53	45	189	11.8341	8.72086	9.80741	8.49234	9.6581
1293	56829	386684	KRTAP12-4	339	2	keratin associated protein 12-4, Chromosome:21	81007	D	11	42	40	52	42	176	9.55833	8.94447	9.62237	7.92619	8.99378
6226	6959	NA		339	2	Homo sapiens mRNA similar to ATPase, H+ transporting, lysosomal (vacuolar proton pump) 16kD (cDNA cl, Chromosome:NA	81007	A	12	25	33	54	59	171	5.68948	7.37919	9.99246	11.1344	8.73828
5981	52942	11337	GABARAP	354	2	GABA(A) receptor-associated protein, Chromosome:17	81008	A	1	37	37	48	48	170	8.42043	8.27364	8.88219	9.0585	8.68718
6399	55979	219293	ATAD3C	369	2	ATPase family, AAA domain containing 3C, Chromosome:1	81008	H	10	35	45	45	44	169	7.96527	10.0625	8.32705	8.30363	8.63608
6993	55980	285987	DLX6AS	333	2	DLX6 antisense RNA 1 (non-protein coding), Chromosome:7	81007	B	10	39	42	43	44	168	8.87559	9.3917	7.95696	8.30363	8.58497
8233	354	142937	LOC142937	327	2	uncharacterized protein BC008131, Chromosome:10	81007	B	1	28	50	44	42	164	6.37222	11.1806	8.142	7.92619	8.38057
3747	3117	2958	GTF2A2	330	2	general transcription factor IIA, 2, 12kDa, Chromosome:15	81007	C	6	47	38	41	36	162	10.6962	8.49725	7.58687	6.79388	8.27837
8500	8434	116349	C5orf55	360	2	chromosome 5 open reading frame 55, Chromosome:5	81008	E	4	17	35	57	48	157	3.86885	7.82641	10.5476	9.0585	8.02286
6837	53691	152225	LOC152225	288	2	uncharacterized LOC152225, Chromosome:3	81005	H	11	45	34	41	35	155	10.2411	7.6028	7.58687	6.60516	7.92066
7712	3761	3399	ID3	360	2	inhibitor of DNA binding 3, dominant negative helix-loop-helix protein, Chromosome:1	81008	A	4	29	50	35	40	154	6.5998	11.1806	6.47659	7.54875	7.86956
7134	3075	93974	ATPIF1	321	2	ATPase inhibitory factor 1, Chromosome:1	81006	A	1	33	32	44	44	153	7.51011	7.15558	8.142	8.30363	7.81846
8145	6444	55634	ZNF673	297	2	zinc finger family member 673, Chromosome:X	81005	A	4	32	33	44	34	143	7.28254	7.37919	8.142	6.41644	7.30745
1325	2693	6286	S100P	288	2	S100 calcium binding protein P, Chromosome:4	81005	A	2	33	28	46	34	141	7.51011	6.26113	8.5121	6.41644	7.20525
6684	7737	119032	C10orf32	318	2	chromosome 10 open reading frame 32, Chromosome:10	81006	H	5	32	28	36	45	141	7.28254	6.26113	6.66164	8.49234	7.20525
7455	2242	284440	LOC284440	351	2	uncharacterized LOC284440, Chromosome:19	81008	A	11	28	37	45	31	141	6.37222	8.27364	8.32705	5.85028	7.20525
9275	53153	NA	PAGE2B	336	2	P antigen family, member 2B, Chromosome:X	81007	F	9	22	28	42	45	137	5.00674	6.26113	7.77191	8.49234	7.00084
6823	6358	6275	S100A4	306	2	S100 calcium binding protein A4, Chromosome:1	81006	E	3	30	30	41	34	135	6.82738	6.70836	7.58687	6.41644	6.89864
308	4167	79161	C7orf23	357	2	chromosome 7 open reading frame 23, Chromosome:7	81008	H	3	25	26	41	37	129	5.68948	5.81391	7.58687	6.98259	6.59203
6578	2737	1058	CENPA	345	2	centromere protein A, Chromosome:2	81007	G	6	31	35	36	25	127	7.05496	7.82641	6.66164	4.71797	6.48983
3467	4285	80763	C12orf39	351	2	chromosome 12 open reading frame 39, Chromosome:12	81008	E	3	22	36	35	30	123	5.00674	8.05003	6.47659	5.66156	6.28543
7435	52621	NA	H2AFB3	348	2	H2A histone family, member B3, Chromosome:X	81007	A	3	26	29	25	43	123	5.91706	6.48474	4.62614	8.11491	6.28543
7392	4087	28958	CCDC56	321	2	coiled-coil domain containing 56, Chromosome:17	81006	C	12	33	26	23	36	118	7.51011	5.81391	4.25605	6.79388	6.02992
6253	1277	26749	GAGE2E	351	2	G antigen 2E, Chromosome:X	81008	C	7	20	21	35	36	112	4.55158	4.69585	6.47659	6.79388	5.72332
3043	7039	51728	POLR3K	327	2	polymerase (RNA) III (DNA directed) polypeptide K, 12.3 kDa, Chromosome:16	81007	G	11	31	20	36	23	110	7.05496	4.47224	6.66164	4.34053	5.62111
4109	8635	10010	TANK	360	2	TRAF family member-associated NFKB activator, Chromosome:2	81008	A	8	21	34	22	33	110	4.77916	7.6028	4.071	6.22772	5.62111
2734	8669	56986	DTWD1	330	2	DTW domain containing 1, Chromosome:15	81007	A	8	30	20	34	22	106	6.82738	4.47224	6.29155	4.15181	5.41671
6855	2603	2577	GAGE5	354	2	G antigen 5, Chromosome:X	81008	H	8	19	23	41	23	106	4.32401	5.14307	7.58687	4.34053	5.41671
6095	9793	4731	NDUFV3	327	2	NADH dehydrogenase (ubiquinone) flavoprotein 3, 10kDa, Chromosome:21	81007	A	6	23	29	25	28	105	5.23432	6.48474	4.62614	5.28413	5.36561
6514	5383	NA	DEXI	288	2	Dexi homolog (mouse), Chromosome:16	81005	D	10	23	22	29	26	100	5.23432	4.91946	5.36632	4.90669	5.1101
285	8614	55471	C2orf56	300	2	chromosome 2 open reading frame 56, Chromosome:2	81005	A	6	21	25	27	25	98	4.77916	5.5903	4.99623	4.71797	5.0079
1124	54854	NA	C21orf34	315	2	long intergenic non-protein coding RNA 478, Chromosome:21	81006	E	2	27	15	23	33	98	6.14464	3.35418	4.25605	6.22772	5.0079
6916	55969	25763	CXorf27	354	2	chromosome X open reading frame 27, Chromosome:X	81008	A	10	22	25	25	25	97	5.00674	5.5903	4.62614	4.71797	4.9568
5718	54171	149837	LOC149837	297	2	uncharacterized LOC149837, Chromosome:20	81005	H	2	19	22	25	28	94	4.32401	4.91946	4.62614	5.28413	4.8035
9379	7908	84247	LDOC1L	342	2	leucine zipper, down-regulated in cancer 1-like, Chromosome:22	81007	D	4	23	14	23	31	91	5.23432	3.13057	4.25605	5.85028	4.65019
5258	9001	27067	STAU2	318	2	staufen, RNA binding protein, homolog 2 (Drosophila), Chromosome:8	81006	C	6	23	17	22	26	88	5.23432	3.8014	4.071	4.90669	4.49689
8435	1800	51660	BRP44L	330	2	brain protein 44-like, Chromosome:6	81007	D	1	16	12	28	32	88	3.64127	2.68334	5.18128	6.039	4.49689
7525	54169	149837	LOC149837	297	2	uncharacterized LOC149837, Chromosome:20	81005	B	12	11	19	29	27	86	2.50337	4.24863	5.36632	5.09541	4.39469
7677	2226	149685	ADIG	357	2	adipogenin, Chromosome:20	81008	A	6	21	20	27	16	84	4.77916	4.47224	4.99623	3.0195	4.29249
7889	54269	NA	C3orf55	357	2	chromosome 3 open reading frame 55, Chromosome:3	81008	D	1	23	21	16	24	84	5.23432	4.69585	2.96073	4.52925	4.29249
8923	6274	26515	FXC1	312	2	fracture callus 1 homolog (rat), Chromosome:11	81006	H	11	16	14	28	25	83	3.64127	3.13057	5.18128	4.71797	4.24139
6027	52626	150244	ZDHHC8P1	336	2	zinc finger, DHHC-type containing 8 pseudogene 1, Chromosome:22	81007	E	2	20	19	16	22	77	4.55158	4.24863	2.96073	4.15181	3.93478
7894	55402	51065	RPS27L	342	2	ribosomal protein S27-like, Chromosome:15	81007	C	11	16	16	29	16	77	3.64127	3.57779	5.36632	3.0195	3.93478
4929	1907	400120	C13orf36	324	2	serine-rich and transmembrane domain containing 1, Chromosome:13	81006	H	8	15	19	19	21	74	3.41369	4.24863	3.51587	3.96309	3.78148
6048	7397	81853	TMEM14B	345	2	transmembrane protein 14B, Chromosome:6	81007	D	12	12	18	24	20	74	2.73095	4.02501	4.44109	3.77438	3.78148
8657	6642	79616	CCNJL	366	2	cyclin J-like, Chromosome:5	81008	E	7	14	14	20	26	74	3.18611	3.13057	3.70091	4.90669	3.78148
6053	52569	2691	GHRH	324	2	growth hormone releasing hormone, Chromosome:20	81006	A	3	17	18	16	22	73	3.86885	4.02501	2.96073	4.15181	3.73038
8074	9084	56033	BARX1	303	2	BARX homeobox 1, Chromosome:9	81006	F	5	17	18	22	16	73	3.86885	4.02501	4.071	3.0195	3.73038
8047	53640	NA	BGLAP	303	2	bone gamma-carboxyglutamate (gla) protein, Chromosome:1	81006	E	12	19	15	17	18	69	4.32401	3.35418	3.14577	3.39694	3.52597
8368	8815	9208	LRRFIP1	318	2	leucine rich repeat (in FLII) interacting protein 1, Chromosome:2	81006	H	1	13	14	21	19	67	2.95853	3.13057	3.88596	3.58566	3.42377
199	56244	348645	C22orf34	309	2	chromosome 22 open reading frame 34, Chromosome:22	81006	B	2	17	15	14	19	65	3.86885	3.35418	2.59064	3.58566	3.32157
3454	56005	NA		297	2	Homo sapiens hypothetical protein LOC148756, mRNA (cDNA clone IMAGE:40023699)., Chromosome:NA	81005	E	8	9	15	22	18	64	2.04821	3.35418	4.071	3.39694	3.27047
863	8600	347735	SERINC2	321	2	serine incorporator 2, Chromosome:1	81006	B	1	13	20	10	19	62	2.95853	4.47224	1.85046	3.58566	3.16826
4187	8619	11158	RABL2B	300	2	RAB, member of RAS oncogene family-like 2B, Chromosome:22	81005	H	1	19	14	16	12	61	4.32401	3.13057	2.96073	2.26463	3.11716
7393	8048	6278	S100A7	306	2	S100 calcium binding protein A7, Chromosome:1	81006	B	7	11	17	16	17	61	2.50337	3.8014	2.96073	3.20822	3.11716
8540	5658	9341	VAMP3	303	2	vesicle-associated membrane protein 3 (cellubrevin), Chromosome:1	81005	F	6	12	12	23	12	59	2.73095	2.68334	4.25605	2.26463	3.01496
9596	52576	127124	ATP6V1G3	357	2	ATPase, H+ transporting, lysosomal 13kDa, V1 subunit G3, Chromosome:1	81008	E	1	10	11	17	21	59	2.27579	2.45973	3.14577	3.96309	3.01496
7362	96	219738	C10orf35	366	2	chromosome 10 open reading frame 35, Chromosome:10	81008	F	5	12	17	14	15	58	2.73095	3.8014	2.59064	2.83078	2.96386
1110	54423	6355	CCL8	300	2	chemokine (C-C motif) ligand 8, Chromosome:17	81005	D	12	14	9	16	18	57	3.18611	2.01251	2.96073	3.39694	2.91276
6077	9392	643406	LOC643406	297	2	uncharacterized LOC643406, Chromosome:20	81005	D	1	9	16	17	14	56	2.04821	3.57779	3.14577	2.64206	2.86166
9066	56475	153218	SPINK13	285	2	serine peptidase inhibitor, Kazal type 13 (putative), Chromosome:5	81005	D	2	11	14	18	11	54	2.50337	3.13057	3.33082	2.07591	2.75946
3663	53693	152225	LOC152225	288	2	uncharacterized LOC152225, Chromosome:3	81005	F	11	9	9	17	18	53	2.04821	2.01251	3.14577	3.39694	2.70836
6872	8687	126823	KLHDC9	336	2	kelch domain containing 9, Chromosome:1	81007	H	11	11	10	17	15	53	2.50337	2.23612	3.14577	2.83078	2.70836
9169	785	28974	C19orf53	300	2	chromosome 19 open reading frame 53, Chromosome:19	81005	E	1	13	9	14	14	50	2.95853	2.01251	2.59064	2.64206	2.55505
7545	55967	474382	H2AFB1	348	2	H2A histone family, member B1, Chromosome:X	81007	B	11	13	8	13	15	49	2.95853	1.78889	2.40559	2.83078	2.50395
6866	53626	NA	LCE4A	300	2	late cornified envelope 4A, Chromosome:1	81005	C	12	10	17	10	11	48	2.27579	3.8014	1.85046	2.07591	2.45285
7171	7559	92259	MRPS36	312	2	mitochondrial ribosomal protein S36, Chromosome:5	81006	H	4	13	14	6	13	46	2.95853	3.13057	1.11027	2.45334	2.35065
5451	3128	6633	SNRPD2	357	2	small nuclear ribonucleoprotein D2 polypeptide 16.5kDa, Chromosome:19	81008	H	2	7	9	16	13	45	1.59305	2.01251	2.96073	2.45334	2.29955
9602	2811	30833	NT5C	354	2	5', 3'-nucleotidase, cytosolic, Chromosome:17	81008	H	11	8	16	8	13	45	1.82063	3.57779	1.48036	2.45334	2.29955
7124	8681	199704	ZNF585A	342	2	zinc finger protein 585A, Chromosome:19	81007	C	12	5	13	12	14	44	1.1379	2.90695	2.22055	2.64206	2.24845
9434	2292	439933	MGC42157	357	2	uncharacterized locus MGC42157, Chromosome:4	81008	C	6	6	8	14	16	44	1.36548	1.78889	2.59064	3.0195	2.24845
5630	2733	9848	MFAP3L	309	2	microfibrillar-associated protein 3-like, Chromosome:4	81006	F	11	11	11	12	9	43	2.50337	2.45973	2.22055	1.69847	2.19734
797	55530	NA	SH3BGRL2	324	2	SH3 domain binding glutamic acid-rich protein like 2, Chromosome:6	81007	G	1	11	10	11	9	41	2.50337	2.23612	2.0355	1.69847	2.09514
4564	56103	285194	LOC285194	294	2	LSAMP antisense RNA 3 (non-protein coding), Chromosome:3	81005	B	8	14	9	9	9	41	3.18611	2.01251	1.66541	1.69847	2.09514
9377	56588	60467	BPESC1	351	2	blepharophimosis, epicanthus inversus and ptosis, candidate 1 (non-protein coding), Chromosome:3	81008	G	9	15	7	7	11	40	3.41369	1.56528	1.29532	2.07591	2.04404
9468	54962	NA	TMEM218	348	2	transmembrane protein 218, Chromosome:11	81007	H	2	6	8	13	13	40	1.36548	1.78889	2.40559	2.45334	2.04404
4887	5628	3630	INS	333	2	insulin, Chromosome:11	81007	C	4	9	8	10	11	38	2.04821	1.78889	1.85046	2.07591	1.94184
6345	9797	132299	OCIAD2	300	2	OCIA domain containing 2, Chromosome:4	81005	B	2	7	7	13	10	37	1.59305	1.56528	2.40559	1.88719	1.89074
9365	9250	NA		324	2	Homo sapiens cDNA clone IMAGE:5172092., Chromosome:NA	81006	G	8	10	8	11	8	37	2.27579	1.78889	2.0355	1.50975	1.89074
9219	55239	29100	TMEM208	303	2	transmembrane protein 208, Chromosome:16	81005	A	9	8	6	10	12	36	1.82063	1.34167	1.85046	2.26463	1.83964
9549	54674	729428	GAGE12B	354	2	G antigen 12B, Chromosome:X	81008	F	9	7	8	11	10	36	1.59305	1.78889	2.0355	1.88719	1.83964
9623	54591	NA	LBH	318	2	limb bud and heart development homolog (mouse), Chromosome:2	81006	H	2	8	14	10	4	36	1.82063	3.13057	1.85046	0.754875	1.83964
9656	3099	119504	ANAPC16	333	2	anaphase promoting complex subunit 16, Chromosome:10	81007	F	1	4	9	9	13	35	0.910317	2.01251	1.66541	2.45334	1.78854
7382	5661	NA	PLGLB2	291	2	plasminogen-like B2, Chromosome:2	81005	F	4	8	9	10	7	34	1.82063	2.01251	1.85046	1.32103	1.73744
8910	9090	8828	NRP2	300	2	neuropilin 2, Chromosome:2	81005	A	5	8	6	10	10	34	1.82063	1.34167	1.85046	1.88719	1.73744
9483	3702	4701	NDUFA7	342	2	NADH dehydrogenase (ubiquinone) 1 alpha subcomplex, 7, 14.5kDa, Chromosome:19	81007	E	3	8	10	8	8	34	1.82063	2.23612	1.48036	1.50975	1.73744
2916	5602	7381	UQCRB	336	2	ubiquinol-cytochrome c reductase binding protein, Chromosome:8	81007	B	5	11	8	6	8	33	2.50337	1.78889	1.11027	1.50975	1.68633
9485	56270	140850	DEFB127	300	2	defensin, beta 127, Chromosome:20	81005	G	8	11	4	7	10	32	2.50337	0.894447	1.29532	1.88719	1.63523
9621	5595	4477	MSMB	345	2	microseminoprotein, beta-, Chromosome:10	81007	A	9	6	5	12	9	32	1.36548	1.11806	2.22055	1.69847	1.63523
7956	56512	8365	HIST1H4H	312	2	histone cluster 1, H4h, Chromosome:6	81006	F	10	3	5	7	16	31	0.682738	1.11806	1.29532	3.0195	1.58413
9278	56657	534	ATP6V1G2	357	2	ATPase, H+ transporting, lysosomal 13kDa, V1 subunit G2, Chromosome:6	81008	D	10	8	8	5	9	30	1.82063	1.78889	0.925228	1.69847	1.53303
8401	5659	171489	SPANXE	294	2	SPANX family, member E, Chromosome:X	81005	D	5	8	6	8	7	29	1.82063	1.34167	1.48036	1.32103	1.48193
8688	134	6347	CCL2	300	2	chemokine (C-C motif) ligand 2, Chromosome:17	81005	F	1	10	2	9	8	29	2.27579	0.447224	1.66541	1.50975	1.48193
6196	377	4149	MAX	291	2	MYC associated factor X, Chromosome:14	81005	C	2	4	10	6	8	28	0.910317	2.23612	1.11027	1.50975	1.43083
7694	55501	83699	SH3BGRL2	324	2	SH3 domain binding glutamic acid-rich protein like 2, Chromosome:6	81006	B	11	9	6	6	7	28	2.04821	1.34167	1.11027	1.32103	1.43083
9898	54935	NA	PF4V1	315	2	platelet factor 4 variant 1, Chromosome:4	81006	F	2	2	9	8	9	28	0.455158	2.01251	1.48036	1.69847	1.43083
9446	55983	253018	HCG27	291	2	HLA complex group 27 (non-protein coding), Chromosome:6	81005	E	7	4	6	11	6	27	0.910317	1.34167	2.0355	1.13231	1.37973
5292	7171	116540	MRPL53	339	2	mitochondrial ribosomal protein L53, Chromosome:2	81007	C	3	8	5	5	8	26	1.82063	1.11806	0.925228	1.50975	1.32863
9627	55075	284100	LOC284100	285	2	tyrosine 3-monooxygenase/tryptophan 5-monooxygenase activation protein, epsilon polypeptide pseudogene, Chromosome:17	81005	C	11	5	5	10	6	26	1.1379	1.11806	1.85046	1.13231	1.32863
9418	5932	2079	ERH	315	2	enhancer of rudimentary homolog (Drosophila), Chromosome:14	81006	C	9	6	7	2	10	25	1.36548	1.56528	0.370091	1.88719	1.27753
4605	5733	81853	TMEM14B	345	2	transmembrane protein 14B, Chromosome:6	81007	H	6	8	6	6	4	24	1.82063	1.34167	1.11027	0.754875	1.22642
9472	7520	55863	TMEM126B	333	2	transmembrane protein 126B, Chromosome:11	81007	H	4	5	1	10	8	24	1.1379	0.223612	1.85046	1.50975	1.22642
2487	54136	NA	PLAC9	294	2	placenta-specific 9, Chromosome:10	81005	A	12	5	6	6	6	23	1.1379	1.34167	1.11027	1.13231	1.17532
8939	54700	NA	BLID	327	2	BH3-like motif containing, cell death inducer, Chromosome:11	81007	H	1	4	6	9	4	23	0.910317	1.34167	1.66541	0.754875	1.17532
9541	8673	1486	CTBS	318	2	chitobiase, di-N-acetyl-, Chromosome:1	81006	G	9	5	4	10	4	23	1.1379	0.894447	1.85046	0.754875	1.17532
9694	7509	6451	SH3BGRL	345	2	SH3 domain binding glutamic acid-rich protein like, Chromosome:X	81007	A	5	5	2	5	11	23	1.1379	0.447224	0.925228	2.07591	1.17532
9767	55996	339788	LOC339788	342	2	uncharacterized LOC339788, Chromosome:2	81007	F	10	2	11	4	6	23	0.455158	2.45973	0.740182	1.13231	1.17532
8515	56194	340542	BEX5	336	2	brain expressed, X-linked 5, Chromosome:X	81007	D	10	5	6	5	6	22	1.1379	1.34167	0.925228	1.13231	1.12422
9825	8620	56965	PARP6	330	2	poly (ADP-ribose) polymerase family, member 6, Chromosome:15	81007	E	1	4	5	3	8	20	0.910317	1.11806	0.555137	1.50975	1.02202
8339	53138	9491	PSMF1	300	2	proteasome (prosome, macropain) inhibitor subunit 1 (PI31), Chromosome:20	81005	B	9	3	3	7	6	19	0.682738	0.670836	1.29532	1.13231	0.97092
8370	8936	10397	NDRG1	330	2	N-myc downstream regulated 1, Chromosome:8	81007	H	7	3	4	3	9	19	0.682738	0.894447	0.555137	1.69847	0.97092
9619	4960	5092	PCBD1	315	2	pterin-4 alpha-carbinolamine dehydratase/dimerization cofactor of hepatocyte nuclear factor 1 alpha, Chromosome:10	81006	B	9	3	2	10	4	19	0.682738	0.447224	1.85046	0.754875	0.97092
9643	1459	728695	SPANXB1	312	2	SPANX family, member B1, Chromosome:X	81006	A	7	1	8	2	8	19	0.227579	1.78889	0.370091	1.50975	0.97092
9823	7799	NA	FAM32A	339	2	family with sequence similarity 32, member A, Chromosome:19	81007	D	3	4	2	6	7	19	0.910317	0.447224	1.11027	1.32103	0.97092
4226	56756	340017	LOC340017	345	2	uncharacterized LOC340017, Chromosome:4	81007	G	10	6	7	1	4	18	1.36548	1.56528	0.185046	0.754875	0.919819
4556	3762	10126	DNAL4	318	2	dynein, axonemal, light chain 4, Chromosome:22	81006	A	8	10	0	3	5	18	2.27579	0	0.555137	0.943594	0.919819
7903	8286	1668	DEFA3	285	2	defensin, alpha 3, neutrophil-specific, Chromosome:8	81005	H	9	4	3	3	8	18	0.910317	0.670836	0.555137	1.50975	0.919819
8089	6601	57819	LSM2	288	2	LSM2 homolog, U6 small nuclear RNA associated (S. cerevisiae), Chromosome:6	81005	H	6	3	4	7	4	18	0.682738	0.894447	1.29532	0.754875	0.919819
8676	9062	10159	ATP6AP2	300	2	ATPase, H+ transporting, lysosomal accessory protein 2, Chromosome:X	81005	G	4	5	4	5	4	18	1.1379	0.894447	0.925228	0.754875	0.919819
8693	5291	5763	PTMS	309	2	parathymosin, Chromosome:12	81006	A	5	5	5	5	3	18	1.1379	1.11806	0.925228	0.566156	0.919819
9056	6434	2252	FGF7	294	2	fibroblast growth factor 7, Chromosome:15	81005	F	5	1	6	4	7	18	0.227579	1.34167	0.740182	1.32103	0.919819
9832	9134	64168	NECAB1	303	2	N-terminal EF-hand calcium binding protein 1, Chromosome:8	81006	A	6	3	4	5	6	18	0.682738	0.894447	0.925228	1.13231	0.919819
7075	56738	151300	LOC151300	297	2	uncharacterized LOC151300, Chromosome:2	81005	D	8	1	4	5	7	17	0.227579	0.894447	0.925228	1.32103	0.868718
9163	4996	NA	HMGA1	324	2	high mobility group AT-hook 1, Chromosome:6	81006	A	10	4	3	3	7	17	0.910317	0.670836	0.555137	1.32103	0.868718
9283	7516	90736	FAM104B	351	2	family with sequence similarity 104, member B, Chromosome:X	81008	H	7	1	5	8	3	17	0.227579	1.11806	1.48036	0.566156	0.868718
8573	7524	NA	SUMO2	288	2	SMT3 suppressor of mif two 3 homolog 2 (S. cerevisiae), Chromosome:17	81005	E	6	6	7	1	2	16	1.36548	1.56528	0.185046	0.377438	0.817617
8516	52603	404201	NCRNA00247	300	2	WDFY3 antisense RNA 2 (non-protein coding), Chromosome:4	81005	C	3	2	4	4	5	15	0.455158	0.894447	0.740182	0.943594	0.766516
9289	8663	124602	KIF19	360	2	kinesin family member 19, Chromosome:17	81008	F	8	2	3	6	4	15	0.455158	0.670836	1.11027	0.754875	0.766516
9423	55057	NA	C20orf191	309	2	nuclear receptor corepressor 1 pseudogene 1, Chromosome:20	81006	C	2	1	2	6	6	15	0.227579	0.447224	1.11027	1.13231	0.766516
9453	654	4709	NDUFB3	297	2	NADH dehydrogenase (ubiquinone) 1 beta subcomplex, 3, 12kDa, Chromosome:2	81005	C	1	2	2	8	3	15	0.455158	0.447224	1.48036	0.566156	0.766516
9507	56129	353132	LCE1B	357	2	late cornified envelope 1B, Chromosome:1	81008	C	10	4	1	5	5	15	0.910317	0.223612	0.925228	0.943594	0.766516
9586	9462	51738	GHRL	354	2	ghrelin/obestatin prepropeptide, Chromosome:3	81008	E	5	4	3	3	5	15	0.910317	0.670836	0.555137	0.943594	0.766516
9864	8945	27086	FOXP1	345	2	forkhead box P1, Chromosome:3	81007	B	7	5	4	2	4	15	1.1379	0.894447	0.370091	0.754875	0.766516
8697	7394	NA	S100A11	318	2	S100 calcium binding protein A11, Chromosome:1	81006	B	5	2	4	4	4	14	0.455158	0.894447	0.740182	0.754875	0.715415
9839	5736	84791	C1orf97	285	2	long intergenic non-protein coding RNA 467, Chromosome:1	81005	F	3	1	5	4	4	14	0.227579	1.11806	0.740182	0.754875	0.715415
7182	56439	9220	TIAF1	348	2	TGFB1-induced anti-apoptotic factor 1, Chromosome:17	81007	A	11	2	2	6	3	13	0.455158	0.447224	1.11027	0.566156	0.664313
8313	4397	79170	PRR15L	312	2	proline rich 15-like, Chromosome:17	81006	H	7	3	3	2	5	13	0.682738	0.670836	0.370091	0.943594	0.664313
8565	8934	80832	APOL4	324	2	apolipoprotein L, 4, Chromosome:22	81006	B	10	5	2	3	3	13	1.1379	0.447224	0.555137	0.566156	0.664313
9909	2308	100131997	FAM27E3	342	2	family with sequence similarity 27, member E3, Chromosome:9	81007	F	6	3	2	4	4	13	0.682738	0.447224	0.740182	0.754875	0.664313
8249	3201	118433	RPL23AP7	366	2	ribosomal protein L23a pseudogene 7, Chromosome:2	81008	C	2	5	2	0	5	12	1.1379	0.447224	0	0.943594	0.613212
8752	2181	4852	NPY	294	2	neuropeptide Y, Chromosome:7	81005	F	10	4	1	3	4	12	0.910317	0.223612	0.555137	0.754875	0.613212
7099	9011	23136	EPB41L3	366	2	erythrocyte membrane protein band 4.1-like 3, Chromosome:18	81008	F	2	4	2	3	2	11	0.910317	0.447224	0.555137	0.377438	0.562111
9288	56700	389903	CSAG3	333	2	CSAG family, member 3, Chromosome:X	81007	A	10	3	2	3	2	10	0.682738	0.447224	0.555137	0.377438	0.51101
9326	1511	132989	C4orf36	354	2	chromosome 4 open reading frame 36, Chromosome:4	81008	F	11	3	2	1	4	10	0.682738	0.447224	0.185046	0.754875	0.51101
9513	2485	29931	LOH3CR2A	285	2	long intergenic non-protein coding RNA 312, Chromosome:3	81005	G	9	1	3	2	4	10	0.227579	0.670836	0.370091	0.754875	0.51101
9571	52662	169200	TMEM64	360	2	transmembrane protein 64, Chromosome:8	81008	F	1	1	3	5	1	10	0.227579	0.670836	0.925228	0.188719	0.51101
9862	355	23362	PSD3	315	2	pleckstrin and Sec7 domain containing 3, Chromosome:8	81006	A	12	4	1	4	1	10	0.910317	0.223612	0.740182	0.188719	0.51101
5970	8268	653687	NCRNA00246B	300	2	long intergenic non-protein coding RNA 246B, Chromosome:X	81005	H	5	2	3	2	2	9	0.455158	0.670836	0.370091	0.377438	0.459909
9444	724	NA	SERF2	297	2	small EDRK-rich factor 2, Chromosome:15	81005	C	7	4	0	3	2	9	0.910317	0	0.555137	0.377438	0.459909
9818	52579	64648	SPANXD	294	2	SPANX family, member D, Chromosome:X	81005	G	2	1	1	1	6	9	0.227579	0.223612	0.185046	1.13231	0.459909
9925	2858	26292	MYCBP	312	2	c-myc binding protein, Chromosome:1	81006	G	11	2	2	3	2	9	0.455158	0.447224	0.555137	0.377438	0.459909
9930	5559	10289	EIF1B	342	2	eukaryotic translation initiation factor 1B, Chromosome:3	81007	A	4	1	0	7	1	9	0.227579	0	1.29532	0.188719	0.459909
9942	9785	80205	CHD9	360	2	chromodomain helicase DNA binding protein 9, Chromosome:16	81008	F	4	1	1	1	6	9	0.227579	0.223612	0.185046	1.13231	0.459909
9947	8088	NA		351	2	Homo sapiens cDNA clone IMAGE:4453355., Chromosome:NA	81008	D	11	2	1	4	2	9	0.455158	0.223612	0.740182	0.377438	0.459909
9405	8841	NA	TMUB2	285	2	transmembrane and ubiquitin-like domain containing 2, Chromosome:17	81005	B	4	4	2	1	1	8	0.910317	0.447224	0.185046	0.188719	0.408808
9592	8793	55114	ARHGAP17	348	2	Rho GTPase activating protein 17, Chromosome:16	81007	F	12	1	2	2	3	8	0.227579	0.447224	0.370091	0.566156	0.408808
9716	55976	NA		363	2	Homo sapiens hypothetical LOC54744, mRNA (cDNA clone IMAGE:40021976)., Chromosome:NA	81008	G	10	2	1	2	3	8	0.455158	0.223612	0.370091	0.566156	0.408808
9754	3387	522	ATP5J	327	2	ATP synthase, H+ transporting, mitochondrial Fo complex, subunit F6, Chromosome:21	81007	F	3	3	0	3	2	8	0.682738	0	0.555137	0.377438	0.408808
9759	7628	388799	C20orf107	321	2	family with sequence similarity 209, member B, Chromosome:20	81006	A	4	1	2	2	3	8	0.227579	0.447224	0.370091	0.566156	0.408808
9874	56724	116093	DIRC1	315	2	disrupted in renal carcinoma 1, Chromosome:2	81006	G	10	2	2	4	0	8	0.455158	0.447224	0.740182	0	0.408808
10030	7010	5201	PFDN1	369	2	prefoldin subunit 1, Chromosome:5	81008	F	12	1	6	0	1	8	0.227579	1.34167	0	0.188719	0.408808
10134	2204	256302	C17orf103	342	2	chromosome 17 open reading frame 103, Chromosome:17	81007	D	7	0	1	4	3	8	0	0.223612	0.740182	0.566156	0.408808
9210	54834	NA	C5orf60	315	2	chromosome 5 open reading frame 60, Chromosome:5	81006	D	2	1	2	1	3	7	0.227579	0.447224	0.185046	0.566156	0.357707
9868	140	5763	PTMS	354	2	parathymosin, Chromosome:12	81008	E	11	2	3	2	0	7	0.455158	0.670836	0.370091	0	0.357707
9920	3528	NA	SUMO3	312	2	SMT3 suppressor of mif two 3 homolog 3 (S. cerevisiae), Chromosome:21	81006	D	8	2	1	3	1	7	0.455158	0.223612	0.555137	0.188719	0.357707
9964	4269	10899	JTB	354	2	jumping translocation breakpoint, Chromosome:1	81008	G	3	2	1	3	1	7	0.455158	0.223612	0.555137	0.188719	0.357707
10042	9089	26140	TTLL3	306	2	tubulin tyrosine ligase-like family, member 3, Chromosome:3	81006	E	11	0	2	1	4	7	0	0.447224	0.185046	0.754875	0.357707
9702	55941	1418	CRYGA	318	2	crystallin, gamma A, Chromosome:2	81006	H	10	1	3	1	1	6	0.227579	0.670836	0.185046	0.188719	0.306606
9903	7997	6284	S100A13	297	2	S100 calcium binding protein A13, Chromosome:1	81005	D	4	1	4	0	1	6	0.227579	0.894447	0	0.188719	0.306606
9971	2808	6357	CCL13	297	2	chemokine (C-C motif) ligand 13, Chromosome:17	81005	D	7	2	0	2	2	6	0.455158	0	0.370091	0.377438	0.306606
10040	6704	NA	GABARAPL1	354	2	GABA(A) receptor-associated protein like 1, Chromosome:12	81008	G	2	0	3	2	1	6	0	0.670836	0.370091	0.188719	0.306606
9399	5664	27258	LSM3	309	2	LSM3 homolog, U6 small nuclear RNA associated (S. cerevisiae), Chromosome:3	81006	G	5	3	0	1	1	5	0.682738	0	0.185046	0.188719	0.255505
9978	56728	729862	LOC729862	291	2	striatin, calmodulin binding protein pseudogene, Chromosome:5	81005	F	7	1	1	1	2	5	0.227579	0.223612	0.185046	0.377438	0.255505
10008	52798	284573	C1orf157	315	2	long intergenic non-protein coding RNA 303, Chromosome:1	81006	G	2	1	1	2	1	5	0.227579	0.223612	0.370091	0.188719	0.255505
10096	52608	283982	C17orf54	354	2	long intergenic non-protein coding RNA 469, Chromosome:17	81008	C	1	0	2	0	3	5	0	0.447224	0	0.566156	0.255505
10104	6476	6613	SUMO2	288	2	SMT3 suppressor of mif two 3 homolog 2 (S. cerevisiae), Chromosome:17	81005	E	10	0	1	1	3	5	0	0.223612	0.185046	0.566156	0.255505
10133	56160	150185	LOC150185	294	2	uncharacterized LOC150185, Chromosome:22	81005	H	7	0	1	0	4	5	0	0.223612	0	0.754875	0.255505
9003	629	98	ACYP2	300	2	acylphosphatase 2, muscle type, Chromosome:2	81005	A	1	1	1	1	1	4	0.227579	0.223612	0.185046	0.188719	0.204404
9403	55759	5741	PTH	348	2	parathyroid hormone, Chromosome:11	81007	H	10	2	0	2	0	4	0.455158	0	0.370091	0	0.204404
9760	4041	3159	HMGA1	291	2	high mobility group AT-hook 1, Chromosome:6	81005	E	4	1	1	1	1	4	0.227579	0.223612	0.185046	0.188719	0.204404
9975	56782	285045	LOC285045	336	2	long intergenic non-protein coding RNA 486, Chromosome:2	81007	C	10	1	1	1	1	4	0.227579	0.223612	0.185046	0.188719	0.204404
10300	8901	55890	GPRC5C	318	2	G protein-coupled receptor, family C, group 5, member C, Chromosome:17	81006	B	12	0	0	1	3	4	0	0	0.185046	0.566156	0.204404
30	54765	388533	KRTDAP	300	2	keratinocyte differentiation-associated protein, Chromosome:19	81005	F	12	2	1	0	0	3	0.455158	0.223612	0	0	0.153303
10148	2054	150290	DUSP18	354	2	dual specificity phosphatase 18, Chromosome:22	81008	G	11	0	1	0	2	3	0	0.223612	0	0.377438	0.153303
8679	2607	197196	TMEM148	360	2	long intergenic non-protein coding RNA 311, Chromosome:16	81008	D	12	1	1	0	0	2	0.227579	0.223612	0	0	0.102202
9989	9335	1339	COX6A2	294	2	cytochrome c oxidase subunit VIa polypeptide 2, Chromosome:16	81005	B	1	1	0	1	0	2	0.227579	0	0.185046	0	0.102202
10027	2267	221241	C18orf20	294	2	long intergenic non-protein coding RNA 305, Chromosome:18	81005	A	7	1	0	1	0	2	0.227579	0	0.185046	0	0.102202
10177	56407	399761	BMS1P5	294	2	BMS1 pseudogene 5, Chromosome:10	81005	D	9	0	1	0	1	2	0	0.223612	0	0.188719	0.102202
10230	54907	NA	TXNDC8	348	2	thioredoxin domain containing 8 (spermatozoa), Chromosome:9	81007	C	9	0	0	1	1	2	0	0	0.185046	0.188719	0.102202
6779	9076	729991	LOC729991	360	2	MEF2B neighbor, Chromosome:19	81008	C	3	1	0	0	0	1	0.227579	0	0	0	0.051101
9711	7735	NA	RPS26	348	2	ribosomal protein S26, Chromosome:12	81008	B	2	1	0	0	0	1	0.227579	0	0	0	0.051101
9795	8641	54933	RHBDL2	366	2	rhomboid, veinlet-like 2 (Drosophila), Chromosome:1	81008	B	8	1	0	0	0	1	0.227579	0	0	0	0.051101
9796	54927	NA	FLJ26850	369	2	FLJ26850 protein, Chromosome:19	81008	A	2	1	0	0	0	1	0.227579	0	0	0	0.051101
9848	53037	9296	ATP6V1F	360	2	ATPase, H+ transporting, lysosomal 14kDa, V1 subunit F, Chromosome:7	81008	H	1	1	0	0	0	1	0.227579	0	0	0	0.051101
10163	6661	151534	LOC151534	291	2	uncharacterized LOC151534, Chromosome:2	81005	H	4	0	1	0	0	1	0	0.223612	0	0	0.051101
10166	5606	NA	CYCS	318	2	cytochrome c, somatic, Chromosome:7	81006	D	9	0	1	0	0	1	0	0.223612	0	0	0.051101
10240	5139	85014	TMEM141	327	2	transmembrane protein 141, Chromosome:9	81007	A	7	0	0	1	0	1	0	0	0.185046	0	0.051101
10259	8034	8099	CDK2AP1	348	2	cyclin-dependent kinase 2 associated protein 1, Chromosome:12	81007	E	7	0	0	1	0	1	0	0	0.185046	0	0.051101
10283	8223	8370	HIST2H4A	312	2	histone cluster 2, H4a, Chromosome:1	81006	E	6	0	0	1	0	1	0	0	0.185046	0	0.051101
10290	7660	2920	CXCL2	324	2	chemokine (C-X-C motif) ligand 2, Chromosome:4	81006	C	10	0	0	1	0	1	0	0	0.185046	0	0.051101
10329	8867	6125	RPL5	306	2	ribosomal protein L5, Chromosome:1	81006	F	4	0	0	0	1	1	0	0	0	0.188719	0.051101
10345	55289	554249	LOC554249	285	2	uncharacterized LOC554249, Chromosome:9	81005	F	9	0	0	0	1	1	0	0	0	0.188719	0.051101
10397	1099	148223	C19orf25	357	2	chromosome 19 open reading frame 25, Chromosome:19	81008	A	7	0	0	0	1	1	0	0	0	0.188719	0.051101
1130	54863	6370	CCL25	453	3	chemokine (C-C motif) ligand 25, Chromosome:19	81012	D	12	215	229	251	235	930	48.9295	51.2071	46.4464	44.3489	47.524
2758	4375	2922	GRP	447	3	gastrin-releasing peptide, Chromosome:18	81012	H	8	169	198	213	219	799	38.4609	44.2751	39.4147	41.3294	40.8297
3031	4228	79966	SCD5	399	3	stearoyl-CoA desaturase 5, Chromosome:4	81010	H	7	171	150	184	222	727	38.916	33.5418	34.0484	41.8956	37.1505
1010	56902	642204	LOC642204	429	3	ankyrin repeat domain-containing protein 26-like, Chromosome:4	81011	A	4	130	145	205	143	623	29.5853	32.4237	37.9343	26.9868	31.8359
1704	52957	518	ATP5G3	429	3	ATP synthase, H+ transporting, mitochondrial Fo complex, subunit C3 (subunit 9), Chromosome:2	81011	H	11	137	144	175	164	620	31.1784	32.2001	32.383	30.9499	31.6826
3203	52791	153684	LOC153684	438	3	uncharacterized LOC153684, Chromosome:5	81012	H	10	108	131	131	142	512	24.5786	29.2932	24.241	26.7981	26.1637
5971	52617	8348	HIST1H2BO	381	3	histone cluster 1, H2bo, Chromosome:6	81009	A	12	100	108	139	136	483	22.7579	24.1501	25.7213	25.6658	24.6818
3352	5580	9976	CLEC2B	450	3	C-type lectin domain family 2, member B, Chromosome:12	81012	A	10	108	107	123	137	475	24.5786	23.9265	22.7606	25.8545	24.273
4774	1681	256586	LYSMD2	375	3	LysM, putative peptidoglycan-binding, domain containing 2, Chromosome:15	81009	H	7	113	111	118	133	475	25.7165	24.8209	21.8354	25.0996	24.273
2751	2739	51082	POLR1D	402	3	polymerase (RNA) I polypeptide D, 16kDa, Chromosome:13	81010	A	7	102	121	119	127	469	23.2131	27.057	22.0204	23.9673	23.9664
1197	4813	1329	COX5B	390	3	cytochrome c oxidase subunit Vb, Chromosome:2	81010	A	5	112	107	125	124	468	25.4889	23.9265	23.1307	23.4011	23.9153
2694	54873	388325	C17orf87	438	3	SLP adaptor and CSK interacting membrane protein, Chromosome:17	81012	A	12	105	115	124	124	468	23.8958	25.7154	22.9456	23.4011	23.9153
5000	53575	150538	FLJ32063	456	3	uncharacterized LOC150538, Chromosome:2	81012	E	12	111	117	112	125	465	25.2613	26.1626	20.7251	23.5898	23.762
2839	54628	NA	C5orf56	381	3	chromosome 5 open reading frame 56, Chromosome:5	81009	H	11	92	111	133	127	463	20.9373	24.8209	24.6111	23.9673	23.6598
4434	52638	25874	BRP44	384	3	brain protein 44, Chromosome:1	81009	C	12	92	102	136	131	461	20.9373	22.8084	25.1662	24.7222	23.5576
3357	2128	56648	EIF5A2	462	3	eukaryotic translation initiation factor 5A2, Chromosome:3	81012	A	6	91	96	128	125	440	20.7097	21.4667	23.6858	23.5898	22.4845
3054	54948	NA	FAM150A	390	3	family with sequence similarity 150, member A, Chromosome:8	81010	C	10	114	99	125	90	428	25.944	22.1376	23.1307	16.9847	21.8712
3589	52757	283687	C15orf37	393	3	chromosome 15 open reading frame 37, Chromosome:15	81010	A	11	100	93	128	103	424	22.7579	20.7959	23.6858	19.438	21.6668
2921	54075	128817	CSTL1	438	3	cystatin-like 1, Chromosome:20	81012	H	11	86	85	109	115	395	19.5718	19.007	20.17	21.7027	20.1849
3995	3346	92815	HIST3H2A	393	3	histone cluster 3, H2a, Chromosome:1	81010	A	6	82	98	100	115	395	18.6615	21.914	18.5046	21.7027	20.1849
4982	54923	NA	TXNRD3IT1	402	3	thioredoxin reductase 3 neighbor, Chromosome:3	81010	E	12	84	92	121	98	395	19.1167	20.5723	22.3905	18.4944	20.1849
205	1191	2172	FABP6	387	3	fatty acid binding protein 6, ileal, Chromosome:5	81010	A	8	87	107	87	112	393	19.7994	23.9265	16.099	21.1365	20.0827
1662	4344	83877	TM2D2	450	3	TM2 domain containing 2, Chromosome:8	81012	H	4	77	89	111	115	392	17.5236	19.9015	20.5401	21.7027	20.0316
801	8601	NA	TSC22D1	435	3	TSC22 domain family, member 1, Chromosome:13	81011	B	2	78	83	118	110	389	17.7512	18.5598	21.8354	20.7591	19.8783
1102	52596	283422	C12orf36	417	3	chromosome 12 open reading frame 36, Chromosome:12	81011	A	11	75	80	109	123	387	17.0684	17.8889	20.17	23.2124	19.7761
4317	55747	8343	HIST1H2BF	381	3	histone cluster 1, H2bf, Chromosome:6	81009	H	9	74	95	104	114	387	16.8409	21.2431	19.2447	21.5139	19.7761
3622	6368	199	AIF1	444	3	allograft inflammatory factor 1, Chromosome:6	81012	A	1	79	91	98	114	382	17.9788	20.3487	18.1345	21.5139	19.5206
3917	55092	NA	FLJ44006	384	3	uncharacterized FLJ44006, Chromosome:2	81009	D	12	74	78	110	99	361	16.8409	17.4417	20.355	18.6832	18.4475
4294	54221	55338	FLJ11292	465	3	uncharacterized protein FLJ11292, Chromosome:5	81012	F	12	86	75	107	88	356	19.5718	16.7709	19.7999	16.6073	18.192
2405	4032	NA	H2AFX	432	3	H2A histone family, member X, Chromosome:11	81011	B	1	85	88	90	84	347	19.3442	19.6778	16.6541	15.8524	17.7321
6775	54606	NA	STH	387	3	saitohin, Chromosome:17	81010	A	10	71	87	101	87	346	16.1581	19.4542	18.6896	16.4185	17.681
2299	7913	100132341	KIAA0664L3	444	3	KIAA0664-like 3, Chromosome:16	81012	C	1	75	66	99	91	331	17.0684	14.7584	18.3195	17.1734	16.9144
3224	5902	51504	TRMT112	378	3	tRNA methyltransferase 11-2 homolog (S. cerevisiae), Chromosome:11	81009	A	3	62	75	100	94	331	14.1099	16.7709	18.5046	17.7396	16.9144
3823	4594	79033	ERI3	387	3	ERI1 exoribonuclease family member 3, Chromosome:1	81010	A	3	56	69	103	94	322	12.7444	15.4292	19.0597	17.7396	16.4545
272	52655	5355	PLP2	459	3	proteolipid protein 2 (colonic epithelium-enriched), Chromosome:X	81012	C	11	70	75	89	86	320	15.9305	16.7709	16.4691	16.2298	16.3523
4016	54470	NA	C2orf76	381	3	chromosome 2 open reading frame 76, Chromosome:2	81009	B	12	77	88	78	77	320	17.5236	19.6778	14.4336	14.5313	16.3523
7007	54770	NA	FLJ16126	384	3	uncharacterized LOC645010, Chromosome:1	81009	F	12	75	73	88	82	318	17.0684	16.3237	16.284	15.4749	16.2501
1696	3382	11156	PTP4A3	447	3	protein tyrosine phosphatase type IVA, member 3, Chromosome:8	81012	E	1	76	71	92	78	317	17.296	15.8764	17.0242	14.7201	16.199
3738	3051	10581	IFITM2	399	3	interferon induced transmembrane protein 2, Chromosome:11	81010	H	3	71	71	79	89	310	16.1581	15.8764	14.6186	16.796	15.8413
1410	53015	434	ASIP	399	3	agouti signaling protein, Chromosome:20	81010	A	12	68	72	91	76	307	15.4754	16.1001	16.8391	14.3426	15.688
4002	9046	51765	MST4	414	3	serine/threonine protein kinase MST4, Chromosome:X	81011	C	1	65	58	86	97	306	14.7927	12.9695	15.9139	18.3057	15.6369
5789	5677	9412	MED21	435	3	mediator complex subunit 21, Chromosome:12	81011	G	9	67	69	71	98	305	15.2478	15.4292	13.1382	18.4944	15.5858
7641	8531	222234	FAM185A	435	3	family with sequence similarity 185, member A, Chromosome:7	81011	B	7	61	76	81	84	302	13.8823	16.9945	14.9887	15.8524	15.4325
2611	3335	55766	H2AFJ	390	3	H2A histone family, member J, Chromosome:12	81010	H	4	66	71	71	90	298	15.0202	15.8764	13.1382	16.9847	15.2281
7620	54406	NA	TMIE	468	3	transmembrane inner ear, Chromosome:3	81012	G	11	58	69	84	85	296	13.1996	15.4292	15.5438	16.0411	15.1259
2779	1902	255758	TCTEX1D2	429	3	Tctex1 domain containing 2, Chromosome:3	81011	A	10	58	56	88	88	290	13.1996	12.5223	16.284	16.6073	14.8193
574	3982	4118	MAL	462	3	mal, T-cell differentiation protein, Chromosome:2	81012	A	3	57	70	87	75	289	12.972	15.6528	16.099	14.1539	14.7682
5907	6250	84914	ZNF587	369	3	zinc finger protein 587, Chromosome:19	81009	G	1	66	53	78	92	289	15.0202	11.8514	14.4336	17.3621	14.7682
3926	4482	4828	NMB	465	3	neuromedin B, Chromosome:15	81012	G	6	64	66	68	89	287	14.5651	14.7584	12.5831	16.796	14.666
6093	5032	84317	CCDC115	399	3	coiled-coil domain containing 115, Chromosome:2	81010	H	5	50	71	81	85	287	11.379	15.8764	14.9887	16.0411	14.666
3343	52779	284756	C20orf197	381	3	chromosome 20 open reading frame 197, Chromosome:20	81009	G	11	62	64	72	87	285	14.1099	14.3112	13.3233	16.4185	14.5638
3042	2511	63027	SLC22A23	462	3	solute carrier family 22, member 23, Chromosome:6	81012	B	6	58	60	87	78	283	13.1996	13.4167	16.099	14.7201	14.4616
4252	3328	27257	LSM1	402	3	LSM1 homolog, U6 small nuclear RNA associated (S. cerevisiae), Chromosome:8	81010	B	1	77	57	73	76	283	17.5236	12.7459	13.5083	14.3426	14.4616
1521	4124	1058	CENPA	423	3	centromere protein A, Chromosome:2	81011	H	7	65	79	63	68	275	14.7927	17.6653	11.6579	12.8329	14.0528
3746	3343	51247	PAIP2	384	3	poly(A) binding protein interacting protein 2, Chromosome:5	81009	B	6	68	54	74	74	270	15.4754	12.075	13.6934	13.9652	13.7973
2493	7960	51234	TMEM85	450	3	transmembrane protein 85, Chromosome:15	81012	H	2	68	64	60	77	269	15.4754	14.3112	11.1027	14.5313	13.7462
3381	53753	NA	NHLRC4	372	3	NHL repeat containing 4, Chromosome:16	81009	A	9	57	51	78	75	261	12.972	11.4042	14.4336	14.1539	13.3374
2182	52563	8337	HIST2H2AA3	393	3	histone cluster 2, H2aa3, Chromosome:1	81010	G	10	74	44	75	62	255	16.8409	9.83892	13.8784	11.7006	13.0308
3767	8476	222171	PRR15	390	3	proline rich 15, Chromosome:7	81010	F	8	60	61	66	62	249	13.6548	13.6403	12.213	11.7006	12.7242
5014	1974	256369	C14orf48	423	3	long intergenic non-protein coding RNA 521, Chromosome:14	81011	E	9	54	45	69	77	245	12.2893	10.0625	12.7681	14.5313	12.5198
5153	56459	200197	C1orf126	381	3	chromosome 1 open reading frame 126, Chromosome:1	81009	A	10	55	53	64	66	238	12.5169	11.8514	11.8429	12.4554	12.162
4738	791	84707	BEX2	387	3	brain expressed X-linked 2, Chromosome:X	81010	A	4	48	46	77	65	236	10.9238	10.2861	14.2485	12.2667	12.0598
2954	8056	29085	PHPT1	378	3	phosphohistidine phosphatase 1, Chromosome:9	81009	B	8	58	43	61	72	234	13.1996	9.61531	11.2878	13.5878	11.9576
3155	9149	29967	LRP12	390	3	low density lipoprotein receptor-related protein 12, Chromosome:8	81010	C	1	38	60	61	74	233	8.64801	13.4167	11.2878	13.9652	11.9065
4296	597	92359	CRB3	372	3	crumbs homolog 3 (Drosophila), Chromosome:19	81009	B	5	51	50	64	68	233	11.6065	11.1806	11.8429	12.8329	11.9065
2287	8938	84807	NFKBID	453	3	nuclear factor of kappa light polypeptide gene enhancer in B-cells inhibitor, delta, Chromosome:19	81012	C	5	58	54	55	62	229	13.1996	12.075	10.1775	11.7006	11.7021
6977	55338	NA	LOC222699	372	3	transducer of ERBB2, 2 pseudogene 1, Chromosome:6	81009	E	1	45	48	66	70	229	10.2411	10.7334	12.213	13.2103	11.7021
2168	55981	151009	LOC151009	378	3	uncharacterized LOC151009, Chromosome:2	81009	D	9	37	44	75	70	226	8.42043	9.83892	13.8784	13.2103	11.5488
1974	1680	1381	CRABP1	414	3	cellular retinoic acid binding protein 1, Chromosome:15	81011	A	6	51	48	63	63	225	11.6065	10.7334	11.6579	11.8893	11.4977
3664	54093	117285	DEFB118	372	3	defensin, beta 118, Chromosome:20	81009	H	8	57	56	58	54	225	12.972	12.5223	10.7326	10.1908	11.4977
7612	6629	90737	PAGE5	393	3	P antigen family, member 5 (prostate associated), Chromosome:X	81010	F	1	49	63	54	58	224	11.1514	14.0875	9.99246	10.9457	11.4466
5862	4677	6229	RPS24	393	3	ribosomal protein S24, Chromosome:10	81010	D	1	34	59	62	64	219	7.73769	13.1931	11.4728	12.078	11.1911
1987	6787	56993	TOMM22	429	3	translocase of outer mitochondrial membrane 22 homolog (yeast), Chromosome:22	81011	A	9	49	47	68	54	218	11.1514	10.5098	12.5831	10.1908	11.14
5582	55748	8349	HIST2H2BE	381	3	histone cluster 2, H2be, Chromosome:1	81009	E	9	47	53	63	52	215	10.6962	11.8514	11.6579	9.81338	10.9867
3438	53091	9674	KIAA0040	462	3	KIAA0040, Chromosome:1	81012	F	11	47	53	55	59	214	10.6962	11.8514	10.1775	11.1344	10.9356
6251	1211	NA		393	3	Homo sapiens cDNA clone IMAGE:4816525., Chromosome:NA	81010	H	8	53	58	50	53	214	12.0617	12.9695	9.25228	10.0021	10.9356
761	5730	797	CALCB	384	3	calcitonin-related polypeptide beta, Chromosome:11	81009	H	2	36	55	56	66	213	8.19285	12.2987	10.3626	12.4554	10.8845
5243	8910	25977	NECAP1	402	3	NECAP endocytosis associated 1, Chromosome:12	81010	H	2	35	53	60	65	213	7.96527	11.8514	11.1027	12.2667	10.8845
5301	54661	NA	BOLA2	375	3	bolA homolog 2 (E. coli), Chromosome:16	81009	C	11	54	41	51	67	213	12.2893	9.16809	9.43732	12.6442	10.8845
5410	52697	54866	PPP1R14D	438	3	protein phosphatase 1, regulatory (inhibitor) subunit 14D, Chromosome:15	81012	G	10	45	46	54	68	213	10.2411	10.2861	9.99246	12.8329	10.8845
4902	6136	5433	POLR2D	429	3	polymerase (RNA) II (DNA directed) polypeptide D, Chromosome:2	81011	D	3	49	34	61	68	212	11.1514	7.6028	11.2878	12.8329	10.8334
119	1501	128229	C1orf182	378	3	chromosome 1 open reading frame 182, Chromosome:1	81009	C	6	36	41	67	67	211	8.19285	9.16809	12.3981	12.6442	10.7823
6067	6866	4192	MDK	432	3	midkine (neurite growth-promoting factor 2), Chromosome:11	81011	D	1	45	45	58	60	208	10.2411	10.0625	10.7326	11.3231	10.629
6181	56306	283551	C14orf182	465	3	chromosome 14 open reading frame 182, Chromosome:14	81012	D	7	49	55	50	53	207	11.1514	12.2987	9.25228	10.0021	10.5779
7950	54860	NA	C1orf53	438	3	chromosome 1 open reading frame 53, Chromosome:1	81011	C	12	40	51	56	59	206	9.10317	11.4042	10.3626	11.1344	10.5268
2597	3484	808	CALM3	450	3	calmodulin 3 (phosphorylase kinase, delta), Chromosome:19	81012	H	9	46	52	49	58	205	10.4686	11.6278	9.06723	10.9457	10.4757
1409	5572	NA	UBE2V2	438	3	ubiquitin-conjugating enzyme E2 variant 2, Chromosome:8	81012	A	9	53	53	56	39	201	12.0617	11.8514	10.3626	7.36003	10.2713
1572	53146	NA	BEX1	378	3	brain expressed, X-linked 1, Chromosome:X	81009	F	11	53	36	61	50	200	12.0617	8.05003	11.2878	9.43594	10.2202
3017	52720	85285	KRTAP4-1	384	3	keratin associated protein 4-1, Chromosome:17	81009	E	12	52	52	41	55	200	11.8341	11.6278	7.58687	10.3795	10.2202
4322	6500	NA	FAM176A	459	3	family with sequence similarity 176, member A, Chromosome:2	81012	A	2	41	43	64	50	198	9.33075	9.61531	11.8429	9.43594	10.118
6629	52580	80069	C6orf208	387	3	long intergenic non-protein coding RNA 574, Chromosome:6	81010	B	10	47	40	57	52	196	10.6962	8.94447	10.5476	9.81338	10.0158
6948	4349	8712	PAGE1	441	3	P antigen family, member 1 (prostate associated), Chromosome:X	81012	B	10	42	35	56	63	196	9.55833	7.82641	10.3626	11.8893	10.0158
1512	4764	8357	HIST1H3H	411	3	histone cluster 1, H3h, Chromosome:6	81011	H	6	42	45	47	60	194	9.55833	10.0625	8.69714	11.3231	9.9136
3744	8801	79693	YRDC	384	3	yrdC domain containing (E. coli), Chromosome:1	81009	A	11	39	58	46	50	193	8.87559	12.9695	8.5121	9.43594	9.8625
4764	7974	10267	RAMP1	447	3	receptor (G protein-coupled) activity modifying protein 1, Chromosome:2	81012	H	1	31	51	52	58	192	7.05496	11.4042	9.62237	10.9457	9.8114
7089	54177	NA	NANOS2	417	3	nanos homolog 2 (Drosophila), Chromosome:19	81011	D	11	40	44	55	51	190	9.10317	9.83892	10.1775	9.62466	9.7092
3514	54166	80215	C21orf96	396	3	RUNX1 intronic transcript 1 (non-protein coding), Chromosome:21	81010	C	12	44	39	51	55	189	10.0135	8.72086	9.43732	10.3795	9.6581
3629	4337	29108	PYCARD	408	3	PYD and CARD domain containing, Chromosome:16	81011	E	6	47	35	43	64	189	10.6962	7.82641	7.95696	12.078	9.6581
1099	54795	NA	ATP8B5P	402	3	ATPase, class I, type 8B, member 5, pseudogene, Chromosome:9	81010	F	12	45	54	43	46	188	10.2411	12.075	7.95696	8.68106	9.607
2134	6103	NA	CHCHD2	456	3	coiled-coil-helix-coiled-coil-helix domain containing 2, Chromosome:7	81012	B	1	45	40	48	55	188	10.2411	8.94447	8.88219	10.3795	9.607
2865	7392	57092	PCNP	393	3	PEST proteolytic signal containing nuclear protein, Chromosome:3	81010	G	1	40	42	53	53	188	9.10317	9.3917	9.80741	10.0021	9.607
8537	3121	10204	NUTF2	384	3	nuclear transport factor 2, Chromosome:16	81009	H	5	37	37	62	49	185	8.42043	8.27364	11.4728	9.24722	9.45369
4020	55760	64184	EDDM3B	444	3	epididymal protein 3B, Chromosome:14	81012	A	8	33	51	54	44	182	7.51011	11.4042	9.99246	8.30363	9.30039
6372	54756	NA	IGFL2	372	3	IGF-like family member 2, Chromosome:19	81009	D	1	34	43	60	44	181	7.73769	9.61531	11.1027	8.30363	9.24929
1733	54878	NA	IGFL3	378	3	IGF-like family member 3, Chromosome:19	81009	G	8	48	42	46	44	180	10.9238	9.3917	8.5121	8.30363	9.19819
1725	6934	24146	CLDN15	387	3	claudin 15, Chromosome:7	81010	F	2	47	38	46	47	178	10.6962	8.49725	8.5121	8.86978	9.09598
6030	7003	360132	FKBP9L	429	3	FK506 binding protein 9-like, Chromosome:7	81011	A	8	39	34	49	56	178	8.87559	7.6028	9.06723	10.5683	9.09598
4450	7336	8742	TNFSF12	405	3	tumor necrosis factor (ligand) superfamily, member 12, Chromosome:17	81011	C	10	29	54	46	48	177	6.5998	12.075	8.5121	9.0585	9.04488
2686	5094	51025	TIMM16	378	3	presequence translocase-associated motor 16 homolog (S. cerevisiae), Chromosome:16	81009	A	7	41	42	49	44	176	9.33075	9.3917	9.06723	8.30363	8.99378
5522	9045	84335	AKT1S1	381	3	AKT1 substrate 1 (proline-rich), Chromosome:19	81009	H	10	45	40	46	45	176	10.2411	8.94447	8.5121	8.49234	8.99378
2600	52629	283932	NCRNA00095	369	3	FBXL19 antisense RNA 1 (non-protein coding), Chromosome:16	81009	C	1	39	28	64	44	175	8.87559	6.26113	11.8429	8.30363	8.94268
8346	56428	137797	LYPD2	378	3	LY6/PLAUR domain containing 2, Chromosome:8	81009	C	9	31	55	42	47	175	7.05496	12.2987	7.77191	8.86978	8.94268
7955	53794	NA	LOC339535	417	3	uncharacterized LOC339535, Chromosome:1	81011	B	11	41	46	43	43	173	9.33075	10.2861	7.95696	8.11491	8.84048
8482	8810	NA	HDAC6	441	3	histone deacetylase 6, Chromosome:X	81012	A	4	43	35	50	45	173	9.78591	7.82641	9.25228	8.49234	8.84048
6466	6404	5304	PIP	441	3	prolactin-induced protein, Chromosome:7	81012	G	9	34	38	52	48	172	7.73769	8.49725	9.62237	9.0585	8.78938
6594	5543	6288	SAA1	369	3	serum amyloid A1, Chromosome:11	81009	F	1	44	31	54	43	172	10.0135	6.93197	9.99246	8.11491	8.78938
2278	5695	84300	C6orf125	381	3	mitochondrial nucleoid factor 1, Chromosome:6	81009	H	3	36	35	53	46	170	8.19285	7.82641	9.80741	8.68106	8.68718
4188	7865	8862	APLN	369	3	apelin, Chromosome:X	81009	A	2	52	39	44	35	170	11.8341	8.72086	8.142	6.60516	8.68718
6032	7060	6158	RPL28	414	3	ribosomal protein L28, Chromosome:19	81011	D	9	37	42	47	44	170	8.42043	9.3917	8.69714	8.30363	8.68718
7793	55753	8352	HIST1H3C	411	3	histone cluster 1, H3c, Chromosome:6	81011	E	10	41	38	43	48	170	9.33075	8.49725	7.95696	9.0585	8.68718
7929	207	54108	CHRAC1	396	3	chromatin accessibility complex 1, Chromosome:8	81010	E	3	27	48	47	47	169	6.14464	10.7334	8.69714	8.86978	8.63608
5076	7194	3537	IGLC1	420	3	immunoglobulin lambda constant 1 (Mcg marker), Chromosome:22	81011	A	7	34	38	40	55	167	7.73769	8.49725	7.40182	10.3795	8.53387
7500	1480	414061	DNAJB3	438	3	DnaJ (Hsp40) homolog, subfamily B, member 3, Chromosome:2	81012	C	3	29	39	34	65	167	6.5998	8.72086	6.29155	12.2667	8.53387
4796	54850	NA	VHLL	420	3	von Hippel-Lindau tumor suppressor-like, Chromosome:1	81011	E	11	37	30	35	64	166	8.42043	6.70836	6.47659	12.078	8.48277
5372	4219	NA		468	3	Homo sapiens weakly similar to zinc finger protein 195, mRNA (cDNA clone IMAGE:3606289), partial cds, Chromosome:NA	81012	H	6	39	41	39	46	165	8.87559	9.16809	7.21678	8.68106	8.43167
6876	20	78996	C7orf49	390	3	chromosome 7 open reading frame 49, Chromosome:7	81010	D	3	32	32	58	43	165	7.28254	7.15558	10.7326	8.11491	8.43167
8473	6355	5304	PIP	441	3	prolactin-induced protein, Chromosome:7	81012	E	2	47	28	38	51	164	10.6962	6.26113	7.03173	9.62466	8.38057
7180	52587	84639	IL1F10	459	3	interleukin 1 family, member 10 (theta), Chromosome:2	81012	D	11	38	45	38	40	161	8.64801	10.0625	7.03173	7.54875	8.22727
2628	7500	55284	UBE2W	456	3	ubiquitin-conjugating enzyme E2W (putative), Chromosome:8	81012	F	1	45	27	41	46	159	10.2411	6.03752	7.58687	8.68106	8.12507
1259	55070	80035	C15orf28	378	3	ANP32A intronic transcript 1 (non-protein coding), Chromosome:15	81009	F	8	34	33	48	43	158	7.73769	7.37919	8.88219	8.11491	8.07396
7061	7453	51246	SHISA5	414	3	shisa homolog 5 (Xenopus laevis), Chromosome:3	81011	A	1	33	43	43	39	158	7.51011	9.61531	7.95696	7.36003	8.07396
2225	55601	727956	SDHAP2	447	3	succinate dehydrogenase complex, subunit A, flavoprotein pseudogene 2, Chromosome:3	81012	H	7	29	34	50	44	157	6.5998	7.6028	9.25228	8.30363	8.02286
6697	9548	51022	GLRX2	375	3	glutaredoxin 2, Chromosome:1	81009	A	6	36	33	55	33	157	8.19285	7.37919	10.1775	6.22772	8.02286
7142	2425	54957	TXNL4B	450	3	thioredoxin-like 4B, Chromosome:16	81012	G	4	44	36	47	30	157	10.0135	8.05003	8.69714	5.66156	8.02286
8025	54669	NA	C10orf25	369	3	chromosome 10 open reading frame 25, Chromosome:10	81009	A	1	41	39	40	35	155	9.33075	8.72086	7.40182	6.60516	7.92066
2788	7034	NA	RPL28	414	3	ribosomal protein L28, Chromosome:19	81011	C	3	33	36	43	40	152	7.51011	8.05003	7.95696	7.54875	7.76736
8409	1147	5217	PFN2	423	3	profilin 2, Chromosome:3	81011	H	8	32	28	41	50	151	7.28254	6.26113	7.58687	9.43594	7.71626
8564	2381	NA	HRSP12	414	3	heat-responsive protein 12, Chromosome:8	81011	D	6	33	26	44	48	151	7.51011	5.81391	8.142	9.0585	7.71626
2426	1690	222255	ATXN7L1	441	3	ataxin 7-like 1, Chromosome:7	81012	F	3	33	26	53	38	150	7.51011	5.81391	9.80741	7.17131	7.66516
6549	5184	84817	TXNDC17	372	3	thioredoxin domain containing 17, Chromosome:17	81009	G	7	28	36	50	36	150	6.37222	8.05003	9.25228	6.79388	7.66516
6929	1116	221044	UCMA	465	3	upper zone of growth plate and cartilage matrix associated, Chromosome:10	81012	D	6	39	32	44	35	150	8.87559	7.15558	8.142	6.60516	7.66516
8771	8585	NA	NFATC2IP	417	3	nuclear factor of activated T-cells, cytoplasmic, calcineurin-dependent 2 interacting protein, Chromosome:16	81011	F	6	29	32	51	38	150	6.5998	7.15558	9.43732	7.17131	7.66516
1070	53707	284029	C17orf44	447	3	long intergenic non-protein coding RNA 324, Chromosome:17	81012	C	12	26	32	37	54	149	5.91706	7.15558	6.84669	10.1908	7.61405
5471	54807	NA	LOC149950	423	3	uncharacterized LOC149950, Chromosome:20	81011	F	11	35	26	43	44	148	7.96527	5.81391	7.95696	8.30363	7.56295
5815	3816	4814	NINJ1	459	3	ninjurin 1, Chromosome:9	81012	F	5	40	43	36	29	148	9.10317	9.61531	6.66164	5.47284	7.56295
3269	7670	84908	FAM136A	417	3	family with sequence similarity 136, member A, Chromosome:2	81011	G	1	27	39	40	38	144	6.14464	8.72086	7.40182	7.17131	7.35855
7992	8019	8682	PEA15	393	3	phosphoprotein enriched in astrocytes 15, Chromosome:1	81010	H	1	35	37	41	31	144	7.96527	8.27364	7.58687	5.85028	7.35855
4619	54810	NA	LCN8	459	3	lipocalin 8, Chromosome:9	81012	E	11	44	27	34	36	141	10.0135	6.03752	6.29155	6.79388	7.20525
6439	8946	NA	PCDHGC3	405	3	protocadherin gamma subfamily C, 3, Chromosome:5	81011	H	9	39	33	27	42	141	8.87559	7.37919	4.99623	7.92619	7.20525
7126	56574	9808	KIAA0087	417	3	KIAA0087, Chromosome:7	81011	F	4	34	27	35	45	141	7.73769	6.03752	6.47659	8.49234	7.20525
293	1918	154089	MGC34034	429	3	uncharacterized protein MGC34034, Chromosome:6	81011	D	5	32	34	42	32	140	7.28254	7.6028	7.77191	6.039	7.15415
374	5885	NA	IFI6	393	3	interferon, alpha-inducible protein 6, Chromosome:1	81010	A	9	35	31	34	37	137	7.96527	6.93197	6.29155	6.98259	7.00084
8107	5782	84298	LLPH	390	3	LLP homolog, long-term synaptic facilitation (Aplysia), Chromosome:12	81010	G	2	33	33	35	36	137	7.51011	7.37919	6.47659	6.79388	7.00084
9258	6099	6210	RPS15A	393	3	ribosomal protein S15a, Chromosome:16	81010	B	9	26	35	38	37	136	5.91706	7.82641	7.03173	6.98259	6.94974
138	3783	5435	POLR2F	384	3	polymerase (RNA) II (DNA directed) polypeptide F, Chromosome:22	81009	F	4	22	33	40	39	134	5.00674	7.37919	7.40182	7.36003	6.84754
1613	8580	80267	EDEM3	369	3	ER degradation enhancer, mannosidase alpha-like 3, Chromosome:1	81009	H	4	24	35	30	44	133	5.4619	7.82641	5.55137	8.30363	6.79644
2563	5453	NA	PIGP	405	3	phosphatidylinositol glycan anchor biosynthesis, class P, Chromosome:21	81011	F	1	40	28	35	30	133	9.10317	6.26113	6.47659	5.66156	6.79644
3018	8999	NA	TTR	444	3	transthyretin, Chromosome:18	81012	D	10	32	21	43	37	133	7.28254	4.69585	7.95696	6.98259	6.79644
5898	54759	NA	C5orf48	405	3	chromosome 5 open reading frame 48, Chromosome:5	81011	D	10	31	35	38	29	133	7.05496	7.82641	7.03173	5.47284	6.79644
6146	54943	NA	TMEM211	390	3	transmembrane protein 211, Chromosome:22	81010	E	10	29	34	28	42	133	6.5998	7.6028	5.18128	7.92619	6.79644
6693	53872	NA	AHSA2	414	3	AHA1, activator of heat shock 90kDa protein ATPase homolog 2 (yeast), Chromosome:2	81011	H	10	29	28	33	43	133	6.5998	6.26113	6.1065	8.11491	6.79644
6404	52657	283459	GATC	411	3	glutamyl-tRNA(Gln) amidotransferase, subunit C homolog (bacterial), Chromosome:12	81011	G	10	30	33	28	41	132	6.82738	7.37919	5.18128	7.73747	6.74534
7466	54524	54145	H2BFS	381	3	H2B histone family, member S (pseudogene), Chromosome:21	81009	D	8	24	30	43	35	132	5.4619	6.70836	7.95696	6.60516	6.74534
8967	55746	8345	HIST1H2BH	381	3	histone cluster 1, H2bh, Chromosome:6	81009	G	9	32	27	38	35	132	7.28254	6.03752	7.03173	6.60516	6.74534
5029	5692	91894	C11orf52	372	3	chromosome 11 open reading frame 52, Chromosome:11	81009	D	2	20	37	42	32	131	4.55158	8.27364	7.77191	6.039	6.69424
1621	52845	80350	LPAL2	399	3	lipoprotein, Lp(a)-like 2, pseudogene, Chromosome:6	81010	F	11	24	29	39	37	129	5.4619	6.48474	7.21678	6.98259	6.59203
5034	53495	NA	LALBA	429	3	lactalbumin, alpha-, Chromosome:12	81011	G	11	25	30	30	41	126	5.68948	6.70836	5.55137	7.73747	6.43873
5693	8972	NA	SPAG9	396	3	sperm associated antigen 9, Chromosome:17	81010	F	7	24	29	36	37	126	5.4619	6.48474	6.66164	6.98259	6.43873
7976	880	8969	HIST1H2AG	393	3	histone cluster 1, H2ag, Chromosome:6	81010	D	5	29	28	34	35	126	6.5998	6.26113	6.29155	6.60516	6.43873
6091	6362	2993	GYPA	453	3	glycophorin A (MNS blood group), Chromosome:4	81012	F	10	24	24	41	36	125	5.4619	5.36668	7.58687	6.79388	6.38763
4884	3793	55969	C20orf24	414	3	chromosome 20 open reading frame 24, Chromosome:20	81011	A	3	35	27	31	31	124	7.96527	6.03752	5.73641	5.85028	6.33653
4980	54938	642947	LOC642947	414	3	uncharacterized LOC642947, Chromosome:9	81011	E	12	24	33	33	32	122	5.4619	7.37919	6.1065	6.039	6.23433
7376	4306	NA	LIMD2	384	3	LIM domain containing 2, Chromosome:17	81010	B	5	25	26	37	34	122	5.68948	5.81391	6.84669	6.41644	6.23433
9390	8052	149708	WFDC5	372	3	WAP four-disulfide core domain 5, Chromosome:20	81009	C	7	31	23	35	32	121	7.05496	5.14307	6.47659	6.039	6.18323
2981	56474	282969	C10orf125	405	3	chromosome 10 open reading frame 125, Chromosome:10	81011	H	4	31	28	29	32	120	7.05496	6.26113	5.36632	6.039	6.13212
6291	52606	340811	AKR1CL1	390	3	aldo-keto reductase family 1, member C-like 1, Chromosome:10	81010	D	10	20	28	30	42	120	4.55158	6.26113	5.55137	7.92619	6.13212
7447	6065	113246	C12orf57	381	3	chromosome 12 open reading frame 57, Chromosome:12	81009	A	4	26	35	31	28	120	5.91706	7.82641	5.73641	5.28413	6.13212
8004	55997	91869	RFT1	375	3	RFT1 homolog (S. cerevisiae), Chromosome:3	81009	B	9	18	23	39	40	120	4.09643	5.14307	7.21678	7.54875	6.13212
5530	9498	5473	PPBP	387	3	pro-platelet basic protein (chemokine (C-X-C motif) ligand 7), Chromosome:4	81010	D	8	33	28	34	24	119	7.51011	6.26113	6.29155	4.52925	6.08102
7647	7132	27109	ATP5S	384	3	ATP synthase, H+ transporting, mitochondrial Fo complex, subunit s (factor B), Chromosome:14	81009	A	8	21	29	36	32	118	4.77916	6.48474	6.66164	6.039	6.02992
4667	52618	146378	C16orf92	399	3	chromosome 16 open reading frame 92, Chromosome:16	81010	H	11	27	28	31	31	117	6.14464	6.26113	5.73641	5.85028	5.97882
6026	3904	7851	MALL	462	3	mal, T-cell differentiation protein-like, Chromosome:2	81012	F	2	24	26	35	32	117	5.4619	5.81391	6.47659	6.039	5.97882
4566	52809	148930	KNCN	411	3	kinocilin, Chromosome:1	81011	F	10	20	33	28	35	116	4.55158	7.37919	5.18128	6.60516	5.92772
4647	5987	4809	NHP2L1	387	3	NHP2 non-histone chromosome protein 2-like 1 (S. cerevisiae), Chromosome:22	81010	D	4	29	26	32	27	114	6.5998	5.81391	5.92146	5.09541	5.82552
6397	6375	63931	MRPS14	387	3	mitochondrial ribosomal protein S14, Chromosome:1	81010	B	2	26	23	38	27	114	5.91706	5.14307	7.03173	5.09541	5.82552
3585	9065	6504	SLAMF1	435	3	signaling lymphocytic activation molecule family member 1, Chromosome:1	81011	D	2	23	29	28	31	111	5.23432	6.48474	5.18128	5.85028	5.67222
4637	2364	122961	ISCA2	465	3	iron-sulfur cluster assembly 2 homolog (S. cerevisiae), Chromosome:14	81012	F	6	32	13	35	31	111	7.28254	2.90695	6.47659	5.85028	5.67222
6730	56476	55018	C17orf73	465	3	long intergenic non-protein coding RNA 483, Chromosome:17	81012	C	7	26	26	29	29	110	5.91706	5.81391	5.36632	5.47284	5.62111
4497	2740	NA	HIST1H2BK	381	3	histone cluster 1, H2bk, Chromosome:6	81009	A	5	36	17	24	32	109	8.19285	3.8014	4.44109	6.039	5.57001
5550	8834	5889	RAD51C	405	3	RAD51 homolog C (S. cerevisiae), Chromosome:17	81011	C	9	26	31	28	24	109	5.91706	6.93197	5.18128	4.52925	5.57001
4930	54173	NA	ZNF300P1	396	3	zinc finger protein 300 pseudogene 1, Chromosome:5	81010	D	12	26	22	33	27	108	5.91706	4.91946	6.1065	5.09541	5.51891
7479	55364	388753	C1orf31	378	3	chromosome 1 open reading frame 31, Chromosome:1	81009	C	10	22	26	31	29	108	5.00674	5.81391	5.73641	5.47284	5.51891
1012	5649	9086	EIF1AY	435	3	eukaryotic translation initiation factor 1A, Y-linked, Chromosome:Y	81011	B	9	25	22	35	25	107	5.68948	4.91946	6.47659	4.71797	5.46781
6215	7027	4627	MYH9	429	3	myosin, heavy chain 9, non-muscle, Chromosome:22	81011	F	9	23	22	34	28	107	5.23432	4.91946	6.29155	5.28413	5.46781
6508	52636	8330	HIST1H2AK	393	3	histone cluster 1, H2ak, Chromosome:6	81010	C	11	24	20	31	31	106	5.4619	4.47224	5.73641	5.85028	5.41671
8576	6635	51079	NDUFA13	435	3	NADH dehydrogenase (ubiquinone) 1 alpha subcomplex, 13, Chromosome:19	81011	F	7	28	22	28	28	106	6.37222	4.91946	5.18128	5.28413	5.41671
8176	8315	6981	TRGV7	387	3	T cell receptor gamma variable 7 (pseudogene), Chromosome:7	81010	C	4	20	23	32	30	105	4.55158	5.14307	5.92146	5.66156	5.36561
9063	53555	NA	HIST1H2AI	393	3	histone cluster 1, H2ai, Chromosome:6	81010	F	10	25	21	31	28	105	5.68948	4.69585	5.73641	5.28413	5.36561
9305	52778	NA		453	3	Homo sapiens chromosome 15 open reading frame 21, mRNA (cDNA clone IMAGE:40024054), **** WARNING: ch, Chromosome:NA	81012	A	11	22	25	24	32	103	5.00674	5.5903	4.44109	6.039	5.26341
6202	56552	284618	C1orf104	378	3	RUSC1 antisense RNA 1 (non-protein coding), Chromosome:1	81009	B	10	21	20	30	31	102	4.77916	4.47224	5.55137	5.85028	5.21231
8897	8629	79738	BBS10	456	3	Bardet-Biedl syndrome 10, Chromosome:12	81012	E	5	18	26	35	23	102	4.09643	5.81391	6.47659	4.34053	5.21231
4823	56816	83956	RACGAP1P	381	3	Rac GTPase activating protein 1 pseudogene, Chromosome:12	81009	F	9	29	17	27	28	101	6.5998	3.8014	4.99623	5.28413	5.1612
4974	8249	219833	C11orf45	438	3	chromosome 11 open reading frame 45, Chromosome:11	81012	E	8	24	21	26	30	101	5.4619	4.69585	4.81118	5.66156	5.1612
8215	2707	10410	IFITM3	402	3	interferon induced transmembrane protein 3, Chromosome:11	81010	B	4	22	22	28	29	101	5.00674	4.91946	5.18128	5.47284	5.1612
4500	9167	100287902	LOC100287902	396	3	LGALS8 antisense RNA 1 (non-protein coding), Chromosome:1	81010	E	2	19	27	27	27	100	4.32401	6.03752	4.99623	5.09541	5.1101
5287	5985	23612	PHLDA3	384	3	pleckstrin homology-like domain, family A, member 3, Chromosome:1	81009	H	6	22	24	30	24	100	5.00674	5.36668	5.55137	4.52925	5.1101
8562	1169	10284	SAP18	462	3	Sin3A-associated protein, 18kDa, Chromosome:13	81012	H	5	17	27	30	26	100	3.86885	6.03752	5.55137	4.90669	5.1101
9106	1109	153768	PRELID2	447	3	PRELI domain containing 2, Chromosome:5	81012	E	4	16	20	39	25	100	3.64127	4.47224	7.21678	4.71797	5.1101
1458	5912	25764	C15orf63	390	3	chromosome 15 open reading frame 63, Chromosome:15	81010	A	1	28	17	30	24	99	6.37222	3.8014	5.55137	4.52925	5.059
4285	54281	NA	C7orf53	396	3	chromosome 7 open reading frame 53, Chromosome:7	81010	B	12	17	32	24	26	99	3.86885	7.15558	4.44109	4.90669	5.059
4694	4360	51619	UBE2D4	444	3	ubiquitin-conjugating enzyme E2D 4 (putative), Chromosome:7	81012	C	4	23	24	30	22	99	5.23432	5.36668	5.55137	4.15181	5.059
6335	53534	10814	CPLX2	405	3	complexin 2, Chromosome:5	81011	D	12	27	20	24	28	99	6.14464	4.47224	4.44109	5.28413	5.059
7425	56443	100287569	NCRNA00173	432	3	long intergenic non-protein coding RNA 173, Chromosome:12	81011	A	12	27	20	25	27	99	6.14464	4.47224	4.62614	5.09541	5.059
7477	1164	6863	TAC1	390	3	tachykinin, precursor 1, Chromosome:7	81010	B	3	18	18	23	40	99	4.09643	4.02501	4.25605	7.54875	5.059
1075	8297	3050	HBZ	429	3	hemoglobin, zeta, Chromosome:16	81011	E	7	30	22	27	19	98	6.82738	4.91946	4.99623	3.58566	5.0079
8926	4399	64792	RABL5	468	3	RAB, member RAS oncogene family-like 5, Chromosome:7	81012	A	7	20	18	22	38	98	4.55158	4.02501	4.071	7.17131	5.0079
9089	52564	163590	TOR1AIP2	396	3	torsin A interacting protein 2, Chromosome:1	81010	D	11	21	28	20	29	98	4.77916	6.26113	3.70091	5.47284	5.0079
578	6519	5438	POLR2I	378	3	polymerase (RNA) II (DNA directed) polypeptide I, 14.5kDa, Chromosome:19	81009	C	3	23	29	22	23	97	5.23432	6.48474	4.071	4.34053	4.9568
1072	2410	NA	CEBPG	453	3	CCAAT/enhancer binding protein (C/EBP), gamma, Chromosome:19	81012	B	5	31	26	18	22	97	7.05496	5.81391	3.33082	4.15181	4.9568
2646	2612	7069	THRSP	441	3	thyroid hormone responsive, Chromosome:11	81012	E	9	21	20	31	25	97	4.77916	4.47224	5.73641	4.71797	4.9568
6515	6556	81631	MAP1LC3B	378	3	microtubule-associated protein 1 light chain 3 beta, Chromosome:16	81009	E	3	19	22	28	28	97	4.32401	4.91946	5.18128	5.28413	4.9568
3146	2673	2173	FABP7	399	3	fatty acid binding protein 7, brain, Chromosome:6	81010	D	9	24	23	22	27	96	5.4619	5.14307	4.071	5.09541	4.9057
3257	860	55332	DRAM1	399	3	DNA-damage regulated autophagy modulator 1, Chromosome:12	81010	B	6	25	22	22	27	96	5.68948	4.91946	4.071	5.09541	4.9057
5193	4983	1175	AP2S1	429	3	adaptor-related protein complex 2, sigma 1 subunit, Chromosome:19	81011	E	8	20	28	27	21	96	4.55158	6.26113	4.99623	3.96309	4.9057
6567	56029	653316	FAM153C	435	3	family with sequence similarity 153, member C, pseudogene, Chromosome:5	81011	H	3	17	20	27	32	96	3.86885	4.47224	4.99623	6.039	4.9057
6882	6715	81572	PDRG1	402	3	p53 and DNA-damage regulated 1, Chromosome:20	81010	E	1	16	30	21	29	96	3.64127	6.70836	3.88596	5.47284	4.9057
8495	1304	8682	PEA15	393	3	phosphoprotein enriched in astrocytes 15, Chromosome:1	81010	G	5	16	20	27	33	96	3.64127	4.47224	4.99623	6.22772	4.9057
8144	4665	11224	RPL35	372	3	ribosomal protein L35, Chromosome:9	81009	G	10	28	21	21	24	94	6.37222	4.69585	3.88596	4.52925	4.8035
7709	2248	NA	VAMP4	426	3	vesicle-associated membrane protein 4, Chromosome:1	81011	G	6	23	24	19	27	93	5.23432	5.36668	3.51587	5.09541	4.7524
2588	395	NA	CALM1	450	3	calmodulin 1 (phosphorylase kinase, delta), Chromosome:14	81012	B	9	18	24	26	23	91	4.09643	5.36668	4.81118	4.34053	4.65019
8332	56355	284800	FAM182A	465	3	family with sequence similarity 182, member A, Chromosome:20	81012	B	7	27	18	26	20	91	6.14464	4.02501	4.81118	3.77438	4.65019
3247	6377	8341	HIST1H2BN	381	3	histone cluster 1, H2bn, Chromosome:6	81009	B	7	25	15	25	25	90	5.68948	3.35418	4.62614	4.71797	4.59909
2477	7202	8355	HIST1H3G	411	3	histone cluster 1, H3g, Chromosome:6	81011	G	7	17	24	19	29	89	3.86885	5.36668	3.51587	5.47284	4.54799
5906	6935	NA	TRAPPC2P1	423	3	trafficking protein particle complex 2 pseudogene 1, Chromosome:19	81011	D	8	14	22	26	27	89	3.18611	4.91946	4.81118	5.09541	4.54799
7031	8914	84553	C6orf168	390	3	failed axon connections homolog (Drosophila), Chromosome:6	81010	C	5	14	21	24	30	89	3.18611	4.69585	4.44109	5.66156	4.54799
8113	1951	196549	EEF1DP3	402	3	eukaryotic translation elongation factor 1 delta pseudogene 3, Chromosome:13	81010	C	7	19	13	25	32	89	4.32401	2.90695	4.62614	6.039	4.54799
8458	52745	128872	HMGB3L1	393	3	high mobility group box 3 pseudogene 1, Chromosome:20	81010	B	11	17	24	24	24	89	3.86885	5.36668	4.44109	4.52925	4.54799
2489	9083	80025	PANK2	405	3	pantothenate kinase 2, Chromosome:20	81011	A	5	20	22	23	23	88	4.55158	4.91946	4.25605	4.34053	4.49689
5684	54950	NA	BLOC1S1	378	3	biogenesis of lysosomal organelles complex-1, subunit 1, Chromosome:12	81009	E	11	23	23	19	23	88	5.23432	5.14307	3.51587	4.34053	4.49689
6267	4236	NA	FIS1	459	3	fission 1 (mitochondrial outer membrane) homolog (S. cerevisiae), Chromosome:7	81012	G	5	11	24	23	30	88	2.50337	5.36668	4.25605	5.66156	4.49689
9085	1772	5375	PMP2	399	3	peripheral myelin protein 2, Chromosome:8	81010	E	6	20	22	20	26	88	4.55158	4.91946	3.70091	4.90669	4.49689
5780	52810	149134	LOC149134	387	3	uncharacterized LOC149134, Chromosome:1	81010	H	9	22	22	25	18	87	5.00674	4.91946	4.62614	3.39694	4.44579
7635	52622	54344	DPM3	369	3	dolichyl-phosphate mannosyltransferase polypeptide 3, Chromosome:1	81009	B	1	21	18	30	16	85	4.77916	4.02501	5.55137	3.0195	4.34359
593	4891	10525	HYOU1	444	3	hypoxia up-regulated 1, Chromosome:11	81012	D	4	24	17	23	19	83	5.4619	3.8014	4.25605	3.58566	4.24139
4131	3840	54107	POLE3	444	3	polymerase (DNA directed), epsilon 3 (p17 subunit), Chromosome:9	81012	B	4	18	23	20	22	83	4.09643	5.14307	3.70091	4.15181	4.24139
5420	8001	23484	LEPROTL1	396	3	leptin receptor overlapping transcript-like 1, Chromosome:8	81010	F	3	23	22	18	19	82	5.23432	4.91946	3.33082	3.58566	4.19029
6908	4189	51255	RNF181	462	3	ring finger protein 181, Chromosome:2	81012	C	6	14	22	21	25	82	3.18611	4.91946	3.88596	4.71797	4.19029
7974	8703	5802	PTPRS	387	3	protein tyrosine phosphatase, receptor type, S, Chromosome:19	81010	E	4	19	21	24	18	82	4.32401	4.69585	4.44109	3.39694	4.19029
9391	4055	NA	NRN1	429	3	neuritin 1, Chromosome:6	81011	B	3	20	11	29	22	82	4.55158	2.45973	5.36632	4.15181	4.19029
8489	55492	NA	PLAC2	456	3	placenta-specific 2 (non-protein coding), Chromosome:19	81012	B	11	17	19	24	21	81	3.86885	4.24863	4.44109	3.96309	4.13918
6360	8304	26279	PLA2G2D	438	3	phospholipase A2, group IID, Chromosome:1	81012	G	8	20	15	20	24	79	4.55158	3.35418	3.70091	4.52925	4.03698
7439	1080	79026	AHNAK	450	3	AHNAK nucleoprotein, Chromosome:11	81012	D	9	11	25	23	20	79	2.50337	5.5903	4.25605	3.77438	4.03698
8361	4290	6217	RPS16	441	3	ribosomal protein S16, Chromosome:19	81012	G	3	14	20	22	21	77	3.18611	4.47224	4.071	3.96309	3.93478
6962	53459	144809	C13orf30	420	3	family with sequence similarity 216, member B, Chromosome:13	81011	F	12	13	20	24	19	76	2.95853	4.47224	4.44109	3.58566	3.88368
8698	5256	NA	RPL27	411	3	ribosomal protein L27, Chromosome:17	81011	C	7	13	16	23	24	76	2.95853	3.57779	4.25605	4.52925	3.88368
6459	56452	344901	OSTN	402	3	osteocrin, Chromosome:3	81010	E	5	16	18	24	16	74	3.64127	4.02501	4.44109	3.0195	3.78148
7237	56847	285636	C5orf51	459	3	chromosome 5 open reading frame 51, Chromosome:5	81012	E	7	18	10	17	29	74	4.09643	2.23612	3.14577	5.47284	3.78148
7534	8604	57715	SEMA4G	384	3	sema domain, immunoglobulin domain (Ig), transmembrane domain (TM) and short cytoplasmic domain, (semaphorin) 4G, Chromosome:10	81009	F	5	23	11	16	24	74	5.23432	2.45973	2.96073	4.52925	3.78148
8383	5850	966	CD59	387	3	CD59 molecule, complement regulatory protein, Chromosome:11	81010	F	4	16	19	21	18	74	3.64127	4.24863	3.88596	3.39694	3.78148
5058	7506	56907	SPIRE1	396	3	spire homolog 1 (Drosophila), Chromosome:18	81010	C	2	10	17	23	23	73	2.27579	3.8014	4.25605	4.34053	3.73038
7095	5743	NA	UBE2D1	444	3	ubiquitin-conjugating enzyme E2D 1, Chromosome:10	81012	E	10	20	12	21	20	73	4.55158	2.68334	3.88596	3.77438	3.73038
8180	56831	6884	TAF13	375	3	TAF13 RNA polymerase II, TATA box binding protein (TBP)-associated factor, 18kDa, Chromosome:1	81009	D	10	18	12	19	22	71	4.09643	2.68334	3.51587	4.15181	3.62817
8533	1362	3398	ID2	405	3	inhibitor of DNA binding 2, dominant negative helix-loop-helix protein, Chromosome:2	81011	H	5	18	12	21	20	71	4.09643	2.68334	3.88596	3.77438	3.62817
8881	1284	5805	PTS	438	3	6-pyruvoyltetrahydropterin synthase, Chromosome:11	81012	C	8	11	17	17	25	70	2.50337	3.8014	3.14577	4.71797	3.57707
9421	9826	7032	TFF2	390	3	trefoil factor 2, Chromosome:21	81010	G	8	14	11	19	26	70	3.18611	2.45973	3.51587	4.90669	3.57707
3833	56658	84314	TMEM107	423	3	transmembrane protein 107, Chromosome:17	81011	C	4	12	16	23	18	69	2.73095	3.57779	4.25605	3.39694	3.52597
6112	9101	10681	GNB5	381	3	guanine nucleotide binding protein (G protein), beta 5, Chromosome:15	81009	F	2	11	17	22	16	66	2.50337	3.8014	4.071	3.0195	3.37267
8071	7090	6623	SNCG	384	3	synuclein, gamma (breast cancer-specific protein 1), Chromosome:10	81009	B	3	18	19	12	17	66	4.09643	4.24863	2.22055	3.20822	3.37267
8255	6360	30834	ZNRD1	381	3	zinc ribbon domain containing 1, Chromosome:6	81009	C	2	16	14	19	17	66	3.64127	3.13057	3.51587	3.20822	3.37267
9384	52592	123264	OSTBETA	387	3	organic solute transporter beta, Chromosome:15	81010	G	9	15	15	18	18	66	3.41369	3.35418	3.33082	3.39694	3.37267
7032	6344	11224	RPL35	372	3	ribosomal protein L35, Chromosome:9	81009	E	7	17	11	21	16	65	3.86885	2.45973	3.88596	3.0195	3.32157
4147	4140	28971	C11orf67	369	3	chromosome 11 open reading frame 67, Chromosome:11	81009	B	4	14	10	20	19	63	3.18611	2.23612	3.70091	3.58566	3.21937
8813	5292	84967	LSM10	372	3	LSM10, U7 small nuclear RNA associated, Chromosome:1	81009	B	2	12	13	21	17	63	2.73095	2.90695	3.88596	3.20822	3.21937
9412	56771	51716	CES4	456	3	carboxylesterase 1 pseudogene 1, Chromosome:16	81012	F	7	18	15	13	17	63	4.09643	3.35418	2.40559	3.20822	3.21937
7883	9056	54778	RNF111	414	3	ring finger protein 111, Chromosome:15	81011	E	1	15	17	14	16	62	3.41369	3.8014	2.59064	3.0195	3.16826
8350	6226	1469	CST1	426	3	cystatin SN, Chromosome:20	81011	E	2	11	21	14	16	62	2.50337	4.69585	2.59064	3.0195	3.16826
8666	4315	NA	CYB5B	441	3	cytochrome b5 type B (outer mitochondrial membrane), Chromosome:16	81012	H	3	13	19	18	12	62	2.95853	4.24863	3.33082	2.26463	3.16826
2480	5612	10438	C1D	426	3	C1D nuclear receptor corepressor, Chromosome:2	81011	F	5	16	7	17	21	61	3.64127	1.56528	3.14577	3.96309	3.11716
7046	4212	NA	CDK2AP2	381	3	cyclin-dependent kinase 2 associated protein 2, Chromosome:11	81009	D	4	17	15	16	13	61	3.86885	3.35418	2.96073	2.45334	3.11716
5505	54660	138240	C9orf57	384	3	chromosome 9 open reading frame 57, Chromosome:9	81009	C	8	12	11	19	17	59	2.73095	2.45973	3.51587	3.20822	3.01496
9315	56593	56918	C2orf83	453	3	chromosome 2 open reading frame 83, Chromosome:2	81012	G	7	11	16	20	12	59	2.50337	3.57779	3.70091	2.26463	3.01496
7132	5741	8190	MIA	396	3	melanoma inhibitory activity, Chromosome:19	81010	D	7	14	16	15	13	58	3.18611	3.57779	2.77568	2.45334	2.96386
9011	9109	93099	DMKN	414	3	dermokine, Chromosome:19	81011	B	5	12	14	12	20	58	2.73095	3.13057	2.22055	3.77438	2.96386
7090	2196	4149	MAX	405	3	MYC associated factor X, Chromosome:14	81011	C	6	13	20	14	10	57	2.95853	4.47224	2.59064	1.88719	2.91276
6227	1623	148203	ZNF738	414	3	zinc finger protein 738, Chromosome:19	81011	E	5	9	9	18	20	56	2.04821	2.01251	3.33082	3.77438	2.86166
4328	5697	805	CALM2	450	3	calmodulin 2 (phosphorylase kinase, delta), Chromosome:2	81012	C	10	12	17	15	11	55	2.73095	3.8014	2.77568	2.07591	2.81056
8774	8447	729515	C6orf35	426	3	transmembrane protein 242, Chromosome:6	81011	C	5	14	15	16	10	55	3.18611	3.35418	2.96073	1.88719	2.81056
9396	5472	6157	RPL27A	447	3	ribosomal protein L27a, Chromosome:11	81012	D	8	11	20	13	11	55	2.50337	4.47224	2.40559	2.07591	2.81056
4961	56106	85291	KRTAP4-2	411	3	keratin associated protein 4-2, Chromosome:17	81011	G	4	14	10	13	17	54	3.18611	2.23612	2.40559	3.20822	2.75946
9723	52922	26223	FBXL21	417	3	F-box and leucine-rich repeat protein 21 (gene/pseudogene), Chromosome:5	81011	C	11	14	10	15	15	54	3.18611	2.23612	2.77568	2.83078	2.75946
5187	8678	541473	LOC541473	396	3	FK506 binding protein 6, 36kDa pseudogene, Chromosome:7	81010	B	7	8	8	19	18	53	1.82063	1.78889	3.51587	3.39694	2.70836
5940	2831	283232	TMEM80	372	3	transmembrane protein 80, Chromosome:11	81009	C	5	17	10	13	13	53	3.86885	2.23612	2.40559	2.45334	2.70836
6723	56863	57624	KIAA1486	438	3	neuronal tyrosine-phosphorylated phosphoinositide-3-kinase adaptor 2, Chromosome:2	81012	B	8	14	16	9	14	53	3.18611	3.57779	1.66541	2.64206	2.70836
7451	763	1528	CYB5A	405	3	cytochrome b5 type A (microsomal), Chromosome:18	81011	B	10	15	11	10	17	53	3.41369	2.45973	1.85046	3.20822	2.70836
7248	6349	51003	MED31	396	3	mediator complex subunit 31, Chromosome:17	81010	H	6	6	14	16	16	52	1.36548	3.13057	2.96073	3.0195	2.65725
8909	8200	123207	C15orf40	381	3	chromosome 15 open reading frame 40, Chromosome:15	81009	G	4	10	20	13	9	52	2.27579	4.47224	2.40559	1.69847	2.65725
8020	6739	83988	NCALD	381	3	neurocalcin delta, Chromosome:8	81009	D	7	17	9	12	12	50	3.86885	2.01251	2.22055	2.26463	2.55505
8431	8861	84950	PRPF38A	378	3	PRP38 pre-mRNA processing factor 38 (yeast) domain containing A, Chromosome:1	81009	G	6	13	13	11	12	49	2.95853	2.90695	2.0355	2.26463	2.50395
8544	718	9141	PDCD5	378	3	programmed cell death 5, Chromosome:19	81009	D	6	9	10	19	11	49	2.04821	2.23612	3.51587	2.07591	2.50395
9279	6846	9349	RPL23	423	3	ribosomal protein L23, Chromosome:17	81011	C	2	9	9	15	15	48	2.04821	2.01251	2.77568	2.83078	2.45285
3349	2734	8519	IFITM1	378	3	interferon induced transmembrane protein 1, Chromosome:11	81009	F	6	9	13	13	12	47	2.04821	2.90695	2.40559	2.26463	2.40175
1585	6455	5203	PFDN4	405	3	prefoldin subunit 4, Chromosome:20	81011	H	1	7	8	9	22	46	1.59305	1.78889	1.66541	4.15181	2.35065
6906	7806	6160	RPL31	378	3	ribosomal protein L31, Chromosome:2	81009	G	3	8	11	12	15	46	1.82063	2.45973	2.22055	2.83078	2.35065
7853	8887	27131	SNX5	381	3	sorting nexin 5, Chromosome:20	81009	E	4	14	5	12	15	46	3.18611	1.11806	2.22055	2.83078	2.35065
9635	7725	114899	C1QTNF3	381	3	C1q and tumor necrosis factor related protein 3, Chromosome:5	81009	E	2	10	8	14	14	46	2.27579	1.78889	2.59064	2.64206	2.35065
9829	8808	83451	ABHD11	399	3	abhydrolase domain containing 11, Chromosome:7	81010	G	3	9	9	11	17	46	2.04821	2.01251	2.0355	3.20822	2.35065
4572	1530	NA	TPD52L3	399	3	tumor protein D52-like 3, Chromosome:9	81010	D	6	12	11	13	9	45	2.73095	2.45973	2.40559	1.69847	2.29955
4950	1761	143379	C10orf82	465	3	chromosome 10 open reading frame 82, Chromosome:10	81012	E	6	8	15	8	14	45	1.82063	3.35418	1.48036	2.64206	2.29955
8222	1000	80094	FLJ14107	411	3	uncharacterized LOC80094, Chromosome:8	81011	C	8	16	13	10	6	45	3.64127	2.90695	1.85046	1.13231	2.29955
8766	53360	414328	C9orf103	426	3	idnK, gluconokinase homolog (E. coli), Chromosome:9	81011	B	4	10	10	15	10	45	2.27579	2.23612	2.77568	1.88719	2.29955
9261	52613	4104	MAGEA5	375	3	melanoma antigen family A, 5, Chromosome:X	81009	B	11	10	10	12	13	45	2.27579	2.23612	2.22055	2.45334	2.29955
6799	2195	375189	PFN4	390	3	profilin family, member 4, Chromosome:2	81010	E	8	9	8	13	14	44	2.04821	1.78889	2.40559	2.64206	2.24845
7690	4088	90410	IFT20	447	3	intraflagellar transport 20 homolog (Chlamydomonas), Chromosome:17	81012	F	4	9	7	11	17	44	2.04821	1.56528	2.0355	3.20822	2.24845
9745	2481	170393	C10orf91	438	3	chromosome 10 open reading frame 91, Chromosome:10	81012	D	3	6	11	13	13	43	1.36548	2.45973	2.40559	2.45334	2.19734
8281	7834	51121	RPL26L1	438	3	ribosomal protein L26-like 1, Chromosome:5	81012	C	2	7	12	10	13	42	1.59305	2.68334	1.85046	2.45334	2.14624
9101	52594	285525	YIPF7	399	3	Yip1 domain family, member 7, Chromosome:4	81010	G	11	11	14	6	11	42	2.50337	3.13057	1.11027	2.07591	2.14624
7679	3261	10815	CPLX1	405	3	complexin 1, Chromosome:4	81011	G	3	11	6	13	11	41	2.50337	1.34167	2.40559	2.07591	2.09514
9509	55021	NA	LOC440905	396	3	uncharacterized LOC440905, Chromosome:2	81010	E	11	10	8	10	13	41	2.27579	1.78889	1.85046	2.45334	2.09514
5959	6589	NA		456	3	Homo sapiens cDNA clone IMAGE:3927564, **** WARNING: chimeric clone ****., Chromosome:NA	81012	D	1	5	9	13	13	40	1.1379	2.01251	2.40559	2.45334	2.04404
9547	52775	154386	C6orf195	384	3	chromosome 6 open reading frame 195, Chromosome:6	81010	F	9	6	8	16	10	40	1.36548	1.78889	2.96073	1.88719	2.04404
8422	8829	9589	WTAP	456	3	Wilms tumor 1 associated protein, Chromosome:6	81012	G	1	13	6	10	10	39	2.95853	1.34167	1.85046	1.88719	1.99294
8638	8418	6366	CCL21	405	3	chemokine (C-C motif) ligand 21, Chromosome:9	81011	F	8	13	11	3	12	39	2.95853	2.45973	0.555137	2.26463	1.99294
8579	1903	26070	DKFZP434K028	390	3	uncharacterized LOC26070, Chromosome:11	81010	C	3	11	6	14	7	38	2.50337	1.34167	2.59064	1.32103	1.94184
9780	851	54165	DCUN1D1	414	3	DCN1, defective in cullin neddylation 1, domain containing 1 (S. cerevisiae), Chromosome:3	81011	G	8	4	9	12	13	38	0.910317	2.01251	2.22055	2.45334	1.94184
9347	1581	131375	LYZL4	441	3	lysozyme-like 4, Chromosome:3	81012	E	3	3	11	14	9	37	0.682738	2.45973	2.59064	1.69847	1.89074
8102	2777	114932	MRFAP1L1	384	3	Morf4 family associated protein 1-like 1, Chromosome:4	81009	F	7	6	7	12	10	35	1.36548	1.56528	2.22055	1.88719	1.78854
7131	52566	24150	TP53TG3	375	3	TP53 target 3, Chromosome:16	81009	D	11	10	4	12	8	34	2.27579	0.894447	2.22055	1.50975	1.73744
9566	7402	54586	C9orf11	384	3	chromosome 9 open reading frame 11, Chromosome:9	81009	D	3	8	10	8	7	33	1.82063	2.23612	1.48036	1.32103	1.68633
9594	4643	NA	PLEKHJ1	450	3	pleckstrin homology domain containing, family J member 1, Chromosome:19	81012	A	5	9	7	5	12	33	2.04821	1.56528	0.925228	2.26463	1.68633
6320	56313	284612	SYPL2	435	3	synaptophysin-like 2, Chromosome:1	81011	B	12	17	6	5	4	32	3.86885	1.34167	0.925228	0.754875	1.63523
8039	5483	2170	FABP3	402	3	fatty acid binding protein 3, muscle and heart (mammary-derived growth inhibitor), Chromosome:1	81010	E	7	12	4	6	10	32	2.73095	0.894447	1.11027	1.88719	1.63523
8773	2408	28977	MRPL42	429	3	mitochondrial ribosomal protein L42, Chromosome:12	81011	G	5	7	3	11	11	32	1.59305	0.670836	2.0355	2.07591	1.63523
1426	8463	151647	FAM19A4	423	3	family with sequence similarity 19 (chemokine (C-C motif)-like), member A4, Chromosome:3	81011	D	7	9	6	9	7	31	2.04821	1.34167	1.66541	1.32103	1.58413
7560	55229	57129	MRPL47	423	3	mitochondrial ribosomal protein L47, Chromosome:3	81011	D	4	4	9	7	11	31	0.910317	2.01251	1.29532	2.07591	1.58413
9018	4280	NA	PSMG3	369	3	proteasome (prosome, macropain) assembly chaperone 3, Chromosome:7	81009	C	4	5	8	6	12	31	1.1379	1.78889	1.11027	2.26463	1.58413
9361	1408	135927	C7orf34	369	3	chromosome 7 open reading frame 34, Chromosome:7	81009	F	10	5	5	7	14	31	1.1379	1.11806	1.29532	2.64206	1.58413
9506	6972	NA	MRPS6	378	3	mitochondrial ribosomal protein S6, Chromosome:21	81009	F	3	4	6	9	11	30	0.910317	1.34167	1.66541	2.07591	1.53303
8814	635	81606	LBH	384	3	limb bud and heart development homolog (mouse), Chromosome:2	81009	E	5	9	4	6	9	28	2.04821	0.894447	1.11027	1.69847	1.43083
9494	2285	554206	LOC554206	396	3	leucine carboxyl methyltransferase 1 pseudogene, Chromosome:16	81010	C	9	9	4	8	7	28	2.04821	0.894447	1.48036	1.32103	1.43083
8989	55243	9789	SPCS2	372	3	signal peptidase complex subunit 2 homolog (S. cerevisiae), Chromosome:11	81009	E	10	6	8	4	8	26	1.36548	1.78889	0.740182	1.50975	1.32863
9647	9489	348035	MGC40069	387	3	uncharacterized protein MGC40069, Chromosome:14	81010	C	8	3	5	8	10	26	0.682738	1.11806	1.48036	1.88719	1.32863
5496	7998	771	CA12	426	3	carbonic anhydrase XII, Chromosome:15	81011	H	2	7	4	9	5	25	1.59305	0.894447	1.66541	0.943594	1.27753
9674	7552	NA	OSTC	450	3	oligosaccharyltransferase complex subunit, Chromosome:4	81012	D	2	3	11	5	5	24	0.682738	2.45973	0.925228	0.943594	1.22642
8733	2617	11102	RPP14	375	3	ribonuclease P/MRP 14kDa subunit, Chromosome:3	81009	G	5	5	4	9	5	23	1.1379	0.894447	1.66541	0.943594	1.17532
9363	55973	85235	HIST1H2AH	387	3	histone cluster 1, H2ah, Chromosome:6	81010	F	5	6	4	3	8	21	1.36548	0.894447	0.555137	1.50975	1.07312
9424	8557	54432	YIPF1	372	3	Yip1 domain family, member 1, Chromosome:1	81009	D	5	2	5	5	8	20	0.455158	1.11806	0.925228	1.50975	1.02202
9589	5627	2167	FABP4	399	3	fatty acid binding protein 4, adipocyte, Chromosome:8	81010	G	6	1	8	7	4	20	0.227579	1.78889	1.29532	0.754875	1.02202
7629	8180	810	CALML3	450	3	calmodulin-like 3, Chromosome:10	81012	F	9	6	4	7	2	19	1.36548	0.894447	1.29532	0.377438	0.97092
9835	53891	NA	NKAPP1	378	3	NFKB activating protein pseudogene 1, Chromosome:X	81009	E	8	2	3	6	6	17	0.455158	0.670836	1.11027	1.13231	0.868718
4263	7764	116372	LYPD1	426	3	LY6/PLAUR domain containing 1, Chromosome:2	81011	G	2	3	5	2	3	13	0.682738	1.11806	0.370091	0.566156	0.664313
9637	4986	85013	TMEM128	426	3	transmembrane protein 128, Chromosome:4	81011	B	6	3	4	3	3	13	0.682738	0.894447	0.555137	0.566156	0.664313
8818	60	NA	JTB	441	3	jumping translocation breakpoint, Chromosome:1	81012	C	9	2	3	4	3	12	0.455158	0.670836	0.740182	0.566156	0.613212
9938	55270	84897	TBRG1	420	3	transforming growth factor beta regulator 1, Chromosome:11	81011	E	4	2	2	3	5	12	0.455158	0.447224	0.555137	0.943594	0.613212
10218	4441	NA	BIRC5	429	3	baculoviral IAP repeat containing 5, Chromosome:17	81011	F	3	0	0	5	5	10	0	0	0.925228	0.943594	0.51101
9152	8906	83641	FAM107B	396	3	family with sequence similarity 107, member B, Chromosome:10	81010	F	6	3	2	2	1	8	0.682738	0.447224	0.370091	0.188719	0.408808
7275	9000	54583	EGLN1	387	3	egl nine homolog 1 (C. elegans), Chromosome:1	81010	G	4	4	2	1	0	7	0.910317	0.447224	0.185046	0	0.357707
9943	9118	6793	STK10	435	3	serine/threonine kinase 10, Chromosome:5	81011	B	8	1	0	3	3	7	0.227579	0	0.555137	0.566156	0.357707
9705	788	51639	SF3B14	378	3	splicing factor 3B, 14 kDa subunit, Chromosome:2	81009	E	6	1	1	2	0	4	0.227579	0.223612	0.370091	0	0.204404
9935	7417	3925	STMN1	450	3	stathmin 1, Chromosome:1	81012	B	2	1	0	1	2	4	0.227579	0	0.185046	0.377438	0.204404
10269	4365	56063	C1orf91	423	3	transmembrane protein 234, Chromosome:1	81011	E	3	0	0	2	2	4	0	0	0.370091	0.377438	0.204404
870	14448	54867	TMEM214	2070	4	transmembrane protein 214, Chromosome:2	81014	H	2	806	903	1087	1048	3844	183.429	201.921	201.145	197.777	196.432
916	3145	10432	RBM14	2010	4	RNA binding motif protein 14, Chromosome:11	81014	D	9	765	761	881	917	3324	174.098	170.169	163.025	173.055	169.86
2511	54847	NA	COL10A1	2043	4	collagen, type X, alpha 1, Chromosome:6	81014	H	3	582	637	786	754	2759	132.451	142.441	145.446	142.294	140.988
1920	53949	NA	PRKRIR	2286	4	protein-kinase, interferon-inducible double stranded RNA dependent inhibitor, repressor of (P58 repressor), Chromosome:11	81016	A	7	464	518	629	591	2202	105.597	115.831	116.394	111.533	112.524
1253	54276	NA	AVP	495	4	arginine vasopressin, Chromosome:20	81013	G	6	501	504	559	560	2124	114.017	112.7	103.44	105.683	108.539
1868	2393	5597	MAPK6	2166	4	mitogen-activated protein kinase 6, Chromosome:15	81014	A	1	440	427	554	556	1977	100.135	95.4823	102.515	104.928	101.027
1977	2468	23321	TRIM2	2235	4	tripartite motif containing 2, Chromosome:4	81015	H	1	373	407	489	459	1728	84.8871	91.01	90.4873	86.6219	88.3026
2216	14272	10713	USP39	1698	4	ubiquitin specific peptidase 39, Chromosome:2	81013	A	11	396	391	456	484	1727	90.1214	87.4322	84.3808	91.3399	88.2515
1335	4261	80760	ITIH5	2187	4	inter-alpha-trypsin inhibitor heavy chain family, member 5, Chromosome:10	81015	G	9	342	368	485	449	1644	77.8321	82.2892	89.7471	84.7347	84.0101
14	55922	59344	ALOXE3	2136	4	arachidonate lipoxygenase 3, Chromosome:17	81014	H	6	357	357	455	427	1596	81.2458	79.8294	84.1957	80.5829	81.5573
165	54533	285513	GPRIN3	2331	4	GPRIN family member 3, Chromosome:4	81016	H	3	374	333	383	436	1526	85.1146	74.4627	70.8724	82.2814	77.9802
3652	5889	NA	CNKSR1	2163	4	connector enhancer of kinase suppressor of Ras 1, Chromosome:1	81014	F	12	335	336	420	419	1510	76.239	75.1336	77.7191	79.0732	77.1626
581	7705	51517	NCKIPSD	2148	4	NCK interacting protein with SH3 domain, Chromosome:3	81014	G	11	340	336	416	397	1489	77.3769	75.1336	76.9789	74.9214	76.0894
511	8114	199221	DZIP1L	2304	4	DAZ interacting protein 1-like, Chromosome:3	81016	E	1	299	323	398	399	1419	68.0462	72.2266	73.6481	75.2988	72.5124
1117	9945	84948	TIGD5	825	4	tigger transposable element derived 5, Chromosome:8	81013	F	1	337	314	377	361	1389	76.6942	70.2141	69.7622	68.1275	70.9793
1869	1418	10512	SEMA3C	2256	4	sema domain, immunoglobulin domain (Ig), short basic domain, secreted, (semaphorin) 3C, Chromosome:7	81016	B	11	294	278	400	408	1380	66.9083	62.1641	74.0182	76.9973	70.5194
446	6889	8943	AP3D1	2229	4	adaptor-related protein complex 3, delta 1 subunit, Chromosome:19	81015	A	12	305	323	367	384	1379	69.4117	72.2266	67.9117	72.468	70.4683
2327	9723	54970	TTC12	2199	4	tetratricopeptide repeat domain 12, Chromosome:11	81015	H	9	290	323	395	357	1365	65.998	72.2266	73.093	67.3726	69.7529
316	490	64218	SEMA4A	2286	4	sema domain, immunoglobulin domain (Ig), transmembrane domain (TM) and short cytoplasmic domain, (semaphorin) 4A, Chromosome:1	81016	G	2	283	309	344	342	1278	64.4049	69.0961	63.6557	64.5418	65.3071
2531	55729	3034	HAL	1974	4	histidine ammonia-lyase, Chromosome:12	81013	F	12	278	262	378	335	1253	63.267	58.5863	69.9472	63.2208	64.0296
401	10188	160492	IFLTD1	876	4	intermediate filament tail domain containing 1, Chromosome:12	81013	C	1	266	296	323	347	1232	60.5361	66.1891	59.7697	65.4854	62.9565
995	3579	23645	PPP1R15A	2025	4	protein phosphatase 1, regulatory subunit 15A, Chromosome:19	81014	H	9	280	265	357	306	1208	63.7222	59.2571	66.0613	57.7479	61.7301
2083	7658	22796	COG2	2217	4	component of oligomeric golgi complex 2, Chromosome:1	81015	H	11	262	255	337	334	1188	59.6258	57.021	62.3603	63.0321	60.708
2103	2523	80020	FOXRED2	2055	4	FAD-dependent oxidoreductase domain containing 2, Chromosome:22	81014	C	7	278	253	339	317	1187	63.267	56.5738	62.7304	59.8238	60.6569
968	53114	25777	SUN2	2154	4	Sad1 and UNC84 domain containing 2, Chromosome:22	81014	C	1	251	247	332	344	1174	57.1224	55.2321	61.4351	64.9193	59.9926
1118	1317	57144	PAK7	2160	4	p21 protein (Cdc42/Rac)-activated kinase 7, Chromosome:20	81014	E	12	236	260	344	306	1146	53.7087	58.1391	63.6557	57.7479	58.5618
5080	54577	58504	ARHGAP22	2145	4	Rho GTPase activating protein 22, Chromosome:10	81014	F	1	251	270	321	275	1117	57.1224	60.3752	59.3996	51.8977	57.0799
1877	2079	51224	TCEB3B	2262	4	transcription elongation factor B polypeptide 3B (elongin A2), Chromosome:18	81016	A	1	265	246	318	285	1114	60.3085	55.0085	58.8445	53.7848	56.9266
642	14189	55095	SAMD4B	2085	4	sterile alpha motif domain containing 4B, Chromosome:19	81014	A	3	237	268	293	272	1070	53.9363	59.928	54.2183	51.3315	54.6781
646	56188	6252	RTN1	2109	4	reticulon 1, Chromosome:14	81014	D	6	241	248	311	264	1064	54.8466	55.4557	57.5492	49.8218	54.3715
3762	2304	64770	CCDC14	2262	4	coiled-coil domain containing 14, Chromosome:3	81016	D	1	246	230	275	281	1032	55.9845	51.4307	50.8875	53.03	52.7363
2803	2949	1856	DVL2	2211	4	dishevelled, dsh homolog 2 (Drosophila), Chromosome:17	81015	D	1	239	229	280	276	1024	54.3914	51.2071	51.8128	52.0864	52.3275
2313	56637	6339	SCNN1D	1917	4	sodium channel, non-voltage-gated 1, delta subunit, Chromosome:1	81013	A	12	239	234	239	296	1008	54.3914	52.3252	44.2259	55.8608	51.5098
1147	1473	57633	LRRN1	2151	4	leucine rich repeat neuronal 1, Chromosome:3	81014	A	12	230	238	261	274	1003	52.3432	53.2196	48.2969	51.7089	51.2543
813	56485	58513	EPS15L1	2265	4	epidermal growth factor receptor pathway substrate 15-like 1, Chromosome:19	81016	C	6	199	264	271	266	1000	45.2883	59.0335	50.1473	50.1992	51.101
929	6553	85021	REPS1	2232	4	RALBP1 associated Eps domain containing 1, Chromosome:6	81015	C	12	234	203	276	284	997	53.2535	45.3932	51.0726	53.5961	50.9477
2117	14444	51422	PRKAG2	1578	4	protein kinase, AMP-activated, gamma 2 non-catalytic subunit, Chromosome:7	81013	H	9	202	221	299	274	996	45.971	49.4182	55.3286	51.7089	50.8966
2448	56184	933	CD22	2028	4	CD22 molecule, Chromosome:19	81014	A	5	227	222	267	251	967	51.6605	49.6418	49.4072	47.3684	49.4147
2130	1288	57626	KLHL1	2247	4	kelch-like 1 (Drosophila), Chromosome:13	81015	F	12	221	210	292	240	963	50.295	46.9585	54.0333	45.2925	49.2103
2564	128	57326	PBXIP1	2196	4	pre-B-cell leukemia homeobox interacting protein 1, Chromosome:1	81015	H	8	218	225	266	254	963	49.6123	50.3127	49.2221	47.9346	49.2103
1592	3640	11253	MAN1B1	2100	4	mannosidase, alpha, class 1B, member 1, Chromosome:9	81014	A	10	241	212	250	258	961	54.8466	47.4057	46.2614	48.6894	49.1081
961	298	84340	GFM2	2340	4	G elongation factor, mitochondrial 2, Chromosome:5	81016	C	1	197	216	256	266	935	44.8331	48.3002	47.3717	50.1992	47.7795
213	53544	NA	FAM19A3	510	4	family with sequence similarity 19 (chemokine (C-C motif)-like), member A3, Chromosome:1	81013	D	7	206	213	243	256	918	46.8813	47.6293	44.9661	48.312	46.9108
338	8777	63892	THADA	2025	4	thyroid adenoma associated, Chromosome:2	81014	E	8	209	183	261	261	914	47.5641	40.921	48.2969	49.2556	46.7063
2052	7727	6774	STAT3	2313	4	signal transducer and activator of transcription 3 (acute-phase response factor), Chromosome:17	81016	E	8	222	207	238	242	909	50.5226	46.2877	44.0408	45.6699	46.4508
2292	54957	159195	USP54	2178	4	ubiquitin specific peptidase 54, Chromosome:10	81015	A	5	198	186	255	270	909	45.0607	41.5918	47.1866	50.9541	46.4508
706	6911	2677	GGCX	2277	4	gamma-glutamyl carboxylase, Chromosome:2	81016	H	1	207	195	250	246	898	47.1089	43.6043	46.2614	46.4248	45.8887
388	15011	64787	EPS8L2	2148	4	EPS8-like 2, Chromosome:11	81014	B	2	196	200	268	227	891	44.6055	44.7224	49.5922	42.8392	45.531
8	55918	26024	PTCD1	2103	4	pentatricopeptide repeat domain 1, Chromosome:7	81014	C	6	204	187	231	268	890	46.4262	41.8154	42.7455	50.5766	45.4799
1783	54777	NA	FAM111B	2205	4	family with sequence similarity 111, member B, Chromosome:11	81015	F	6	231	188	245	223	887	52.5708	42.039	45.3362	42.0843	45.3266
1583	55728	2038	EPB42	2076	4	erythrocyte membrane protein band 4.2, Chromosome:15	81014	F	5	208	195	243	239	885	47.3365	43.6043	44.9661	45.1038	45.2244
2240	10037	11201	POLI	2148	4	polymerase (DNA directed) iota, Chromosome:18	81014	G	9	185	188	244	228	845	42.1022	42.039	45.1511	43.0279	43.1804
982	52987	1616	DAXX	2223	4	death-domain associated protein, Chromosome:6	81015	H	3	186	177	246	233	842	42.3297	39.5793	45.5212	43.9715	43.0271
671	5402	80179	MYO19	2313	4	myosin XIX, Chromosome:17	81016	H	11	195	202	221	217	835	44.378	45.1696	40.8951	40.952	42.6694
4236	938	55632	G2E3	2121	4	G2/M-phase specific E3 ubiquitin protein ligase, Chromosome:14	81014	B	7	178	202	215	235	830	40.5091	45.1696	39.7848	44.3489	42.4139
3097	1370	63926	ANKRD5	2331	4	ankyrin repeat domain 5, Chromosome:20	81016	H	2	166	181	232	237	816	37.7782	40.4737	42.9306	44.7263	41.6984
561	56858	65986	ZBTB10	2097	4	zinc finger and BTB domain containing 10, Chromosome:8	81014	E	2	184	177	233	210	804	41.8746	39.5793	43.1156	39.6309	41.0852
2144	14311	4481	MSR1	1356	4	macrophage scavenger receptor 1, Chromosome:8	81013	A	9	187	176	215	215	793	42.5573	39.3557	39.7848	40.5745	40.5231
733	53816	NA	MANF	558	4	mesencephalic astrocyte-derived neurotrophic factor, Chromosome:3	81013	A	8	156	165	213	244	778	35.5024	36.896	39.4147	46.0474	39.7566
2731	310	9836	LCMT2	2061	4	leucine carboxyl methyltransferase 2, Chromosome:15	81014	F	7	165	183	219	211	778	37.5506	40.921	40.525	39.8197	39.7566
148	2426	NA	UTP14A	2316	4	UTP14, U3 small nucleolar ribonucleoprotein, homolog A (yeast), Chromosome:X	81016	A	2	158	168	217	234	777	35.9575	37.5668	40.1549	44.1602	39.7055
2246	55825	51224	TCEB3B	2262	4	transcription elongation factor B polypeptide 3B (elongin A2), Chromosome:18	81016	D	7	148	216	208	202	774	33.6817	48.3002	38.4895	38.1212	39.5522
4424	1471	2515	ADAM2	2151	4	ADAM metallopeptidase domain 2, Chromosome:8	81014	H	11	159	187	210	209	765	36.1851	41.8154	38.8596	39.4422	39.0923
1219	154	3104	ZBTB48	2067	4	zinc finger and BTB domain containing 48, Chromosome:1	81014	C	8	147	167	224	216	754	33.4541	37.3432	41.4502	40.7633	38.5302
3674	6873	7088	TLE1	2313	4	transducin-like enhancer of split 1 (E(sp1) homolog, Drosophila), Chromosome:9	81016	G	1	156	181	204	208	749	35.5024	40.4737	37.7493	39.2535	38.2747
2320	10178	27296	TP53TG5	873	4	TP53 target 5, Chromosome:20	81013	H	1	158	172	207	193	730	35.9575	38.4612	38.3044	36.4227	37.3038
4668	3465	1601	DAB2	2313	4	disabled homolog 2, mitogen-responsive phosphoprotein (Drosophila), Chromosome:5	81016	F	1	170	160	197	202	729	38.6885	35.7779	36.454	38.1212	37.2527
18	1334	79665	DHX40	2340	4	DEAH (Asp-Glu-Ala-His) box polypeptide 40, Chromosome:17	81016	D	12	154	159	198	181	692	35.0472	35.5543	36.639	34.1581	35.3619
1816	55495	55259	CASC1	2151	4	cancer susceptibility candidate 1, Chromosome:12	81014	A	2	137	149	190	216	692	31.1784	33.3182	35.1587	40.7633	35.3619
2314	2098	80258	EFHC2	2250	4	EF-hand domain (C-terminal) containing 2, Chromosome:X	81016	A	11	156	164	163	203	686	35.5024	36.6723	30.1624	38.3099	35.0553
1806	7610	7088	TLE1	2313	4	transducin-like enhancer of split 1 (E(sp1) homolog, Drosophila), Chromosome:9	81016	F	8	139	140	210	190	679	31.6335	31.3057	38.8596	35.8566	34.6976
4546	55853	2243	FGA	1935	4	fibrinogen alpha chain, Chromosome:4	81013	C	12	132	172	190	183	677	30.0405	38.4612	35.1587	34.5355	34.5954
5622	52907	57476	GRAMD1B	2217	4	GRAM domain containing 1B, Chromosome:11	81015	B	4	153	150	195	179	677	34.8196	33.5418	36.0839	33.7807	34.5954
614	14364	414060	TBC1D3C	1650	4	TBC1 domain family, member 3C, Chromosome:17	81013	D	10	142	158	191	184	675	32.3163	35.3307	35.3437	34.7243	34.4932
3784	53448	4772	NFATC1	2151	4	nuclear factor of activated T-cells, cytoplasmic, calcineurin-dependent 1, Chromosome:18	81014	E	1	141	147	188	172	648	32.0887	32.8709	34.7886	32.4596	33.1135
5667	14362	51363	CHST15	1686	4	carbohydrate (N-acetylgalactosamine 4-sulfate 6-O) sulfotransferase 15, Chromosome:10	81013	G	10	125	148	195	167	635	28.4474	33.0946	36.0839	31.516	32.4492
5173	56687	80332	ADAM33	2079	4	ADAM metallopeptidase domain 33, Chromosome:20	81014	G	5	132	157	190	153	632	30.0405	35.1071	35.1587	28.874	32.2959
2660	53995	NA	CASC1	2031	4	cancer susceptibility candidate 1, Chromosome:12	81014	G	3	151	143	149	188	631	34.3645	31.9765	27.5718	35.4791	32.2448
1682	7626	79798	ARMC5	2316	4	armadillo repeat containing 5, Chromosome:16	81016	A	12	151	128	173	177	629	34.3645	28.6223	32.0129	33.4032	32.1426
1943	158	322	APBB1	2127	4	amyloid beta (A4) precursor protein-binding, family B, member 1 (Fe65), Chromosome:11	81014	G	7	135	137	192	165	629	30.7232	30.6348	35.5287	31.1386	32.1426
2645	201	9189	ZBED1	2085	4	zinc finger, BED-type containing 1, Chromosome:X|Y	81014	H	8	143	137	176	159	615	32.5438	30.6348	32.568	30.0063	31.4271
1247	803	3428	IFI16	2190	4	interferon, gamma-inducible protein 16, Chromosome:1	81015	E	11	159	131	150	163	603	36.1851	29.2932	27.7568	30.7612	30.8139
4447	52941	56624	ASAH2	2181	4	N-acylsphingosine amidohydrolase (non-lysosomal ceramidase) 2, Chromosome:10	81015	H	4	128	138	170	166	602	29.1301	30.8584	31.4577	31.3273	30.7628
2217	1452	205564	SENP5	2268	4	SUMO1/sentrin specific peptidase 5, Chromosome:3	81016	C	11	122	138	178	161	599	27.7647	30.8584	32.9381	30.3837	30.6095
4684	55879	3161	HMMR	2178	4	hyaluronan-mediated motility receptor (RHAMM), Chromosome:5	81015	H	6	132	137	154	165	588	30.0405	30.6348	28.497	31.1386	30.0474
3252	56262	64101	LRRC4	1962	4	leucine rich repeat containing 4, Chromosome:7	81013	E	12	137	153	171	125	586	31.1784	34.2126	31.6428	23.5898	29.9452
658	53465	219972	MPEG1	2151	4	macrophage expressed 1, Chromosome:11	81014	D	1	122	130	180	153	585	27.7647	29.0695	33.3082	28.874	29.8941
1897	14458	317719	KLHL10	1827	4	kelch-like 10 (Drosophila), Chromosome:17	81013	D	11	129	134	161	159	583	29.3577	29.964	29.7923	30.0063	29.7919
4103	56899	440603	BCL2L15	492	4	BCL2-like 15, Chromosome:1	81013	A	4	120	157	141	162	580	27.3095	35.1071	26.0914	30.5724	29.6386
5651	14324	80347	COASY	1695	4	CoA synthase, Chromosome:17	81013	H	10	134	150	157	129	570	30.4956	33.5418	29.0522	24.3447	29.1276
6482	997	79671	NLRX1	2079	4	NLR family member X1, Chromosome:11	81014	G	8	114	131	166	157	568	25.944	29.2932	30.7176	29.6288	29.0254
6087	55861	6197	RPS6KA3	2223	4	ribosomal protein S6 kinase, 90kDa, polypeptide 3, Chromosome:X	81015	H	7	119	132	151	160	562	27.0819	29.5168	27.9419	30.195	28.7188
2741	1493	55578	FAM48A	2340	4	family with sequence similarity 48, member A, Chromosome:13	81016	E	3	110	140	162	149	561	25.0337	31.3057	29.9774	28.1191	28.6677
4487	10104	6418	SET	834	4	SET nuclear oncogene, Chromosome:9	81013	A	1	120	125	142	160	547	27.3095	27.9515	26.2765	30.195	27.9523
4615	4457	327	APEH	2199	4	N-acylaminoacyl-peptide hydrolase, Chromosome:3	81015	D	9	113	136	151	147	547	25.7165	30.4112	27.9419	27.7417	27.9523
5085	53483	100505879		546	4	KIF25 antisense RNA 1 (non-protein coding), Chromosome:NA	81013	H	7	116	129	161	141	547	26.3992	28.8459	29.7923	26.6093	27.9523
2891	14285	27300	ZNF544	2148	4	zinc finger protein 544, Chromosome:19	81014	D	3	125	111	148	153	537	28.4474	24.8209	27.3867	28.874	27.4413
311	53819	59350	RXFP1	2274	4	relaxin/insulin-like family peptide receptor 1, Chromosome:4	81016	A	5	134	122	141	139	536	30.4956	27.2806	26.0914	26.2319	27.3902
1543	56765	155006	TMEM213	474	4	transmembrane protein 213, Chromosome:7	81013	F	4	111	108	148	167	534	25.2613	24.1501	27.3867	31.516	27.288
983	4367	1209	CLPTM1	2061	4	cleft lip and palate associated transmembrane protein 1, Chromosome:19	81014	E	11	114	105	169	139	527	25.944	23.4792	31.2727	26.2319	26.9302
2907	8220	27042	C1orf107	2271	4	digestive organ expansion factor homolog (zebrafish), Chromosome:1	81016	H	9	107	124	164	128	523	24.351	27.7279	30.3475	24.156	26.7258
300	54525	100132147	LOC100132147	531	4	uncharacterized LOC100132147, Chromosome:1	81013	G	7	105	125	135	151	516	23.8958	27.9515	24.9811	28.4965	26.3681
1708	56868	8618	CADPS	2331	4	Ca++-dependent secretion activator, Chromosome:3	81016	A	6	119	116	129	150	514	27.0819	25.939	23.8709	28.3078	26.2659
3740	2129	389677	RBM12B	2298	4	RNA binding motif protein 12B, Chromosome:8	81016	B	1	100	110	148	145	503	22.7579	24.5973	27.3867	27.3642	25.7038
1201	4277	50853	VILL	2019	4	villin-like, Chromosome:3	81014	H	7	102	116	126	154	498	23.2131	25.939	23.3157	29.0627	25.4483
6721	6060	5991	RFX3	2250	4	regulatory factor X, 3 (influences HLA class II expression), Chromosome:9	81016	F	2	96	118	148	134	496	21.8476	26.3862	27.3867	25.2883	25.3461
528	54009	84865	CCDC142	2253	4	coiled-coil domain containing 142, Chromosome:2	81016	F	5	114	105	127	147	493	25.944	23.4792	23.5008	27.7417	25.1928
2940	3760	8314	BAP1	2190	4	BRCA1 associated protein-1 (ubiquitin carboxy-terminal hydrolase), Chromosome:3	81015	D	2	102	131	140	112	485	23.2131	29.2932	25.9064	21.1365	24.784
2237	14402	3838	KPNA2	1590	4	karyopherin alpha 2 (RAG cohort 1, importin alpha 1), Chromosome:17	81013	A	10	109	112	131	132	484	24.8061	25.0445	24.241	24.9109	24.7329
1268	54376	NA		522	4	Homo sapiens Williams-Beuren syndrome chromosome region 23, mRNA (cDNA clone MGC:161587 IMAGE:899202, Chromosome:NA	81013	F	7	108	115	131	126	480	24.5786	25.7154	24.241	23.7786	24.5285
239	667	2305	FOXM1	2292	4	forkhead box M1, Chromosome:12	81016	A	9	103	111	143	117	474	23.4407	24.8209	26.4615	22.0801	24.2219
1457	10216	153364	MBLAC2	840	4	metallo-beta-lactamase domain containing 2, Chromosome:5	81013	B	2	107	121	129	115	472	24.351	27.057	23.8709	21.7027	24.1197
3862	7833	57464	FAM40B	2277	4	family with sequence similarity 40, member B, Chromosome:7	81016	C	2	93	97	142	137	469	21.1649	21.6903	26.2765	25.8545	23.9664
4544	1535	56890	MDM1	2145	4	Mdm1 nuclear protein homolog (mouse), Chromosome:12	81014	F	11	112	115	116	124	467	25.4889	25.7154	21.4653	23.4011	23.8642
746	55855	3849	KRT2	1920	4	keratin 2, Chromosome:12	81013	B	12	108	109	127	117	461	24.5786	24.3737	23.5008	22.0801	23.5576
7374	52832	152503	SH3D19	2295	4	SH3 domain containing 19, Chromosome:4	81016	D	4	111	110	116	123	460	25.2613	24.5973	21.4653	23.2124	23.5065
2189	14292	3609	ILF3	2121	4	interleukin enhancer binding factor 3, 90kDa, Chromosome:19	81014	C	3	91	89	152	124	456	20.7097	19.9015	28.1269	23.4011	23.3021
943	14459	83448	PUS7L	2106	4	pseudouridylate synthase 7 homolog (S. cerevisiae)-like, Chromosome:12	81014	B	3	89	108	119	135	451	20.2546	24.1501	22.0204	25.477	23.0466
5629	6479	8453	CUL2	2238	4	cullin 2, Chromosome:10	81015	D	12	112	97	116	123	448	25.4889	21.6903	21.4653	23.2124	22.8933
1066	6170	2036	EPB41L1	2340	4	erythrocyte membrane protein band 4.1-like 1, Chromosome:20	81016	F	12	119	102	104	116	441	27.0819	22.8084	19.2447	21.8914	22.5356
6336	8172	7738	ZNF184	2256	4	zinc finger protein 184, Chromosome:6	81016	A	3	104	99	112	118	433	23.6682	22.1376	20.7251	22.2688	22.1267
1884	6158	7089	TLE2	2232	4	transducin-like enhancer of split 2 (E(sp1) homolog, Drosophila), Chromosome:19	81015	B	12	91	107	129	105	432	20.7097	23.9265	23.8709	19.8155	22.0756
2325	56852	57157	PHTF2	2256	4	putative homeodomain transcription factor 2, Chromosome:7	81016	E	6	92	94	116	129	431	20.9373	21.0195	21.4653	24.3447	22.0245
2787	8497	25791	NGEF	2133	4	neuronal guanine nucleotide exchange factor, Chromosome:2	81014	A	11	89	97	128	117	431	20.2546	21.6903	23.6858	22.0801	22.0245
5077	54144	221458	KIF6	2277	4	kinesin family member 6, Chromosome:6	81016	G	4	93	102	118	118	431	21.1649	22.8084	21.8354	22.2688	22.0245
3892	4979	7593	MZF1	2205	4	myeloid zinc finger 1, Chromosome:19	81015	B	6	85	98	108	133	424	19.3442	21.914	19.9849	25.0996	21.6668
2860	54736	NA	QRICH1	2331	4	glutamine-rich 1, Chromosome:3	81016	B	7	89	86	114	115	404	20.2546	19.2306	21.0952	21.7027	20.6448
2199	4970	9091	PIGQ	2283	4	phosphatidylinositol glycan anchor biosynthesis, class Q, Chromosome:16	81016	C	9	87	118	114	82	401	19.7994	26.3862	21.0952	15.4749	20.4915
3190	53604	NA	GADD45B	483	4	growth arrest and DNA-damage-inducible, beta, Chromosome:19	81013	B	7	76	90	116	117	399	17.296	20.1251	21.4653	22.0801	20.3893
4163	55639	55030	FBXO34	2136	4	F-box protein 34, Chromosome:14	81014	C	2	94	87	108	107	396	21.3924	19.4542	19.9849	20.1929	20.236
404	2313	1606	DGKA	2208	4	diacylglycerol kinase, alpha 80kDa, Chromosome:12	81015	A	1	85	89	104	114	392	19.3442	19.9015	19.2447	21.5139	20.0316
1641	10187	196500	C12orf53	849	4	chromosome 12 open reading frame 53, Chromosome:12	81013	G	1	96	98	96	102	392	21.8476	21.914	17.7644	19.2493	20.0316
3209	54588	80742	PRR3	567	4	proline rich 3, Chromosome:6	81013	C	8	98	73	107	112	390	22.3028	16.3237	19.7999	21.1365	19.9294
7325	56644	6925	TCF4	2016	4	transcription factor 4, Chromosome:18	81014	H	4	79	94	123	94	390	17.9788	21.0195	22.7606	17.7396	19.9294
2435	3912	7045	TGFBI	2052	4	transforming growth factor, beta-induced, 68kDa, Chromosome:5	81014	A	9	81	95	117	96	389	18.4339	21.2431	21.6503	18.117	19.8783
3821	52610	27179	IL1F6	477	4	interleukin 36, alpha, Chromosome:2	81013	B	5	80	99	108	102	389	18.2063	22.1376	19.9849	19.2493	19.8783
7493	53946	NA	C22orf27	483	4	MORC2 antisense RNA 1 (non-protein coding), Chromosome:22	81013	C	7	75	79	107	123	384	17.0684	17.6653	19.7999	23.2124	19.6228
3536	14207	90957	DHX57	1671	4	DEAH (Asp-Glu-Ala-Asp/His) box polypeptide 57, Chromosome:2	81013	E	10	89	85	108	100	382	20.2546	19.007	19.9849	18.8719	19.5206
5544	2020	26095	PTPN20B	474	4	protein tyrosine phosphatase, non-receptor type 20B, Chromosome:10	81013	H	2	85	89	108	97	379	19.3442	19.9015	19.9849	18.3057	19.3673
2262	14359	158584	FAAH2	1599	4	fatty acid amide hydrolase 2, Chromosome:X	81013	C	10	92	78	113	94	377	20.9373	17.4417	20.9101	17.7396	19.2651
4260	10043	55074	OXR1	2277	4	oxidation resistance 1, Chromosome:8	81016	H	10	74	89	97	113	373	16.8409	19.9015	17.9494	21.3252	19.0607
1073	54643	5122	PCSK1	2262	4	proprotein convertase subtilisin/kexin type 1, Chromosome:5	81016	E	5	78	99	84	107	368	17.7512	22.1376	15.5438	20.1929	18.8052
4545	4129	6891	TAP2	2061	4	transporter 2, ATP-binding cassette, sub-family B (MDR/TAP), Chromosome:6	81014	C	11	75	90	102	100	367	17.0684	20.1251	18.8746	18.8719	18.7541
1629	55885	5378	PMS1	2010	4	PMS1 postmeiotic segregation increased 1 (S. cerevisiae), Chromosome:2	81014	F	4	84	85	91	106	366	19.1167	19.007	16.8391	20.0042	18.703
1675	9571	225689	MAPK15	834	4	mitogen-activated protein kinase 15, Chromosome:8	81013	A	2	105	77	93	91	366	23.8958	17.2181	17.2092	17.1734	18.703
2233	10153	4047	LSS	2199	4	lanosterol synthase (2,3-oxidosqualene-lanosterol cyclase), Chromosome:21	81015	A	10	79	94	95	97	365	17.9788	21.0195	17.5793	18.3057	18.6519
3957	14297	54455	FBXO42	2154	4	F-box protein 42, Chromosome:1	81014	E	3	87	79	91	105	362	19.7994	17.6653	16.8391	19.8155	18.4986
2378	56191	55030	FBXO34	2136	4	F-box protein 34, Chromosome:14	81014	A	7	86	83	89	103	361	19.5718	18.5598	16.4691	19.438	18.4475
2335	53223	NA	ACAD11	2343	4	acyl-CoA dehydrogenase family, member 11, Chromosome:3	81016	H	5	67	103	87	98	355	15.2478	23.032	16.099	18.4944	18.1409
4803	9476	7177	TPSAB1	828	4	tryptase alpha/beta 1, Chromosome:16	81013	H	3	98	75	90	88	351	22.3028	16.7709	16.6541	16.6073	17.9365
1643	166	79595	SAP130	2061	4	Sin3A-associated protein, 130kDa, Chromosome:2	81014	D	7	61	79	94	115	349	13.8823	17.6653	17.3943	21.7027	17.8343
364	9985	29904	EEF2K	2178	4	eukaryotic elongation factor-2 kinase, Chromosome:16	81015	H	10	86	75	108	74	343	19.5718	16.7709	19.9849	13.9652	17.5277
2647	10191	90134	KCNH7	2199	4	potassium voltage-gated channel, subfamily H (eag-related), member 7, Chromosome:2	81015	B	10	76	68	91	108	343	17.296	15.2056	16.8391	20.3816	17.5277
741	9334	9746	CLSTN3	870	4	calsyntenin 3, Chromosome:12	81013	H	4	76	78	94	92	340	17.296	17.4417	17.3943	17.3621	17.3744
803	14428	5780	PTPN9	1752	4	protein tyrosine phosphatase, non-receptor type 9, Chromosome:15	81013	C	11	55	85	107	93	340	12.5169	19.007	19.7999	17.5508	17.3744
5158	9297	8676	STX11	864	4	syntaxin 11, Chromosome:6	81013	B	1	67	82	103	88	340	15.2478	18.3362	19.0597	16.6073	17.3744
5680	967	241	ALOX5AP	486	4	arachidonate 5-lipoxygenase-activating protein, Chromosome:13	81013	G	3	82	68	84	97	331	18.6615	15.2056	15.5438	18.3057	16.9144
3148	56735	254956	MORN5	486	4	MORN repeat containing 5, Chromosome:9	81013	H	5	72	78	93	86	329	16.3857	17.4417	17.2092	16.2298	16.8122
5500	989	9513	FXR2	2022	4	fragile X mental retardation, autosomal homolog 2, Chromosome:17	81014	B	8	66	80	88	93	327	15.0202	17.8889	16.284	17.5508	16.71
2844	54924	NA	GIYD2	486	4	SLX1 structure-specific endonuclease subunit homolog B (S. cerevisiae), Chromosome:16	81013	G	5	75	65	96	86	322	17.0684	14.5348	17.7644	16.2298	16.4545
3286	8310	9053	MAP7	2250	4	microtubule-associated protein 7, Chromosome:6	81016	F	10	69	73	85	95	322	15.703	16.3237	15.7289	17.9283	16.4545
4075	6232	NA	SEMA3B	2247	4	sema domain, immunoglobulin domain (Ig), short basic domain, secreted, (semaphorin) 3B, Chromosome:3	81015	C	9	60	85	83	91	319	13.6548	19.007	15.3588	17.1734	16.3012
3341	55578	119587	CPXM2	2271	4	carboxypeptidase X (M14 family), member 2, Chromosome:10	81016	B	6	66	70	78	104	318	15.0202	15.6528	14.4336	19.6268	16.2501
4191	14399	9988	DMTF1	2283	4	cyclin D binding myb-like transcription factor 1, Chromosome:7	81016	H	6	61	85	102	67	315	13.8823	19.007	18.8746	12.6442	16.0968
588	55857	1261	CNGA3	2085	4	cyclic nucleotide gated channel alpha 3, Chromosome:2	81014	H	5	82	63	88	81	314	18.6615	14.0875	16.284	15.2862	16.0457
7100	2295	139135	PASD1	2322	4	PAS domain containing 1, Chromosome:X	81016	D	2	55	80	79	95	309	12.5169	17.8889	14.6186	17.9283	15.7902
3999	3456	10533	ATG7	2031	4	ATG7 autophagy related 7 homolog (S. cerevisiae), Chromosome:3	81014	C	10	88	57	80	80	305	20.027	12.7459	14.8036	15.0975	15.5858
6733	56688	23185	LARP4B	2217	4	La ribonucleoprotein domain family, member 4B, Chromosome:10	81015	F	5	76	71	84	74	305	17.296	15.8764	15.5438	13.9652	15.5858
5221	54340	272	AMPD3	2331	4	adenosine monophosphate deaminase 3, Chromosome:11	81016	A	4	60	65	86	93	304	13.6548	14.5348	15.9139	17.5508	15.5347
2709	53801	57560	IFT80	2334	4	intraflagellar transport 80 homolog (Chlamydomonas), Chromosome:3	81016	G	3	65	79	86	71	301	14.7927	17.6653	15.9139	13.399	15.3814
6607	53735	NA	IDO2	519	4	indoleamine 2,3-dioxygenase 2, Chromosome:8	81013	E	7	53	76	86	85	300	12.0617	16.9945	15.9139	16.0411	15.3303
921	14204	9681	DEPDC5	1680	4	DEP domain containing 5, Chromosome:22	81013	F	10	76	67	79	77	299	17.296	14.982	14.6186	14.5313	15.2792
6228	6828	22980	TCF25	2031	4	transcription factor 25 (basic helix-loop-helix), Chromosome:16	81014	F	8	66	64	85	84	299	15.0202	14.3112	15.7289	15.8524	15.2792
6550	14368	64219	PJA1	1932	4	praja ring finger 1, E3 ubiquitin protein ligase, Chromosome:X	81013	E	11	63	68	88	80	299	14.3375	15.2056	16.284	15.0975	15.2792
5120	14302	23030	KDM4B	1347	4	lysine (K)-specific demethylase 4B, Chromosome:19	81013	H	8	62	67	82	85	296	14.1099	14.982	15.1737	16.0411	15.1259
3873	10122	149371	EXOC8	2166	4	exocyst complex component 8, Chromosome:1	81014	F	10	72	81	82	59	294	16.3857	18.1126	15.1737	11.1344	15.0237
4554	53053	54535	CCHCR1	2241	4	coiled-coil alpha-helical rod protein 1, Chromosome:6	81015	G	3	53	65	84	91	293	12.0617	14.5348	15.5438	17.1734	14.9726
5371	3388	79009	DDX50	2214	4	DEAD (Asp-Glu-Ala-Asp) box polypeptide 50, Chromosome:10	81015	C	10	63	81	72	77	293	14.3375	18.1126	13.3233	14.5313	14.9726
2054	52616	29934	SNX12	489	4	sorting nexin 12, Chromosome:X	81013	A	6	56	76	71	89	292	12.7444	16.9945	13.1382	16.796	14.9215
1598	9336	8396	PIP4K2B	846	4	phosphatidylinositol-5-phosphate 4-kinase, type II, beta, Chromosome:17	81013	C	2	67	58	90	75	290	15.2478	12.9695	16.6541	14.1539	14.8193
4862	56915	491	ATP2B2	2169	4	ATPase, Ca++ transporting, plasma membrane 2, Chromosome:3	81014	G	1	64	78	70	78	290	14.5651	17.4417	12.9532	14.7201	14.8193
4303	54676	NA	PPIAL4G	495	4	peptidylprolyl isomerase A (cyclophilin A)-like 4G, Chromosome:1	81013	E	6	74	55	73	86	288	16.8409	12.2987	13.5083	16.2298	14.7171
915	55255	4253	CTAGE5	2190	4	CTAGE family, member 5, Chromosome:14	81015	H	5	59	60	86	82	287	13.4272	13.4167	15.9139	15.4749	14.666
4685	7305	10717	AP4B1	2220	4	adaptor-related protein complex 4, beta 1 subunit, Chromosome:1	81015	H	2	71	66	78	71	286	16.1581	14.7584	14.4336	13.399	14.6149
7622	56382	8554	PIAS1	1956	4	protein inhibitor of activated STAT, 1, Chromosome:15	81013	D	12	61	66	70	87	284	13.8823	14.7584	12.9532	16.4185	14.5127
6542	6502	25902	MTHFD1L	2202	4	methylenetetrahydrofolate dehydrogenase (NADP+ dependent) 1-like, Chromosome:6	81015	G	11	64	69	73	73	279	14.5651	15.4292	13.5083	13.7765	14.2572
1145	56550	9534	ZNF254	1980	4	zinc finger protein 254, Chromosome:19	81013	G	11	54	42	102	79	277	12.2893	9.3917	18.8746	14.9088	14.155
8353	56671	153769	SH3RF2	2190	4	SH3 domain containing ring finger 2, Chromosome:5	81015	C	7	53	64	72	88	277	12.0617	14.3112	13.3233	16.6073	14.155
4485	54017	57595	PDZD4	2328	4	PDZ domain containing 4, Chromosome:X	81016	B	4	57	53	84	82	276	12.972	11.8514	15.5438	15.4749	14.1039
7763	56060	7768	ZNF225	2121	4	zinc finger protein 225, Chromosome:19	81014	F	6	63	61	70	78	272	14.3375	13.6403	12.9532	14.7201	13.8995
408	6156	23339	VPS39	2154	4	vacuolar protein sorting 39 homolog (S. cerevisiae), Chromosome:15	81014	C	12	70	58	56	84	268	15.9305	12.9695	10.3626	15.8524	13.6951
4749	6129	823	CAPN1	2145	4	calpain 1, (mu/I) large subunit, Chromosome:11	81014	D	8	60	56	85	62	263	13.6548	12.5223	15.7289	11.7006	13.4396
447	4369	79954	NOL10	2067	4	nucleolar protein 10, Chromosome:2	81014	E	9	58	62	75	64	259	13.1996	13.8639	13.8784	12.078	13.2352
6280	53748	NA	LOC340094	471	4	uncharacterized LOC340094, Chromosome:5	81013	A	5	42	53	81	82	258	9.55833	11.8514	14.9887	15.4749	13.1841
3088	7808	29062	WDR91	2244	4	WD repeat domain 91, Chromosome:7	81015	E	12	54	59	70	74	257	12.2893	13.1931	12.9532	13.9652	13.133
59	9499	55024	BANK1	2268	4	B-cell scaffold protein with ankyrin repeats 1, Chromosome:4	81016	F	9	52	63	63	78	256	11.8341	14.0875	11.6579	14.7201	13.0819
5406	56661	1311	COMP	2274	4	cartilage oligomeric matrix protein, Chromosome:19	81016	E	7	50	66	66	74	256	11.379	14.7584	12.213	13.9652	13.0819
1835	5053	10483	SEC23B	2304	4	Sec23 homolog B (S. cerevisiae), Chromosome:20	81016	F	6	53	63	67	66	249	12.0617	14.0875	12.3981	12.4554	12.7242
2842	56683	9911	TMCC2	2130	4	transmembrane and coiled-coil domain family 2, Chromosome:1	81014	D	2	53	65	65	64	247	12.0617	14.5348	12.028	12.078	12.622
3405	56486	284836	C21orf125	486	4	long intergenic non-protein coding RNA 319, Chromosome:21	81013	D	4	51	54	79	63	247	11.6065	12.075	14.6186	11.8893	12.622
6334	56185	9844	ELMO1	2184	4	engulfment and cell motility 1, Chromosome:7	81015	A	7	57	56	61	67	241	12.972	12.5223	11.2878	12.6442	12.3154
6992	2477	149111	CNIH3	483	4	cornichon homolog 3 (Drosophila), Chromosome:1	81013	E	3	46	50	75	69	240	10.4686	11.1806	13.8784	13.0216	12.2642
7227	53528	5303	PIN4	471	4	protein (peptidylprolyl cis/trans isomerase) NIMA-interacting, 4 (parvulin), Chromosome:X	81013	H	6	48	60	59	73	240	10.9238	13.4167	10.9177	13.7765	12.2642
3847	1136	NA	LMO2	477	4	LIM domain only 2 (rhombotin-like 1), Chromosome:11	81013	A	3	51	46	70	70	237	11.6065	10.2861	12.9532	13.2103	12.1109
2609	887	NA	RGS13	480	4	regulator of G-protein signaling 13, Chromosome:1	81013	D	3	46	52	72	66	236	10.4686	11.6278	13.3233	12.4554	12.0598
5290	14467	51185	CRBN	1326	4	cereblon, Chromosome:3	81013	G	8	56	55	64	61	236	12.7444	12.2987	11.8429	11.5118	12.0598
4621	52963	374308	PTCHD3	2304	4	patched domain containing 3, Chromosome:10	81016	C	4	52	49	60	74	235	11.8341	10.957	11.1027	13.9652	12.0087
6177	5852	90678	LRSAM1	2172	4	leucine rich repeat and sterile alpha motif containing 1, Chromosome:9	81015	A	11	43	49	61	82	235	9.78591	10.957	11.2878	15.4749	12.0087
4417	54031	NA	FBXW7	2124	4	F-box and WD repeat domain containing 7, E3 ubiquitin protein ligase, Chromosome:4	81014	A	4	51	59	61	62	233	11.6065	13.1931	11.2878	11.7006	11.9065
5040	52920	9516	LITAF	486	4	lipopolysaccharide-induced TNF factor, Chromosome:16	81013	F	5	60	51	61	61	233	13.6548	11.4042	11.2878	11.5118	11.9065
5583	55884	6564	SLC15A1	2127	4	solute carrier family 15 (oligopeptide transporter), member 1, Chromosome:13	81014	G	6	54	56	66	54	230	12.2893	12.5223	12.213	10.1908	11.7532
6123	56251	1608	DGKG	2259	4	diacylglycerol kinase, gamma 90kDa, Chromosome:3	81016	C	7	55	55	66	54	230	12.5169	12.2987	12.213	10.1908	11.7532
2856	55869	8227	SFRS17A	2088	4	A kinase (PRKA) anchor protein 17A, Chromosome:X|Y	81014	B	6	51	64	57	56	228	11.6065	14.3112	10.5476	10.5683	11.651
4038	54632	1183	CLCN4	2283	4	chloride channel, voltage-sensitive 4, Chromosome:X	81016	F	4	59	54	56	56	225	13.4272	12.075	10.3626	10.5683	11.4977
6829	6036	29889	GNL2	2196	4	guanine nucleotide binding protein-like 2 (nucleolar), Chromosome:1	81015	B	9	39	52	68	66	225	8.87559	11.6278	12.5831	12.4554	11.4977
2610	4644	52	ACP1	477	4	acid phosphatase 1, soluble, Chromosome:2	81013	C	3	47	48	70	59	224	10.6962	10.7334	12.9532	11.1344	11.4466
7112	194	2145	EZH1	2244	4	enhancer of zeste homolog 1 (Drosophila), Chromosome:17	81015	A	9	60	39	60	65	224	13.6548	8.72086	11.1027	12.2667	11.4466
2699	6723	NA	ACSS3	2061	4	acyl-CoA synthetase short-chain family member 3, Chromosome:12	81014	A	8	53	51	61	57	222	12.0617	11.4042	11.2878	10.757	11.3444
2467	14406	441250	TYW1B	2007	4	tRNA-yW synthesizing protein 1 homolog B (S. cerevisiae), Chromosome:7	81014	G	2	48	58	59	54	219	10.9238	12.9695	10.9177	10.1908	11.1911
2603	9673	55757	UGGT2	837	4	UDP-glucose glycoprotein glucosyltransferase 2, Chromosome:13	81013	F	2	48	60	53	55	216	10.9238	13.4167	9.80741	10.3795	11.0378
2505	56663	134265	AFAP1L1	2307	4	actin filament associated protein 1-like 1, Chromosome:5	81016	B	8	37	54	66	57	214	8.42043	12.075	12.213	10.757	10.9356
4766	54317	NA	SLC12A8	2145	4	solute carrier family 12 (potassium/chloride transporters), member 8, Chromosome:3	81014	B	4	54	48	55	57	214	12.2893	10.7334	10.1775	10.757	10.9356
7040	56480	94122	SYTL5	2259	4	synaptotagmin-like 5, Chromosome:X	81016	D	6	40	53	59	57	209	9.10317	11.8514	10.9177	10.757	10.6801
7424	54106	145757	LOC145757	474	4	uncharacterized LOC145757, Chromosome:15	81013	A	7	47	51	50	61	209	10.6962	11.4042	9.25228	11.5118	10.6801
849	56490	245938	DEFB125	471	4	defensin, beta 125, Chromosome:20	81013	B	4	50	46	55	56	207	11.379	10.2861	10.1775	10.5683	10.5779
4789	8198	131566	DCBLD2	2232	4	discoidin, CUB and LCCL domain containing 2, Chromosome:3	81015	E	1	53	37	69	47	206	12.0617	8.27364	12.7681	8.86978	10.5268
4378	2179	9915	ARNT2	2151	4	aryl-hydrocarbon receptor nuclear translocator 2, Chromosome:15	81014	B	12	47	57	49	52	205	10.6962	12.7459	9.06723	9.81338	10.4757
4946	56234	167838	TXLNB	2055	4	taxilin beta, Chromosome:6	81014	C	5	45	43	53	64	205	10.2411	9.61531	9.80741	12.078	10.4757
4152	3419	2131	EXT1	2241	4	exostosin 1, Chromosome:8	81015	E	10	48	55	50	49	202	10.9238	12.2987	9.25228	9.24722	10.3224
6892	14278	2549	GAB1	2175	4	GRB2-associated binding protein 1, Chromosome:4	81015	E	6	44	44	56	57	201	10.0135	9.83892	10.3626	10.757	10.2713
461	52951	2051	EPHB6	2190	4	EPH receptor B6, Chromosome:7	81015	G	4	40	50	58	52	200	9.10317	11.1806	10.7326	9.81338	10.2202
3336	56399	9333	TGM5	2163	4	transglutaminase 5, Chromosome:15	81014	C	4	55	50	45	50	200	12.5169	11.1806	8.32705	9.43594	10.2202
5662	3848	11000	SLC27A3	2193	4	solute carrier family 27 (fatty acid transporter), member 3, Chromosome:1	81015	G	2	48	33	67	50	198	10.9238	7.37919	12.3981	9.43594	10.118
7172	3546	29889	GNL2	2196	4	guanine nucleotide binding protein-like 2 (nucleolar), Chromosome:1	81015	B	3	37	54	50	57	198	8.42043	12.075	9.25228	10.757	10.118
7238	2719	10483	SEC23B	2304	4	Sec23 homolog B (S. cerevisiae), Chromosome:20	81016	D	8	36	54	38	70	198	8.19285	12.075	7.03173	13.2103	10.118
4490	10166	2330	FMO5	858	4	flavin containing monooxygenase 5, Chromosome:1	81013	E	2	49	40	57	50	196	11.1514	8.94447	10.5476	9.43594	10.0158
2121	4641	84859	LRCH3	2139	4	leucine-rich repeats and calponin homology (CH) domain containing 3, Chromosome:3	81014	D	11	35	43	60	53	191	7.96527	9.61531	11.1027	10.0021	9.7603
2369	6892	2132	EXT2	2157	4	exostosin 2, Chromosome:11	81014	D	12	48	31	54	57	190	10.9238	6.93197	9.99246	10.757	9.7092
454	14327	83538	TTC25	1998	4	tetratricopeptide repeat domain 25, Chromosome:17	81014	F	2	38	60	52	38	188	8.64801	13.4167	9.62237	7.17131	9.607
534	3053	1295	COL8A1	2235	4	collagen, type VIII, alpha 1, Chromosome:3	81015	E	8	43	41	59	45	188	9.78591	9.16809	10.9177	8.49234	9.607
1799	56171	166793	ZBTB49	2298	4	zinc finger and BTB domain containing 49, Chromosome:4	81016	H	7	42	40	56	50	188	9.55833	8.94447	10.3626	9.43594	9.607
8170	14407	9975	NR1D2	1227	4	nuclear receptor subfamily 1, group D, member 2, Chromosome:3	81013	D	8	51	38	41	47	177	11.6065	8.49725	7.58687	8.86978	9.04488
5899	9523	151613	TTC14	2313	4	tetratricopeptide repeat domain 14, Chromosome:3	81016	D	10	41	41	41	53	176	9.33075	9.16809	7.58687	10.0021	8.99378
3459	52950	6801	STRN	2196	4	striatin, calmodulin binding protein, Chromosome:2	81015	F	4	31	46	51	46	174	7.05496	10.2861	9.43732	8.68106	8.89158
7858	4846	10127	ZNF263	2052	4	zinc finger protein 263, Chromosome:16	81014	H	10	43	42	46	43	174	9.78591	9.3917	8.5121	8.11491	8.89158
3806	52562	6037	RNASE3	483	4	ribonuclease, RNase A family, 3, Chromosome:14	81013	E	5	42	38	50	43	173	9.55833	8.49725	9.25228	8.11491	8.84048
4979	7587	2908	NR3C1	2334	4	nuclear receptor subfamily 3, group C, member 1 (glucocorticoid receptor), Chromosome:5	81016	C	12	43	35	47	48	173	9.78591	7.82641	8.69714	9.0585	8.84048
4891	54690	54754	FAM22F	2268	4	family with sequence similarity 22, member F, Chromosome:9	81016	C	5	32	45	48	47	172	7.28254	10.0625	8.88219	8.86978	8.78938
3260	10162	84249	PSD2	2316	4	pleckstrin and Sec7 domain containing 2, Chromosome:5	81016	G	10	47	39	39	42	167	10.6962	8.72086	7.21678	7.92619	8.53387
1407	276	55102	ATG2B	2169	4	ATG2 autophagy related 2 homolog B (S. cerevisiae), Chromosome:14	81014	B	9	40	40	37	49	166	9.10317	8.94447	6.84669	9.24722	8.48277
5868	3129	NA	UBE2I	477	4	ubiquitin-conjugating enzyme E2I, Chromosome:16	81013	B	3	39	37	44	46	166	8.87559	8.27364	8.142	8.68106	8.48277
6789	1987	57338	JPH3	2247	4	junctophilin 3, Chromosome:16	81015	F	2	38	47	45	35	165	8.64801	10.5098	8.32705	6.60516	8.43167
2653	54901	123722	FSD2	2250	4	fibronectin type III and SPRY domain containing 2, Chromosome:15	81016	G	5	40	37	47	38	162	9.10317	8.27364	8.69714	7.17131	8.27837
8728	8776	2045	EPHA7	840	4	EPH receptor A7, Chromosome:6	81013	E	1	30	44	39	49	162	6.82738	9.83892	7.21678	9.24722	8.27837
7431	55927	80824	DUSP16	1998	4	dual specificity phosphatase 16, Chromosome:12	81014	E	4	40	40	45	36	161	9.10317	8.94447	8.32705	6.79388	8.22727
7990	6203	51361	HOOK1	2187	4	hook homolog 1 (Drosophila), Chromosome:1	81015	D	11	34	42	35	47	158	7.73769	9.3917	6.47659	8.86978	8.07396
3425	54706	NA	LOC440337	495	4	uncharacterized LOC440337, Chromosome:16	81013	F	6	27	40	43	45	155	6.14464	8.94447	7.95696	8.49234	7.92066
1925	4301	84267	C9orf64	483	4	chromosome 9 open reading frame 64, Chromosome:9	81013	F	3	38	42	32	41	153	8.64801	9.3917	5.92146	7.73747	7.81846
5975	4637	NA	CFB	2295	4	complement factor B, Chromosome:6	81016	D	9	27	38	43	44	152	6.14464	8.49725	7.95696	8.30363	7.76736
7123	54848	30836	DNTTIP2	2271	4	deoxynucleotidyltransferase, terminal, interacting protein 2, Chromosome:1	81016	B	5	35	37	42	37	151	7.96527	8.27364	7.77191	6.98259	7.71626
8632	4615	51433	ANAPC5	2268	4	anaphase promoting complex subunit 5, Chromosome:12	81016	E	9	38	34	38	40	150	8.64801	7.6028	7.03173	7.54875	7.66516
2644	56180	117289	TAGAP	2196	4	T-cell activation RhoGTPase activating protein, Chromosome:6	81015	D	7	34	29	53	32	148	7.73769	6.48474	9.80741	6.039	7.56295
8076	5036	55275	VPS53	2013	4	vacuolar protein sorting 53 homolog (S. cerevisiae), Chromosome:17	81014	F	9	24	31	47	46	148	5.4619	6.93197	8.69714	8.68106	7.56295
9143	14329	11221	DUSP10	1449	4	dual specificity phosphatase 10, Chromosome:1	81013	B	9	31	36	39	42	148	7.05496	8.05003	7.21678	7.92619	7.56295
3660	54798	NA	CLCN5	2241	4	chloride channel, voltage-sensitive 5, Chromosome:X	81015	G	6	31	20	53	43	147	7.05496	4.47224	9.80741	8.11491	7.51185
6442	4311	960	CD44	2100	4	CD44 molecule (Indian blood group), Chromosome:11	81014	D	10	30	33	40	44	147	6.82738	7.37919	7.40182	8.30363	7.51185
6676	3105	3703	STT3A	2118	4	STT3, subunit of the oligosaccharyltransferase complex, homolog A (S. cerevisiae), Chromosome:11	81014	C	9	33	31	49	34	147	7.51011	6.93197	9.06723	6.41644	7.51185
5503	143	2146	EZH2	2256	4	enhancer of zeste homolog 2 (Drosophila), Chromosome:7	81016	C	3	40	35	38	33	146	9.10317	7.82641	7.03173	6.22772	7.46075
4299	56865	57631	LRCH2	2247	4	leucine-rich repeats and calponin homology (CH) domain containing 2, Chromosome:X	81015	C	5	38	39	31	36	144	8.64801	8.72086	5.73641	6.79388	7.35855
5923	14345	64689	GORASP1	1323	4	golgi reassembly stacking protein 1, 65kDa, Chromosome:3	81013	F	8	27	27	39	51	144	6.14464	6.03752	7.21678	9.62466	7.35855
8708	3043	4957	ODF2	2292	4	outer dense fiber of sperm tails 2, Chromosome:9	81016	D	3	28	37	38	41	144	6.37222	8.27364	7.03173	7.73747	7.35855
1945	5003	81570	CLPB	2124	4	ClpB caseinolytic peptidase B homolog (E. coli), Chromosome:11	81014	G	10	30	32	41	39	142	6.82738	7.15558	7.58687	7.36003	7.25635
8066	3011	4779	NFE2L1	2229	4	nuclear factor (erythroid-derived 2)-like 1, Chromosome:17	81015	D	8	21	38	46	36	141	4.77916	8.49725	8.5121	6.79388	7.20525
8056	3648	6304	SATB1	2292	4	SATB homeobox 1, Chromosome:3	81016	B	3	35	34	41	29	139	7.96527	7.6028	7.58687	5.47284	7.10304
4909	218	11004	KIF2C	2178	4	kinesin family member 2C, Chromosome:1	81015	C	8	42	33	28	35	138	9.55833	7.37919	5.18128	6.60516	7.05194
7926	8179	57709	SLC7A14	2214	4	solute carrier family 7 (orphan transporter), member 14, Chromosome:3	81015	G	1	25	27	41	45	138	5.68948	6.03752	7.58687	8.49234	7.05194
8158	1393	29110	TBK1	2190	4	TANK-binding kinase 1, Chromosome:12	81015	F	11	35	35	34	34	138	7.96527	7.82641	6.29155	6.41644	7.05194
8292	4035	4174	MCM5	2205	4	minichromosome maintenance complex component 5, Chromosome:22	81015	E	9	30	36	38	32	136	6.82738	8.05003	7.03173	6.039	6.94974
713	14416	23213	SULF1	1935	4	sulfatase 1, Chromosome:8	81013	F	11	28	31	35	41	135	6.37222	6.93197	6.47659	7.73747	6.89864
5064	56174	9360	PPIG	2220	4	peptidylprolyl isomerase G (cyclophilin G), Chromosome:2	81015	F	7	37	28	32	38	135	8.42043	6.26113	5.92146	7.17131	6.89864
5124	14220	22832	KIAA1009	1596	4	KIAA1009, Chromosome:6	81013	B	10	32	35	30	38	135	7.28254	7.82641	5.55137	7.17131	6.89864
4849	14224	9824	ARHGAP11A	1506	4	Rho GTPase activating protein 11A, Chromosome:15	81013	D	9	32	27	38	36	133	7.28254	6.03752	7.03173	6.79388	6.79644
8097	19	4174	MCM5	2205	4	minichromosome maintenance complex component 5, Chromosome:22	81015	E	3	23	24	42	43	132	5.23432	5.36668	7.77191	8.11491	6.74534
8259	53332	NA	TMEM220	483	4	transmembrane protein 220, Chromosome:17	81013	E	4	22	36	45	29	132	5.00674	8.05003	8.32705	5.47284	6.74534
6470	56668	167465	ZNF366	2235	4	zinc finger protein 366, Chromosome:5	81015	A	8	34	32	27	37	130	7.73769	7.15558	4.99623	6.98259	6.64313
5665	14239	23293	SMG6	1536	4	smg-6 homolog, nonsense mediated mRNA decay factor (C. elegans), Chromosome:17	81013	G	9	24	30	42	33	129	5.4619	6.70836	7.77191	6.22772	6.59203
6725	53075	64895	PAPOLG	2211	4	poly(A) polymerase gamma, Chromosome:2	81015	D	4	24	31	27	47	129	5.4619	6.93197	4.99623	8.86978	6.59203
3706	4559	11004	KIF2C	2178	4	kinesin family member 2C, Chromosome:1	81015	A	6	27	28	36	33	124	6.14464	6.26113	6.66164	6.22772	6.33653
7469	8161	57182	ANKRD50	2232	4	ankyrin repeat domain 50, Chromosome:4	81015	C	1	29	31	32	31	123	6.5998	6.93197	5.92146	5.85028	6.28543
3559	52864	8747	ADAM21	2169	4	ADAM metallopeptidase domain 21, Chromosome:14	81014	B	1	30	28	34	28	120	6.82738	6.26113	6.29155	5.28413	6.13212
270	8141	84708	LNX1	2187	4	ligand of numb-protein X 1, E3 ubiquitin protein ligase, Chromosome:4	81015	A	2	36	25	31	25	117	8.19285	5.5903	5.73641	4.71797	5.97882
3672	2273	6775	STAT4	2247	4	signal transducer and activator of transcription 4, Chromosome:2	81016	B	2	27	21	32	36	116	6.14464	4.69585	5.92146	6.79388	5.92772
8272	2307	51514	DTL	2193	4	denticleless E3 ubiquitin protein ligase homolog (Drosophila), Chromosome:1	81015	G	8	24	27	30	34	115	5.4619	6.03752	5.55137	6.41644	5.87662
5681	5875	3030	HADHA	2292	4	hydroxyacyl-CoA dehydrogenase/3-ketoacyl-CoA thiolase/enoyl-CoA hydratase (trifunctional protein), alpha subunit, Chromosome:2	81016	G	11	22	23	29	37	111	5.00674	5.14307	5.36632	6.98259	5.67222
7114	6173	10664	CTCF	2184	4	CCCTC-binding factor (zinc finger protein), Chromosome:16	81015	C	11	29	19	30	33	111	6.5998	4.24863	5.55137	6.22772	5.67222
5716	55862	7783	ZP2	2238	4	zona pellucida glycoprotein 2 (sperm receptor), Chromosome:16	81015	B	8	21	23	36	29	109	4.77916	5.14307	6.66164	5.47284	5.57001
7949	869	116173	CMTM5	471	4	CKLF-like MARVEL transmembrane domain containing 5, Chromosome:14	81013	G	2	23	31	21	34	109	5.23432	6.93197	3.88596	6.41644	5.57001
8000	2713	4292	MLH1	2271	4	mutL homolog 1, colon cancer, nonpolyposis type 2 (E. coli), Chromosome:3	81016	H	8	27	25	28	29	109	6.14464	5.5903	5.18128	5.47284	5.57001
8010	55318	4521	NUDT1	471	4	nudix (nucleoside diphosphate linked moiety X)-type motif 1, Chromosome:7	81013	C	4	22	27	27	29	105	5.00674	6.03752	4.99623	5.47284	5.36561
7927	56643	83933	HDAC10	2010	4	histone deacetylase 10, Chromosome:22	81014	G	4	22	23	30	27	102	5.00674	5.14307	5.55137	5.09541	5.21231
9246	14385	154	ADRB2	1242	4	adrenergic, beta-2-, receptor, surface, Chromosome:5	81013	E	8	22	26	30	24	102	5.00674	5.81391	5.55137	4.52925	5.21231
860	52828	57547	ZNF624	2220	4	zinc finger protein 624, Chromosome:17	81015	A	4	29	21	21	29	100	6.5998	4.69585	3.88596	5.47284	5.1101
6319	4765	3689	ITGB2	2310	4	integrin, beta 2 (complement component 3 receptor 3 and 4 subunit), Chromosome:21	81016	A	10	27	18	26	27	98	6.14464	4.02501	4.81118	5.09541	5.0079
3657	53083	151278	CCDC140	492	4	coiled-coil domain containing 140, Chromosome:2	81013	C	6	19	23	25	30	97	4.32401	5.14307	4.62614	5.66156	4.9568
5048	54521	NA	GML	477	4	glycosylphosphatidylinositol anchored molecule like protein, Chromosome:8	81013	C	5	26	17	23	31	97	5.91706	3.8014	4.25605	5.85028	4.9568
8157	14183	22872	SEC31A	1530	4	SEC31 homolog A (S. cerevisiae), Chromosome:4	81013	F	9	21	20	24	31	96	4.77916	4.47224	4.44109	5.85028	4.9057
8770	4722	56922	MCCC1	2178	4	methylcrotonoyl-CoA carboxylase 1 (alpha), Chromosome:3	81015	G	10	22	21	28	25	96	5.00674	4.69585	5.18128	4.71797	4.9057
4231	54123	92291	CAPN13	2010	4	calpain 13, Chromosome:2	81014	F	3	23	22	22	24	91	5.23432	4.91946	4.071	4.52925	4.65019
7562	8102	51514	DTL	2193	4	denticleless E3 ubiquitin protein ligase homolog (Drosophila), Chromosome:1	81015	A	3	17	16	31	27	91	3.86885	3.57779	5.73641	5.09541	4.65019
8179	787	55342	STRBP	2019	4	spermatid perinuclear RNA binding protein, Chromosome:9	81014	E	7	19	20	22	29	90	4.32401	4.47224	4.071	5.47284	4.59909
8726	4937	84812	PLCD4	2289	4	phospholipase C, delta 4, Chromosome:2	81016	F	11	17	20	25	28	90	3.86885	4.47224	4.62614	5.28413	4.59909
8920	52671	23314	SATB2	2202	4	SATB homeobox 2, Chromosome:2	81015	E	4	14	26	19	30	89	3.18611	5.81391	3.51587	5.66156	4.54799
9324	4395	833	CARS	2247	4	cysteinyl-tRNA synthetase, Chromosome:11	81016	B	10	22	24	18	25	89	5.00674	5.36668	3.33082	4.71797	4.54799
2517	56901	285141	LOC285141	471	4	uncharacterized protein LOC285141, Chromosome:2	81013	G	4	22	21	22	23	88	5.00674	4.69585	4.071	4.34053	4.49689
7333	56161	28990	ASTE1	2040	4	asteroid homolog 1 (Drosophila), Chromosome:3	81014	B	5	20	26	20	22	88	4.55158	5.81391	3.70091	4.15181	4.49689
8505	5279	NA	DPP3	2214	4	dipeptidyl-peptidase 3, Chromosome:11	81015	F	9	20	22	18	27	87	4.55158	4.91946	3.33082	5.09541	4.44579
7240	56199	9724	UTP14C	2301	4	UTP14, U3 small nucleolar ribonucleoprotein, homolog C (yeast), Chromosome:13	81016	A	8	13	32	20	20	85	2.95853	7.15558	3.70091	3.77438	4.34359
9430	55849	2492	FSHR	2088	4	follicle stimulating hormone receptor, Chromosome:2	81014	A	6	23	13	26	23	85	5.23432	2.90695	4.81118	4.34053	4.34359
9151	52993	NA	EHHADH	2172	4	enoyl-CoA, hydratase/3-hydroxyacyl CoA dehydrogenase, Chromosome:3	81015	B	5	12	21	21	21	75	2.73095	4.69585	3.88596	3.96309	3.83258
8528	6806	8985	PLOD3	2217	4	procollagen-lysine, 2-oxoglutarate 5-dioxygenase 3, Chromosome:7	81015	E	2	14	18	24	18	74	3.18611	4.02501	4.44109	3.39694	3.78148
8669	14445	54988	ACSM5	1740	4	acyl-CoA synthetase medium-chain family member 5, Chromosome:16	81013	B	11	18	19	14	23	74	4.09643	4.24863	2.59064	4.34053	3.78148
8491	4743	55249	YY1AP1	2220	4	YY1 associated protein 1, Chromosome:1	81015	D	10	21	15	23	14	73	4.77916	3.35418	4.25605	2.64206	3.73038
5310	53222	NA	ZNF540	1983	4	zinc finger protein 540, Chromosome:19	81013	H	11	16	18	16	21	71	3.64127	4.02501	2.96073	3.96309	3.62817
9164	10116	128061	C1orf131	849	4	chromosome 1 open reading frame 131, Chromosome:1	81013	D	2	14	17	19	21	71	3.18611	3.8014	3.51587	3.96309	3.62817
2481	3767	NA	POU2F1	2232	4	POU class 2 homeobox 1, Chromosome:1	81015	F	3	20	13	12	23	68	4.55158	2.90695	2.22055	4.34053	3.47487
8797	10100	55250	ELP2	2271	4	elongation protein 2 homolog (S. cerevisiae), Chromosome:18	81016	C	10	17	7	20	22	66	3.86885	1.56528	3.70091	4.15181	3.37267
8662	56677	3320	HSP90AA1	2199	4	heat shock protein 90kDa alpha (cytosolic), class A member 1, Chromosome:14	81015	E	7	17	13	10	24	64	3.86885	2.90695	1.85046	4.52925	3.27047
3019	3872	NA	KEL	2199	4	Kell blood group, metallo-endopeptidase, Chromosome:7	81015	D	3	12	10	16	21	59	2.73095	2.23612	2.96073	3.96309	3.01496
8755	52841	55243	KIRREL	2274	4	kin of IRRE like (Drosophila), Chromosome:1	81016	H	4	13	10	15	19	57	2.95853	2.23612	2.77568	3.58566	2.91276
6867	56165	4064	CD180	1986	4	CD180 molecule, Chromosome:5	81014	D	4	12	13	12	15	52	2.73095	2.90695	2.22055	2.83078	2.65725
9142	56172	5648	MASP1	2187	4	mannan-binding lectin serine peptidase 1 (C4/C2 activating component of Ra-reactive factor), Chromosome:3	81015	B	7	10	11	19	11	51	2.27579	2.45973	3.51587	2.07591	2.60615
7766	3791	26155	NOC2L	2250	4	nucleolar complex associated 2 homolog (S. cerevisiae), Chromosome:1	81016	E	2	11	10	9	20	50	2.50337	2.23612	1.66541	3.77438	2.55505
8352	3292	NA	PRPF3	2052	4	PRP3 pre-mRNA processing factor 3 homolog (S. cerevisiae), Chromosome:1	81014	E	10	14	7	14	15	50	3.18611	1.56528	2.59064	2.83078	2.55505
9074	53464	NA	C1orf212	564	4	chromosome 1 open reading frame 212, Chromosome:1	81013	B	8	9	11	16	13	49	2.04821	2.45973	2.96073	2.45334	2.50395
9111	56695	253769	WDR27	2193	4	WD repeat domain 27, Chromosome:6	81015	G	5	8	11	11	15	45	1.82063	2.45973	2.0355	2.83078	2.29955
8685	2496	7592	ZNF41	2340	4	zinc finger protein 41, Chromosome:X	81016	E	12	11	4	15	11	41	2.50337	0.894447	2.77568	2.07591	2.09514
8919	56173	7733	ZNF180	2076	4	zinc finger protein 180, Chromosome:19	81014	D	5	7	8	13	12	40	1.59305	1.78889	2.40559	2.26463	2.04404
8362	56282	9475	ROCK2	2112	4	Rho-associated, coiled-coil containing protein kinase 2, Chromosome:2	81014	E	6	9	11	12	7	39	2.04821	2.45973	2.22055	1.32103	1.99294
9348	3600	NA	TPX2	2244	4	TPX2, microtubule-associated, homolog (Xenopus laevis), Chromosome:20	81015	D	6	9	8	15	7	39	2.04821	1.78889	2.77568	1.32103	1.99294
5061	52634	339302	CPLX4	483	4	complexin 4, Chromosome:18	81013	D	5	7	6	13	12	38	1.59305	1.34167	2.40559	2.26463	1.94184
5369	2913	4849	CNOT3	2262	4	CCR4-NOT transcription complex, subunit 3, Chromosome:19	81016	G	8	10	6	10	8	34	2.27579	1.34167	1.85046	1.50975	1.73744
6426	9728	NA	COG7	2313	4	component of oligomeric golgi complex 7, Chromosome:16	81016	E	10	7	3	9	13	32	1.59305	0.670836	1.66541	2.45334	1.63523
7944	55868	5284	PIGR	2295	4	polymeric immunoglobulin receptor, Chromosome:1	81016	G	7	5	8	8	10	31	1.1379	1.78889	1.48036	1.88719	1.58413
6890	9494	9013	TAF1C	2328	4	TATA box binding protein (TBP)-associated factor, RNA polymerase I, C, 110kDa, Chromosome:16	81016	B	9	10	8	4	8	30	2.27579	1.78889	0.740182	1.50975	1.53303
3279	14281	10793	ZNF273	1515	4	zinc finger protein 273, Chromosome:7	81013	E	9	5	5	7	11	28	1.1379	1.11806	1.29532	2.07591	1.43083
9652	6471	23205	ACSBG1	2175	4	acyl-CoA synthetase bubblegum family member 1, Chromosome:15	81015	B	11	5	6	6	11	28	1.1379	1.34167	1.11027	2.07591	1.43083
9914	56226	10599	SLCO1B1	2076	4	solute carrier organic anion transporter family, member 1B1, Chromosome:12	81014	E	5	2	5	15	6	28	0.455158	1.11806	2.77568	1.13231	1.43083
9794	56821	4224	MEP1A	2241	4	meprin A, alpha (PABA peptide hydrolase), Chromosome:6	81015	D	5	9	5	8	5	27	2.04821	1.11806	1.48036	0.943594	1.37973
8575	14319	4194	MDM4	1473	4	Mdm4 p53 binding protein homolog (mouse), Chromosome:1	81013	C	9	3	7	9	7	26	0.682738	1.56528	1.66541	1.32103	1.32863
9853	52753	84536	C21orf67	492	4	chromosome 21 open reading frame 67, Chromosome:21	81013	D	6	7	6	4	8	25	1.59305	1.34167	0.740182	1.50975	1.27753
9214	3426	3295	HSD17B4	2211	4	hydroxysteroid (17-beta) dehydrogenase 4, Chromosome:5	81015	B	1	1	3	5	1	10	0.227579	0.670836	0.925228	0.188719	0.51101
9880	52860	10631	POSTN	2340	4	periostin, osteoblast specific factor, Chromosome:13	81016	F	3	1	3	1	1	6	0.227579	0.670836	0.185046	0.188719	0.306606
9886	7143	1653	DDX1	2223	4	DEAD (Asp-Glu-Ala-Asp) box helicase 1, Chromosome:2	81015	C	3	2	1	0	1	4	0.455158	0.223612	0	0.188719	0.204404
10001	8705	64693	CTAGE1	2238	4	cutaneous T-cell lymphoma-associated antigen 1, Chromosome:18	81015	C	2	1	1	0	2	4	0.227579	0.223612	0	0.377438	0.204404
9124	4505	60493	FASTKD5	2295	4	FAST kinase domains 5, Chromosome:20	81016	C	8	1	0	1	0	2	0.227579	0	0.185046	0	0.102202
9873	9635	1857	DVL3	2151	4	dishevelled, dsh homolog 3 (Drosophila), Chromosome:3	81014	B	10	1	0	1	0	2	0.227579	0	0.185046	0	0.102202
9881	5943	27336	HTATSF1	2268	4	HIV-1 Tat specific factor 1, Chromosome:X	81016	D	11	1	0	0	0	1	0.227579	0	0	0	0.051101
10116	4262	NA	HSP90AB1	2175	4	heat shock protein 90kDa alpha (cytosolic), class B member 1, Chromosome:6	81015	F	10	0	1	0	0	1	0	0.223612	0	0	0.051101
10158	7306	79571	GCC1	2328	4	GRIP and coiled-coil domain containing 1, Chromosome:7	81016	B	12	0	1	0	0	1	0	0.223612	0	0	0.051101
10260	3321	1374	CPT1A	2271	4	carnitine palmitoyltransferase 1A (liver), Chromosome:11	81016	G	9	0	0	1	0	1	0	0	0.185046	0	0.051101
10338	7684	6195	RPS6KA1	2208	4	ribosomal protein S6 kinase, 90kDa, polypeptide 1, Chromosome:1	81015	C	6	0	0	0	1	1	0	0	0	0.188719	0.051101
10352	2346	57700	FAM160B1	2217	4	family with sequence similarity 160, member B1, Chromosome:10	81015	B	2	0	0	0	1	1	0	0	0	0.188719	0.051101
10392	53586	57336	ZNF287	2265	4	zinc finger protein 287, Chromosome:17	81016	D	5	0	0	0	1	1	0	0	0	0.188719	0.051101
2011	54036	7771	ZFP112	2724	5	zinc finger protein 112 homolog (mouse), Chromosome:19	81019	E	11	1010	1122	1223	1237	4592	229.855	250.892	226.311	233.445	234.656
1448	532	22937	SCAP	2718	5	SREBF chaperone, Chromosome:3	81019	A	12	895	922	1144	1110	4071	203.683	206.17	211.692	209.478	208.032
1007	4442	NA	MAP4	2940	5	microtubule-associated protein 4, Chromosome:3	81020	D	1	804	907	1138	1108	3957	182.974	202.816	210.582	209.1	202.207
1071	2055	11218	DDX20	2475	5	DEAD (Asp-Glu-Ala-Asp) box polypeptide 20, Chromosome:1	81017	D	12	820	822	958	1045	3645	186.615	183.809	177.274	197.211	186.263
289	2450	10392	NOD1	2862	5	nucleotide-binding oligomerization domain containing 1, Chromosome:7	81019	H	4	766	769	909	947	3391	174.326	171.958	168.206	178.717	173.284
647	9398	23360	FNBP4	3048	5	formin binding protein 4, Chromosome:11	81020	C	9	617	631	797	769	2814	140.416	141.099	147.481	145.125	143.798
821	53010	6671	SP4	2355	5	Sp4 transcription factor, Chromosome:7	81017	A	5	588	641	738	736	2703	133.817	143.335	136.564	138.897	138.126
1811	56215	3092	HIP1	3114	5	huntingtin interacting protein 1, Chromosome:7	81020	H	3	570	623	728	757	2678	129.72	139.31	134.713	142.86	136.849
1430	4573	NA	RBM10	2793	5	RNA binding motif protein 10, Chromosome:X	81019	G	4	555	585	676	668	2484	126.306	130.813	125.091	126.064	126.935
82	54593	51291	GMIP	2913	5	GEM interacting protein, Chromosome:19	81019	D	9	470	506	626	594	2196	106.962	113.148	115.839	112.099	112.218
580	54835	80204	FBXO11	2532	5	F-box protein 11, Chromosome:2	81018	E	9	458	509	593	621	2181	104.231	113.818	109.732	117.194	111.451
1571	9934	3156	HMGCR	2508	5	3-hydroxy-3-methylglutaryl-CoA reductase, Chromosome:5	81018	E	1	449	460	562	552	2023	102.183	102.861	103.996	104.173	103.377
245	1182	55753	OGDHL	3033	5	oxoglutarate dehydrogenase-like, Chromosome:10	81020	A	9	452	463	546	514	1975	102.866	103.532	101.035	97.0014	100.925
1231	56681	64762	FAM59A	2631	5	family with sequence similarity 59, member A, Chromosome:18	81018	A	3	451	404	568	528	1951	102.638	90.3392	105.106	99.6435	99.6981
3110	5906	22880	MORC2	2913	5	MORC family CW-type zinc finger 2, Chromosome:22	81019	A	4	405	440	569	485	1899	92.1696	98.3892	105.291	91.5286	97.0409
2738	10026	9754	STARD8	3072	5	StAR-related lipid transfer (START) domain containing 8, Chromosome:X	81020	D	9	423	387	500	533	1843	96.266	86.5378	92.5228	100.587	94.1792
438	53861	8641	PCDHGB4	2412	5	protocadherin gamma subfamily B, 4, Chromosome:5	81017	F	3	441	405	533	441	1820	100.362	90.5628	98.6293	83.225	93.0039
823	2533	NA	PYGB	2532	5	phosphorylase, glycogen; brain, Chromosome:20	81018	D	6	414	406	478	488	1786	94.2178	90.7864	88.4518	92.0948	91.2665
606	1900	150094	SIK1	2352	5	salt-inducible kinase 1, Chromosome:21	81017	D	1	402	401	506	474	1783	91.4869	89.6684	93.633	89.4527	91.1132
1083	5228	NA	PLCG2	3798	5	phospholipase C, gamma 2 (phosphatidylinositol-specific), Chromosome:16	81020	C	7	377	361	466	513	1717	85.7974	80.7239	86.2312	96.8127	87.7405
1632	1994	9510	ADAMTS1	2904	5	ADAM metallopeptidase with thrombospondin type 1 motif, 1, Chromosome:21	81019	A	3	401	401	436	459	1697	91.2593	89.6684	80.6799	86.6219	86.7185
2203	2175	170506	DHX36	2940	5	DEAH (Asp-Glu-Ala-His) box polypeptide 36, Chromosome:3	81020	B	1	379	383	443	459	1664	86.2525	85.6433	81.9752	86.6219	85.0321
1158	56175	10460	TACC3	2517	5	transforming, acidic coiled-coil containing protein 3, Chromosome:4	81018	H	10	336	370	478	460	1644	76.4666	82.7364	88.4518	86.8106	84.0101
874	86	114928	GPRASP2	2517	5	G protein-coupled receptor associated sorting protein 2, Chromosome:X	81018	D	11	314	390	461	406	1571	71.4599	87.2086	85.306	76.6198	80.2797
490	2573	5786	PTPRA	2382	5	protein tyrosine phosphatase, receptor type, A, Chromosome:20	81017	A	2	359	335	422	439	1555	81.7009	74.91	78.0892	82.8475	79.4621
3057	56482	154865	IQUB	2376	5	IQ motif and ubiquitin domain containing, Chromosome:7	81017	H	5	321	356	439	428	1544	73.0529	79.6058	81.235	80.7716	78.9
2989	52688	55088	C10orf118	2697	5	chromosome 10 open reading frame 118, Chromosome:10	81019	H	11	354	376	374	430	1534	80.563	84.0781	69.207	81.1491	78.389
1443	55128	NA	BRIP1	3750	5	BRCA1 interacting protein C-terminal helicase 1, Chromosome:17	81020	H	8	345	335	435	412	1527	78.5148	74.91	80.4948	77.7521	78.0313
2267	4969	7318	UBA7	3039	5	ubiquitin-like modifier activating enzyme 7, Chromosome:3	81020	C	1	317	391	392	399	1499	72.1426	87.4322	72.5379	75.2988	76.6005
3005	4470	47	ACLY	3306	5	ATP citrate lyase, Chromosome:17	81020	F	11	356	344	393	351	1444	81.0182	76.9225	72.7229	66.2403	73.7899
1196	54260	81578	COL21A1	2874	5	collagen, type XXI, alpha 1, Chromosome:6	81019	E	9	319	344	379	388	1430	72.5978	76.9225	70.1323	73.2229	73.0745
2343	53795	22802	CLCA4	2754	5	chloride channel accessory 4, Chromosome:1	81019	B	11	345	319	355	384	1403	78.5148	71.3322	65.6912	72.468	71.6948
155	9984	23064	SETX	2487	5	senataxin, Chromosome:9	81018	A	1	295	332	392	341	1360	67.1359	74.2391	72.5379	64.3531	69.4974
1490	54308	5318	PKP2	2514	5	plakophilin 2, Chromosome:12	81018	A	10	305	308	381	341	1335	69.4117	68.8724	70.5024	64.3531	68.2199
2800	1543	118987	PDZD8	3465	5	PDZ domain containing 8, Chromosome:10	81020	B	6	270	261	354	345	1230	61.4464	58.3627	65.5061	65.108	62.8543
519	56183	81793	TLR10	2436	5	toll-like receptor 10, Chromosome:4	81017	A	9	265	277	357	302	1201	60.3085	61.9405	66.0613	56.9931	61.3723
2535	2035	257044	C1orf101	2499	5	chromosome 1 open reading frame 101, Chromosome:1	81018	D	12	273	236	303	333	1145	62.1291	52.7724	56.0688	62.8434	58.5107
333	326	11060	WWP2	2613	5	WW domain containing E3 ubiquitin protein ligase 2, Chromosome:16	81018	G	11	243	245	323	297	1108	55.3018	54.7849	59.7697	56.0495	56.62
2078	6143	90799	CCDC45	2466	5	centrosomal protein 95kDa, Chromosome:17	81017	A	12	268	267	285	280	1100	60.9912	59.7044	52.738	52.8413	56.2111
3741	3898	7917	BAT3	3381	5	BCL2-associated athanogene 6, Chromosome:6	81020	G	11	250	231	309	293	1083	56.8948	51.6543	57.1791	55.2946	55.3424
4745	55886	7098	TLR3	2715	5	toll-like receptor 3, Chromosome:4	81019	F	5	242	245	279	312	1078	55.0742	54.7849	51.6277	58.8803	55.0869
5001	1980	4438	MSH4	2811	5	mutS homolog 4 (E. coli), Chromosome:1	81019	D	3	242	259	294	279	1074	55.0742	57.9155	54.4034	52.6525	54.8825
1337	2167	220042	C11orf82	2997	5	chromosome 11 open reading frame 82, Chromosome:11	81020	D	2	236	256	317	263	1072	53.7087	57.2446	58.6594	49.633	54.7803
3288	52952	9849	ZNF518A	2862	5	zinc finger protein 518A, Chromosome:10	81019	H	9	242	243	286	269	1040	55.0742	54.3377	52.923	50.7653	53.1451
2834	56162	64145	ZFYVE20	2355	5	zinc finger, FYVE domain containing 20, Chromosome:3	81017	A	8	259	198	289	288	1034	58.943	44.2751	53.4782	54.351	52.8385
3750	56064	9101	USP8	3357	5	ubiquitin specific peptidase 8, Chromosome:15	81020	E	4	237	238	281	277	1033	53.9363	53.2196	51.9978	52.2751	52.7874
2661	4767	4796	NFKBIL2	3660	5	tonsoku-like, DNA repair protein, Chromosome:8	81020	D	6	250	211	287	281	1029	56.8948	47.1821	53.1081	53.03	52.583
946	55966	83844	USP26	2742	5	ubiquitin specific peptidase 26, Chromosome:X	81019	B	6	243	225	273	280	1021	55.3018	50.3127	50.5174	52.8413	52.1742
1150	53987	NA	CORO7	2778	5	coronin 7, Chromosome:16	81019	A	11	227	237	290	263	1017	51.6605	52.996	53.6632	49.633	51.9698
716	54114	114659	LRRC37B	2691	5	leucine rich repeat containing 37B, Chromosome:17	81018	A	8	249	234	273	246	1002	56.6672	52.3252	50.5174	46.4248	51.2032
2621	52724	51311	TLR8	3126	5	toll-like receptor 8, Chromosome:X	81020	B	12	204	221	276	277	978	46.4262	49.4182	51.0726	52.2751	49.9768
1113	55883	8549	LGR5	2724	5	leucine-rich repeat containing G protein-coupled receptor 5, Chromosome:12	81019	A	6	231	218	268	255	972	52.5708	48.7474	49.5922	48.1233	49.6702
175	5060	NA	RNF40	3006	5	ring finger protein 40, E3 ubiquitin protein ligase, Chromosome:16	81020	A	1	218	212	288	252	970	49.6123	47.4057	53.2931	47.5571	49.568
6316	2977	9862	MED24	2970	5	mediator complex subunit 24, Chromosome:17	81020	F	12	213	216	276	262	967	48.4744	48.3002	51.0726	49.4443	49.4147
400	4619	60528	ELAC2	2481	5	elaC homolog 2 (E. coli), Chromosome:17	81017	E	6	232	230	253	251	966	52.7984	51.4307	46.8165	47.3684	49.3636
742	54253	2533	FYB	2490	5	FYN binding protein, Chromosome:5	81018	D	10	206	200	282	275	963	46.8813	44.7224	52.1828	51.8977	49.2103
3610	56684	55697	VAC14	2349	5	Vac14 homolog (S. cerevisiae), Chromosome:16	81017	H	7	219	238	283	222	962	49.8399	53.2196	52.3679	41.8956	49.1592
337	55877	9152	SLC6A5	2394	5	solute carrier family 6 (neurotransmitter transporter, glycine), member 5, Chromosome:11	81017	D	8	220	225	251	261	957	50.0674	50.3127	46.4464	49.2556	48.9037
1299	54244	8828	NRP2	2781	5	neuropilin 2, Chromosome:2	81019	G	10	202	223	270	261	956	45.971	49.8654	49.9623	49.2556	48.8526
373	56080	285025	CCDC141	2628	5	coiled-coil domain containing 141, Chromosome:2	81018	H	2	211	202	281	243	937	48.0192	45.1696	51.9978	45.8587	47.8817
3003	2449	23550	PSD4	3084	5	pleckstrin and Sec7 domain containing 4, Chromosome:2	81020	G	1	197	240	262	234	933	44.8331	53.6668	48.4819	44.1602	47.6773
261	1055	9392	TGFBRAP1	2583	5	transforming growth factor, beta receptor associated protein 1, Chromosome:2	81018	E	11	243	175	242	250	910	55.3018	39.1321	44.781	47.1797	46.5019
371	2444	1663	DDX11	2913	5	DEAD/H (Asp-Glu-Ala-Asp/His) box helicase 11, Chromosome:12	81019	A	8	201	218	225	248	892	45.7434	48.7474	41.6352	46.8023	45.5821
1230	56920	83394	PITPNM3	2925	5	PITPNM family member 3, Chromosome:17	81019	A	7	189	212	255	236	892	43.0125	47.4057	47.1866	44.5376	45.5821
2072	6122	NA	PWP2	2760	5	PWP2 periodic tryptophan protein homolog (yeast), Chromosome:21	81019	G	8	183	226	240	241	890	41.647	50.5363	44.4109	45.4812	45.4799
2639	53119	57167	SALL4	3162	5	sal-like 4 (Drosophila), Chromosome:20	81020	A	12	188	195	260	244	887	42.7849	43.6043	48.1118	46.0474	45.3266
661	6262	996	CDC27	2493	5	cell division cycle 27 homolog (S. cerevisiae), Chromosome:17	81018	A	12	184	217	244	239	884	41.8746	48.5238	45.1511	45.1038	45.1733
1227	55875	56104	PCDHGB1	2433	5	protocadherin gamma subfamily B, 1, Chromosome:5	81017	H	8	174	223	242	232	871	39.5988	49.8654	44.781	43.7828	44.509
348	55076	285331	CCDC66	2850	5	coiled-coil domain containing 66, Chromosome:3	81019	B	10	203	197	223	246	869	46.1986	44.0515	41.2652	46.4248	44.4068
64	1379	222967	RSPH10B	2496	5	radial spoke head 10 homolog B (Chlamydomonas), Chromosome:7	81018	C	12	185	197	234	239	855	42.1022	44.0515	43.3007	45.1038	43.6914
39	6004	115752	DIS3L	2916	5	DIS3 mitotic control homolog (S. cerevisiae)-like, Chromosome:15	81019	D	4	183	190	255	224	852	41.647	42.4863	47.1866	42.273	43.5381
2729	56692	9958	USP15	2859	5	ubiquitin specific peptidase 15, Chromosome:12	81019	E	6	194	197	248	211	850	44.1504	44.0515	45.8913	39.8197	43.4359
1916	52852	10529	NEBL	3045	5	nebulette, Chromosome:10	81020	D	12	206	179	226	229	840	46.8813	40.0265	41.8203	43.2166	42.9249
1620	14243	3980	LIG3	3030	5	ligase III, DNA, ATP-dependent, Chromosome:17	81020	E	7	181	214	222	219	836	41.1918	47.8529	41.0801	41.3294	42.7205
3797	53602	1015	CDH17	2499	5	cadherin 17, LI cadherin (liver-intestine), Chromosome:8	81018	C	10	189	211	220	215	835	43.0125	47.1821	40.71	40.5745	42.6694
495	4566	3098	HK1	2754	5	hexokinase 1, Chromosome:10	81019	E	1	205	160	238	230	833	46.6537	35.7779	44.0408	43.4053	42.5672
2798	54110	NA	PDE3A	3426	5	phosphodiesterase 3A, cGMP-inhibited, Chromosome:12	81020	E	8	190	190	219	234	833	43.2401	42.4863	40.525	44.1602	42.5672
515	3372	5158	PDE6B	2562	5	phosphodiesterase 6B, cGMP-specific, rod, beta, Chromosome:4	81018	H	6	180	191	229	232	832	40.9643	42.7099	42.3754	43.7828	42.5161
2162	1767	10208	USPL1	3279	5	ubiquitin specific peptidase like 1, Chromosome:13	81020	E	11	166	192	222	239	819	37.7782	42.9335	41.0801	45.1038	41.8518
5804	9437	126820	WDR63	2676	5	WD repeat domain 63, Chromosome:1	81018	A	2	165	206	209	238	818	37.5506	46.064	38.6745	44.9151	41.8006
387	54314	151050	C2orf67	2838	5	KAT8 regulatory NSL complex subunit 1-like, Chromosome:2	81019	D	10	181	202	201	232	816	41.1918	45.1696	37.1942	43.7828	41.6984
1714	14265	163259	DENND2C	2451	5	DENN/MADD domain containing 2C, Chromosome:1	81017	H	6	174	199	221	205	799	39.5988	44.4988	40.8951	38.6873	40.8297
3366	90	64857	PLEKHG2	2691	5	pleckstrin homology domain containing, family G (with RhoGef domain) member 2, Chromosome:19	81018	B	11	175	189	228	192	784	39.8264	42.2626	42.1904	36.234	40.0632
773	56845	57535	KIAA1324	2781	5	KIAA1324, Chromosome:1	81019	E	7	169	216	183	204	772	38.4609	48.3002	33.8633	38.4986	39.45
3321	1359	54878	DPP8	2523	5	dipeptidyl-peptidase 8, Chromosome:15	81018	C	6	163	189	208	212	772	37.0954	42.2626	38.4895	40.0084	39.45
5111	4787	9883	POM121	2955	5	POM121 transmembrane nucleoporin, Chromosome:7	81020	F	1	149	180	227	207	763	33.9093	40.2501	42.0053	39.0648	38.9901
3921	4203	5979	RET	3219	5	ret proto-oncogene, Chromosome:10	81020	H	10	169	187	191	213	760	38.4609	41.8154	35.3437	40.1971	38.8368
913	10103	11108	PRDM4	2406	5	PR domain containing 4, Chromosome:12	81017	G	9	167	164	217	198	746	38.0057	36.6723	40.1549	37.3663	38.1214
1209	14286	55622	TTC27	2532	5	tetratricopeptide repeat domain 27, Chromosome:2	81018	A	5	153	182	211	199	745	34.8196	40.6974	39.0446	37.555	38.0703
2108	2214	8450	CUL4B	2742	5	cullin 4B, Chromosome:X	81019	B	4	174	164	185	219	742	39.5988	36.6723	34.2334	41.3294	37.917
2542	1331	57678	GPAM	2487	5	glycerol-3-phosphate acyltransferase, mitochondrial, Chromosome:10	81018	H	11	146	173	197	217	733	33.2266	38.6848	36.454	40.952	37.4571
169	54215	NA	RICH2	2457	5	Rho GTPase activating protein 44, Chromosome:17	81017	D	7	147	172	203	208	730	33.4541	38.4612	37.5642	39.2535	37.3038
3403	6631	NA	RBM12	2799	5	RNA binding motif protein 12, Chromosome:20	81019	C	1	165	166	188	210	729	37.5506	37.1196	34.7886	39.6309	37.2527
2727	1701	256309	CCDC110	2502	5	coiled-coil domain containing 110, Chromosome:4	81018	E	12	158	173	199	195	725	35.9575	38.6848	36.8241	36.8002	37.0483
3605	53011	7096	TLR1	2361	5	toll-like receptor 1, Chromosome:4	81017	H	4	142	176	188	207	713	32.3163	39.3557	34.7886	39.0648	36.435
3131	1343	2059	EPS8	2469	5	epidermal growth factor receptor pathway substrate 8, Chromosome:12	81017	B	12	136	167	207	197	707	30.9508	37.3432	38.3044	37.1776	36.1284
1023	55871	136051	ZNF786	2349	5	zinc finger protein 786, Chromosome:7	81017	A	6	148	162	206	186	702	33.6817	36.2251	38.1194	35.1017	35.8729
4758	56859	80726	KIAA1683	2385	5	KIAA1683, Chromosome:19	81017	G	5	159	164	179	193	695	36.1851	36.6723	33.1232	36.4227	35.5152
973	1749	84073	MYCBPAP	2844	5	MYCBP associated protein, Chromosome:17	81019	H	7	169	146	184	192	691	38.4609	32.6473	34.0484	36.234	35.3108
3127	1524	55345	C4orf21	2808	5	chromosome 4 open reading frame 21, Chromosome:4	81019	H	2	157	184	174	176	691	35.7299	41.1446	32.1979	33.2145	35.3108
926	56187	1663	DDX11	2721	5	DEAD/H (Asp-Glu-Ala-Asp/His) box helicase 11, Chromosome:12	81019	H	5	145	161	205	177	688	32.999	36.0015	37.9343	33.4032	35.1575
848	56697	201134	CCDC46	2742	5	centrosomal protein 112kDa, Chromosome:17	81019	F	7	133	164	202	184	683	30.268	36.6723	37.3792	34.7243	34.902
215	4899	NA	DHX16	3129	5	DEAH (Asp-Glu-Ala-His) box polypeptide 16, Chromosome:6	81020	A	2	143	152	191	196	682	32.5438	33.989	35.3437	36.9889	34.8509
4833	54135	146212	KCTD19	2781	5	potassium channel tetramerisation domain containing 19, Chromosome:16	81019	H	10	144	169	177	188	678	32.7714	37.7904	32.7531	35.4791	34.6465
5333	2361	79830	ZMYM1	2709	5	zinc finger, MYM-type 1, Chromosome:1	81019	A	1	150	155	190	183	678	34.1369	34.6598	35.1587	34.5355	34.6465
724	2104	56159	TEX11	2754	5	testis expressed 11, Chromosome:X	81019	B	1	130	154	183	209	676	29.5853	34.4362	33.8633	39.4422	34.5443
468	55889	3416	IDE	3060	5	insulin-degrading enzyme, Chromosome:10	81020	D	3	145	161	183	174	663	32.999	36.0015	33.8633	32.8371	33.88
877	3055	23032	USP33	2487	5	ubiquitin specific peptidase 33, Chromosome:1	81018	A	11	149	140	169	198	656	33.9093	31.3057	31.2727	37.3663	33.5223
2288	53115	4659	PPP1R12A	3093	5	protein phosphatase 1, regulatory subunit 12A, Chromosome:12	81020	C	12	137	164	188	162	651	31.1784	36.6723	34.7886	30.5724	33.2668
3775	56211	22865	SLITRK3	2934	5	SLIT and NTRK-like family, member 3, Chromosome:3	81020	H	2	160	133	195	159	647	36.4127	29.7404	36.0839	30.0063	33.0624
5402	2513	5098	PCDHGC3	2805	5	protocadherin gamma subfamily C, 3, Chromosome:5	81019	A	9	149	157	190	140	636	33.9093	35.1071	35.1587	26.4206	32.5003
3582	53660	134957	STXBP5	3348	5	syntaxin binding protein 5 (tomosyn), Chromosome:6	81020	D	8	127	153	176	178	634	28.9026	34.2126	32.568	33.5919	32.3981
3685	55892	57835	SLC4A5	3060	5	solute carrier family 4, sodium bicarbonate cotransporter, member 5, Chromosome:2	81020	E	3	143	160	147	177	627	32.5438	35.7779	27.2017	33.4032	32.0404
2824	2474	2073	ERCC5	3561	5	excision repair cross-complementing rodent repair deficiency, complementation group 5, Chromosome:13	81020	C	6	122	165	156	165	608	27.7647	36.896	28.8671	31.1386	31.0694
4202	55118	56107	PCDHGA9	2487	5	protocadherin gamma subfamily A, 9, Chromosome:5	81018	E	10	120	122	167	191	600	27.3095	27.2806	30.9026	36.0453	30.6606
3558	2044	23039	XPO7	3264	5	exportin 7, Chromosome:8	81020	C	11	124	140	165	165	594	28.2198	31.3057	30.5325	31.1386	30.354
4584	1798	25788	RAD54B	2733	5	RAD54 homolog B (S. cerevisiae), Chromosome:8	81019	B	12	143	149	144	156	592	32.5438	33.3182	26.6466	29.4401	30.2518
2155	10142	729	C6	2805	5	complement component 6, Chromosome:5	81019	E	2	139	134	135	176	584	31.6335	29.964	24.9811	33.2145	29.843
2764	2060	29940	DSE	2877	5	dermatan sulfate epimerase, Chromosome:6	81019	D	5	125	130	160	151	566	28.4474	29.0695	29.6073	28.4965	28.9232
6933	14304	730	C7	2532	5	complement component 7, Chromosome:5	81018	H	4	115	137	156	152	560	26.1716	30.6348	28.8671	28.6853	28.6166
56	54915	374864	C18orf34	2604	5	chromosome 18 open reading frame 34, Chromosome:18	81018	H	8	119	130	149	150	548	27.0819	29.0695	27.5718	28.3078	28.0034
317	6612	7409	VAV1	2373	5	vav 1 guanine nucleotide exchange factor, Chromosome:19	81017	H	10	129	114	143	153	539	29.3577	25.4918	26.4615	28.874	27.5435
453	6760	NA	MSH5	2508	5	mutS homolog 5 (E. coli), Chromosome:6	81018	F	12	108	115	148	156	527	24.5786	25.7154	27.3867	29.4401	26.9302
2608	2984	10426	TUBGCP3	2475	5	tubulin, gamma complex associated protein 3, Chromosome:13	81017	E	12	113	133	147	131	524	25.7165	29.7404	27.2017	24.7222	26.7769
1134	53638	NA	ITGAE	3540	5	integrin, alpha E (antigen CD103, human mucosal lymphocyte antigen 1; alpha polypeptide), Chromosome:17	81020	A	5	122	117	143	140	522	27.7647	26.1626	26.4615	26.4206	26.6747
4916	55045	84905	ZNF341	2565	5	zinc finger protein 341, Chromosome:20	81018	B	9	120	126	136	137	519	27.3095	28.1751	25.1662	25.8545	26.5214
5220	8347	1014	CDH16	2490	5	cadherin 16, KSP-cadherin, Chromosome:16	81018	B	1	108	111	151	149	519	24.5786	24.8209	27.9419	28.1191	26.5214
4843	1449	10600	USP16	2469	5	ubiquitin specific peptidase 16, Chromosome:21	81017	C	12	112	126	122	156	516	25.4889	28.1751	22.5756	29.4401	26.3681
7039	54316	NA	CLOCK	2541	5	clock homolog (mouse), Chromosome:4	81018	G	5	117	134	131	125	507	26.6268	29.964	24.241	23.5898	25.9082
1638	2191	6832	SUPV3L1	2361	5	suppressor of var1, 3-like 1 (S. cerevisiae), Chromosome:10	81017	B	2	109	113	133	147	502	24.8061	25.2681	24.6111	27.7417	25.6527
260	524	55209	SETD5	2775	5	SET domain containing 5, Chromosome:3	81019	D	12	95	112	151	143	501	21.62	25.0445	27.9419	26.9868	25.6016
4223	55213	NA	PTPRO	3651	5	protein tyrosine phosphatase, receptor type, O, Chromosome:12	81020	G	8	111	114	130	146	501	25.2613	25.4918	24.0559	27.5529	25.6016
7186	883	10015	PDCD6IP	2607	5	programmed cell death 6 interacting protein, Chromosome:3	81018	F	11	102	112	143	141	498	23.2131	25.0445	26.4615	26.6093	25.4483
6069	53070	NA		2406	5	Homo sapiens cDNA clone IMAGE:40035152., Chromosome:NA	81017	G	3	102	106	146	138	492	23.2131	23.7029	27.0166	26.0432	25.1417
1011	52773	146862	UNC45B	2790	5	unc-45 homolog B (C. elegans), Chromosome:17	81019	F	10	115	104	125	144	488	26.1716	23.2556	23.1307	27.1755	24.9373
6490	4536	NA	MCM2	2715	5	minichromosome maintenance complex component 2, Chromosome:3	81019	H	1	110	113	133	132	488	25.0337	25.2681	24.6111	24.9109	24.9373
345	10125	9871	SEC24D	3102	5	SEC24 family, member D (S. cerevisiae), Chromosome:4	81020	F	9	112	120	118	134	484	25.4889	26.8334	21.8354	25.2883	24.7329
4388	3403	9100	USP10	2397	5	ubiquitin specific peptidase 10, Chromosome:16	81017	D	6	103	102	140	130	475	23.4407	22.8084	25.9064	24.5334	24.273
2187	53108	10677	AVIL	2439	5	advillin, Chromosome:12	81017	A	3	126	106	118	114	464	28.675	23.7029	21.8354	21.5139	23.7109
2434	14420	10015	PDCD6IP	2622	5	programmed cell death 6 interacting protein, Chromosome:3	81018	D	5	85	112	115	142	454	19.3442	25.0445	21.2802	26.7981	23.1999
3391	53097	114882	OSBPL8	2670	5	oxysterol binding protein-like 8, Chromosome:12	81018	C	8	98	108	123	115	444	22.3028	24.1501	22.7606	21.7027	22.6889
1314	2357	23228	PLCL2	3006	5	phospholipase C-like 2, Chromosome:3	81020	F	2	94	97	123	126	440	21.3924	21.6903	22.7606	23.7786	22.4845
3354	6570	93627	TBCK	2493	5	TBC1 domain containing kinase, Chromosome:4	81018	B	12	90	89	116	143	438	20.4821	19.9015	21.4653	26.9868	22.3823
84	9701	55226	NAT10	3078	5	N-acetyltransferase 10 (GCN5-related), Chromosome:11	81020	E	9	114	87	128	107	436	25.944	19.4542	23.6858	20.1929	22.2801
5150	56214	7128	TNFAIP3	2373	5	tumor necrosis factor, alpha-induced protein 3, Chromosome:6	81017	C	8	90	107	117	120	434	20.4821	23.9265	21.6503	22.6463	22.1779
2999	2036	119437	CTAGEP	2436	5	CTAGE family, member 7, pseudogene, Chromosome:10	81017	H	11	104	80	122	126	432	23.6682	17.8889	22.5756	23.7786	22.0756
3082	1884	3981	LIG4	2736	5	ligase IV, DNA, ATP-dependent, Chromosome:13	81019	B	3	108	101	107	103	419	24.5786	22.5848	19.7999	19.438	21.4113
3234	56312	122402	TDRD9	2634	5	tudor domain containing 9, Chromosome:14	81018	G	3	96	96	119	107	418	21.8476	21.4667	22.0204	20.1929	21.3602
305	56189	94134	ARHGAP12	2400	5	Rho GTPase activating protein 12, Chromosome:10	81017	E	8	109	92	90	126	417	24.8061	20.5723	16.6541	23.7786	21.3091
3150	7142	9610	RIN1	2352	5	Ras and Rab interactor 1, Chromosome:11	81017	G	10	91	88	110	116	405	20.7097	19.6778	20.355	21.8914	20.6959
5554	9406	463	ZFHX3	2661	5	zinc finger homeobox 3, Chromosome:16	81018	F	1	88	93	113	104	398	20.027	20.7959	20.9101	19.6268	20.3382
4531	53856	56144	PCDHA4	2397	5	protocadherin alpha 4, Chromosome:5	81017	A	4	92	76	116	112	396	20.9373	16.9945	21.4653	21.1365	20.236
6587	7930	5214	PFKP	2355	5	phosphofructokinase, platelet, Chromosome:10	81017	H	1	97	89	98	112	396	22.0752	19.9015	18.1345	21.1365	20.236
980	9551	57795	FAM5B	2352	5	family with sequence similarity 5, member B, Chromosome:1	81017	B	10	90	100	105	97	392	20.4821	22.3612	19.4298	18.3057	20.0316
1086	4666	9343	EFTUD2	2919	5	elongation factor Tu GTP binding domain containing 2, Chromosome:17	81019	E	5	73	96	108	101	378	16.6133	21.4667	19.9849	19.0606	19.3162
3022	7871	701	BUB1B	3153	5	budding uninhibited by benzimidazoles 1 homolog beta (yeast), Chromosome:15	81020	A	10	89	69	113	106	377	20.2546	15.4292	20.9101	20.0042	19.2651
5628	9615	10808	HSPH1	2577	5	heat shock 105kDa/110kDa protein 1, Chromosome:13	81018	H	1	73	85	113	101	372	16.6133	19.007	20.9101	19.0606	19.0096
3761	56855	57616	TSHZ3	2697	5	teashirt zinc finger homeobox 3, Chromosome:19	81018	D	3	81	74	102	113	370	18.4339	16.5473	18.8746	21.3252	18.9074
2710	53598	56110	PCDHGA5	2442	5	protocadherin gamma subfamily A, 5, Chromosome:5	81017	G	7	85	80	105	95	365	19.3442	17.8889	19.4298	17.9283	18.6519
5060	53086	9967	THRAP3	2868	5	thyroid hormone receptor associated protein 3, Chromosome:1	81019	F	9	84	85	104	84	357	19.1167	19.007	19.2447	15.8524	18.2431
1807	2537	NA	EHMT2	3006	5	euchromatic histone-lysine N-methyltransferase 2, Chromosome:6	81020	G	2	80	74	97	101	352	18.2063	16.5473	17.9494	19.0606	17.9876
309	9912	7097	TLR2	2355	5	toll-like receptor 2, Chromosome:4	81017	F	1	78	74	98	96	346	17.7512	16.5473	18.1345	18.117	17.681
1424	55732	4745	NELL1	2433	5	NEL-like 1 (chicken), Chromosome:11	81017	G	8	69	92	93	89	343	15.703	20.5723	17.2092	16.796	17.5277
3538	54019	129285	KLRAQ1	2343	5	protein phosphatase 1, regulatory subunit 21, Chromosome:2	81017	C	5	83	79	100	79	341	18.8891	17.6653	18.5046	14.9088	17.4255
2997	54896	57650	KIAA1524	2718	5	KIAA1524, Chromosome:3	81019	G	11	78	75	108	78	339	17.7512	16.7709	19.9849	14.7201	17.3233
2993	56068	9228	DLGAP2	2928	5	discs, large (Drosophila) homolog-associated protein 2, Chromosome:8	81019	H	6	91	75	84	88	338	20.7097	16.7709	15.5438	16.6073	17.2722
5231	55475	23149	FCHO1	2676	5	FCH domain only 1, Chromosome:19	81018	E	3	72	79	83	101	335	16.3857	17.6653	15.3588	19.0606	17.1188
3856	56323	10149	GPR64	2853	5	G protein-coupled receptor 64, Chromosome:X	81019	D	6	70	74	93	97	334	15.9305	16.5473	17.2092	18.3057	17.0677
5547	7471	23367	LARP1	3060	5	La ribonucleoprotein domain family, member 1, Chromosome:5	81020	H	5	73	69	101	86	329	16.6133	15.4292	18.6896	16.2298	16.8122
6709	2145	22911	WDR47	2682	5	WD repeat domain 47, Chromosome:1	81018	G	7	83	68	99	79	329	18.8891	15.2056	18.3195	14.9088	16.8122
2084	9692	535	ATP6V0A1	2514	5	ATPase, H+ transporting, lysosomal V0 subunit a1, Chromosome:17	81018	G	1	69	62	97	91	319	15.703	13.8639	17.9494	17.1734	16.3012
4587	4761	163	AP2B1	2856	5	adaptor-related protein complex 2, beta 1 subunit, Chromosome:17	81019	C	4	90	73	82	73	318	20.4821	16.3237	15.1737	13.7765	16.2501
4830	56839	162394	SLFN5	2676	5	schlafen family member 5, Chromosome:17	81018	F	3	81	74	93	65	313	18.4339	16.5473	17.2092	12.2667	15.9946
443	53071	9354	UBE4A	3201	5	ubiquitination factor E4A, Chromosome:11	81020	H	11	65	67	87	92	311	14.7927	14.982	16.099	17.3621	15.8924
2142	1474	8495	PPFIBP2	2631	5	PTPRF interacting protein, binding protein 2 (liprin beta 2), Chromosome:11	81018	E	2	69	79	82	80	310	15.703	17.6653	15.1737	15.0975	15.8413
4705	56892	26030	PLEKHG3	3660	5	pleckstrin homology domain containing, family G (with RhoGef domain) member 3, Chromosome:14	81020	C	5	60	65	98	87	310	13.6548	14.5348	18.1345	16.4185	15.8413
6834	52727	84189	SLITRK6	2526	5	SLIT and NTRK-like family, member 6, Chromosome:13	81018	F	9	78	72	81	78	309	17.7512	16.1001	14.9887	14.7201	15.7902
5771	1491	55124	PIWIL2	2922	5	piwi-like 2 (Drosophila), Chromosome:8	81019	D	1	78	69	77	82	306	17.7512	15.4292	14.2485	15.4749	15.6369
8305	6246	NA	ATP1A3	3042	5	ATPase, Na+/K+ transporting, alpha 3 polypeptide, Chromosome:19	81020	B	9	75	69	84	76	304	17.0684	15.4292	15.5438	14.3426	15.5347
2289	5193	55526	DHTKD1	2760	5	dehydrogenase E1 and transketolase domain containing 1, Chromosome:10	81019	F	8	71	63	91	77	302	16.1581	14.0875	16.8391	14.5313	15.4325
1872	14246	4641	MYO1C	3087	5	myosin IC, Chromosome:17	81020	F	7	79	78	76	66	299	17.9788	17.4417	14.0635	12.4554	15.2792
3543	53084	83744	ZNF484	2559	5	zinc finger protein 484, Chromosome:9	81018	C	9	64	77	80	74	295	14.5651	17.2181	14.8036	13.9652	15.0748
6484	8717	57634	EP400	2958	5	E1A binding protein p400, Chromosome:12	81020	G	5	65	62	92	76	295	14.7927	13.8639	17.0242	14.3426	15.0748
4401	1938	868	CBLB	2949	5	Cbl proto-oncogene, E3 ubiquitin protein ligase B, Chromosome:3	81020	E	1	62	60	89	80	291	14.1099	13.4167	16.4691	15.0975	14.8704
5026	55893	5291	PIK3CB	3213	5	phosphoinositide-3-kinase, catalytic, beta polypeptide, Chromosome:3	81020	B	4	65	65	79	81	290	14.7927	14.5348	14.6186	15.2862	14.8193
6565	1563	5932	RBBP8	2709	5	retinoblastoma binding protein 8, Chromosome:18	81019	B	5	70	59	68	93	290	15.9305	13.1931	12.5831	17.5508	14.8193
3411	53944	NA	KCTD3	2448	5	potassium channel tetramerisation domain containing 3, Chromosome:1	81017	C	7	69	60	74	86	289	15.703	13.4167	13.6934	16.2298	14.7682
3473	14421	60561	RINT1	2379	5	RAD50 interactor 1, Chromosome:7	81017	F	6	56	68	86	78	288	12.7444	15.2056	15.9139	14.7201	14.7171
4320	54666	NA	USP29	2739	5	ubiquitin specific peptidase 29, Chromosome:19	81019	C	8	65	66	79	77	287	14.7927	14.7584	14.6186	14.5313	14.666
3421	52690	7223	TRPC4	2934	5	transient receptor potential cation channel, subfamily C, member 4, Chromosome:13	81020	E	12	59	75	75	75	284	13.4272	16.7709	13.8784	14.1539	14.5127
4585	6160	9877	ZC3H11A	2433	5	zinc finger CCCH-type containing 11A, Chromosome:1	81017	E	11	57	71	77	77	282	12.972	15.8764	14.2485	14.5313	14.4105
2227	53831	56125	PCDHB11	2394	5	protocadherin beta 11, Chromosome:5	81017	B	4	73	62	64	81	280	16.6133	13.8639	11.8429	15.2862	14.3083
2862	3635	26167	PCDHB5	2388	5	protocadherin beta 5, Chromosome:5	81017	C	2	62	58	77	77	274	14.1099	12.9695	14.2485	14.5313	14.0017
3030	1355	23395	LARS2	2712	5	leucyl-tRNA synthetase 2, mitochondrial, Chromosome:3	81019	D	8	67	67	73	60	267	15.2478	14.982	13.5083	11.3231	13.644
3420	1460	23556	PIGN	2796	5	phosphatidylinositol glycan anchor biosynthesis, class N, Chromosome:18	81019	G	7	59	58	78	70	265	13.4272	12.9695	14.4336	13.2103	13.5418
905	56931	23272	C3orf63	3351	5	family with sequence similarity 208, member A, Chromosome:3	81020	E	5	56	59	72	76	263	12.7444	13.1931	13.3233	14.3426	13.4396
5784	2462	57674	RNF213	3192	5	ring finger protein 213, Chromosome:17	81020	A	6	56	55	68	84	263	12.7444	12.2987	12.5831	15.8524	13.4396
8363	14216	4253	CTAGE5	2430	5	CTAGE family, member 5, Chromosome:14	81017	G	6	53	61	80	69	263	12.0617	13.6403	14.8036	13.0216	13.4396
2342	53062	9348	NDST3	2622	5	N-deacetylase/N-sulfotransferase (heparan glucosaminyl) 3, Chromosome:4	81018	E	8	60	65	71	62	258	13.6548	14.5348	13.1382	11.7006	13.1841
2970	55246	NA	PYGL	2544	5	phosphorylase, glycogen, liver, Chromosome:14	81018	H	5	62	55	71	64	252	14.1099	12.2987	13.1382	12.078	12.8775
5027	5900	6560	SLC12A4	3258	5	solute carrier family 12 (potassium/chloride transporters), member 4, Chromosome:16	81020	B	11	55	54	70	71	250	12.5169	12.075	12.9532	13.399	12.7753
463	2332	85376	RIMBP3	2409	5	RIMS binding protein 3, Chromosome:22	81017	G	1	54	55	68	70	247	12.2893	12.2987	12.5831	13.2103	12.622
3037	52884	55200	PLEKHG6	2373	5	pleckstrin homology domain containing, family G (with RhoGef domain) member 6, Chromosome:12	81017	G	4	55	59	63	68	245	12.5169	13.1931	11.6579	12.8329	12.5198
4809	52949	347240	KIF24	2553	5	kinesin family member 24, Chromosome:9	81018	D	9	50	67	60	67	244	11.379	14.982	11.1027	12.6442	12.4687
6636	55735	51111	SUV420H1	2658	5	suppressor of variegation 4-20 homolog 1 (Drosophila), Chromosome:11	81018	B	3	52	70	75	45	242	11.8341	15.6528	13.8784	8.49234	12.3665
6081	7990	7272	TTK	2574	5	TTK protein kinase, Chromosome:6	81018	A	7	44	50	76	70	240	10.0135	11.1806	14.0635	13.2103	12.2642
2641	9657	9793	CKAP5	2862	5	cytoskeleton associated protein 5, Chromosome:11	81019	B	9	53	58	59	63	233	12.0617	12.9695	10.9177	11.8893	11.9065
6418	9345	283987	C17orf28	2367	5	chromosome 17 open reading frame 28, Chromosome:17	81017	H	2	45	50	70	67	232	10.2411	11.1806	12.9532	12.6442	11.8554
1144	56419	140612	ZFP28	2607	5	zinc finger protein 28 homolog (mouse), Chromosome:19	81018	A	4	51	51	59	66	227	11.6065	11.4042	10.9177	12.4554	11.5999
5021	4948	2137	EXTL3	2760	5	exostoses (multiple)-like 3, Chromosome:8	81019	A	2	49	44	65	69	227	11.1514	9.83892	12.028	13.0216	11.5999
5382	2397	10013	HDAC6	3192	5	histone deacetylase 6, Chromosome:X	81020	E	10	60	54	58	55	227	13.6548	12.075	10.7326	10.3795	11.5999
1876	10145	8509	NDST2	2652	5	N-deacetylase/N-sulfotransferase (heparan glucosaminyl) 2, Chromosome:10	81018	D	1	52	44	56	72	224	11.8341	9.83892	10.3626	13.5878	11.4466
6348	53698	79674	VEPH1	2502	5	ventricular zone expressed PH domain homolog 1 (zebrafish), Chromosome:3	81018	B	10	50	53	53	68	224	11.379	11.8514	9.80741	12.8329	11.4466
5035	53527	56137	PCDHA12	2379	5	protocadherin alpha 12, Chromosome:5	81017	B	7	51	55	51	66	223	11.6065	12.2987	9.43732	12.4554	11.3955
7366	56209	91156	IGFN1	2607	5	immunoglobulin-like and fibronectin type III domain containing 1, Chromosome:1	81018	H	3	52	40	68	59	219	11.8341	8.94447	12.5831	11.1344	11.1911
3418	54332	NA	EPHA7	2997	5	EPH receptor A7, Chromosome:6	81020	G	7	52	52	50	60	214	11.8341	11.6278	9.25228	11.3231	10.9356
7501	2099	222546	RFX6	2787	5	regulatory factor X, 6, Chromosome:6	81019	H	3	45	46	51	69	211	10.2411	10.2861	9.43732	13.0216	10.7823
5580	9442	54882	ANKHD1	2601	5	ankyrin repeat and KH domain containing 1, Chromosome:5	81018	B	2	42	48	65	55	210	9.55833	10.7334	12.028	10.3795	10.7312
4894	56292	7227	TRPS1	2562	5	trichorhinophalangeal syndrome I, Chromosome:8	81018	F	2	51	44	52	60	207	11.6065	9.83892	9.62237	11.3231	10.5779
5474	4782	NA	SF3A1	2382	5	splicing factor 3a, subunit 1, 120kDa, Chromosome:22	81017	D	10	44	45	59	56	204	10.0135	10.0625	10.9177	10.5683	10.4246
3356	53646	1006	CDH8	2400	5	cadherin 8, type 2, Chromosome:16	81017	H	3	54	43	49	56	202	12.2893	9.61531	9.06723	10.5683	10.3224
2491	2948	57704	GBA2	2784	5	glucosidase, beta (bile acid) 2, Chromosome:9	81019	E	12	44	46	50	60	200	10.0135	10.2861	9.25228	11.3231	10.2202
5204	7169	25888	ZNF473	2616	5	zinc finger protein 473, Chromosome:19	81018	D	7	30	51	56	62	199	6.82738	11.4042	10.3626	11.7006	10.1691
5199	1589	11085	ADAM30	2373	5	ADAM metallopeptidase domain 30, Chromosome:1	81017	B	1	35	50	49	64	198	7.96527	11.1806	9.06723	12.078	10.118
6521	3572	NA	PML	2346	5	promyelocytic leukemia, Chromosome:15	81017	C	1	39	50	62	45	196	8.87559	11.1806	11.4728	8.49234	10.0158
3562	56238	9889	ZBED4	3516	5	zinc finger, BED-type containing 4, Chromosome:22	81020	H	4	50	48	49	48	195	11.379	10.7334	9.06723	9.0585	9.9647
6055	455	9181	ARHGEF2	2880	5	Rho/Rac guanine nucleotide exchange factor (GEF) 2, Chromosome:1	81019	F	12	46	49	62	32	189	10.4686	10.957	11.4728	6.039	9.6581
503	9774	51194	IPO11	2928	5	importin 11, Chromosome:5	81019	G	1	36	40	54	52	182	8.19285	8.94447	9.99246	9.81338	9.30039
8513	56426	23335	WDR7	2448	5	WD repeat domain 7, Chromosome:18	81017	E	5	45	45	49	43	182	10.2411	10.0625	9.06723	8.11491	9.30039
1245	14400	57231	SNX14	2841	5	sorting nexin 14, Chromosome:6	81019	B	8	46	38	42	52	178	10.4686	8.49725	7.77191	9.81338	9.09598
5428	56186	55959	SULF2	2613	5	sulfatase 2, Chromosome:20	81018	G	2	43	47	44	39	173	9.78591	10.5098	8.142	7.36003	8.84048
1602	54407	1938	EEF2	2577	5	eukaryotic translation elongation factor 2, Chromosome:19	81018	A	9	31	34	50	55	170	7.05496	7.6028	9.25228	10.3795	8.68718
2935	54189	2892	GRIA3	2475	5	glutamate receptor, ionotropic, AMPA 3, Chromosome:X	81017	E	7	43	35	37	55	170	9.78591	7.82641	6.84669	10.3795	8.68718
7696	2659	9779	TBC1D5	2388	5	TBC1 domain family, member 5, Chromosome:3	81017	F	2	41	45	44	40	170	9.33075	10.0625	8.142	7.54875	8.68718
7082	2547	26148	C10orf12	3744	5	chromosome 10 open reading frame 12, Chromosome:10	81020	A	7	39	44	45	38	166	8.87559	9.83892	8.32705	7.17131	8.48277
6563	56197	54627	KIAA1383	2718	5	KIAA1383, Chromosome:1	81019	G	5	33	36	54	41	164	7.51011	8.05003	9.99246	7.73747	8.38057
9093	14429	780	DDR1	2631	5	discoidin domain receptor tyrosine kinase 1, Chromosome:6	81018	E	5	27	47	45	44	163	6.14464	10.5098	8.32705	8.30363	8.32947
6599	9461	91662	NLRP12	3186	5	NLR family, pyrin domain containing 12, Chromosome:19	81020	C	10	33	41	46	42	162	7.51011	9.16809	8.5121	7.92619	8.27837
987	6238	5213	PFKM	2343	5	phosphofructokinase, muscle, Chromosome:12	81017	D	9	44	30	37	49	160	10.0135	6.70836	6.84669	9.24722	8.17617
2319	56918	84547	PGBD1	2430	5	piggyBac transposable element derived 1, Chromosome:6	81017	F	5	41	37	39	40	157	9.33075	8.27364	7.21678	7.54875	8.02286
5976	53050	170689	ADAMTS15	2853	5	ADAM metallopeptidase with thrombospondin type 1 motif, 15, Chromosome:11	81019	A	10	35	32	42	47	156	7.96527	7.15558	7.77191	8.86978	7.97176
6315	10091	51284	TLR7	3150	5	toll-like receptor 7, Chromosome:X	81020	H	9	34	46	36	39	155	7.73769	10.2861	6.66164	7.36003	7.92066
7830	54049	348654	GEN1	2727	5	Gen endonuclease homolog 1 (Drosophila), Chromosome:2	81019	D	11	38	34	30	52	154	8.64801	7.6028	5.55137	9.81338	7.86956
1164	56249	23426	GRIP1	3231	5	glutamate receptor interacting protein 1, Chromosome:12	81020	C	4	29	24	45	48	146	6.5998	5.36668	8.32705	9.0585	7.46075
3149	54832	23431	AP4E1	3414	5	adaptor-related protein complex 4, epsilon 1 subunit, Chromosome:15	81020	F	4	35	35	36	40	146	7.96527	7.82641	6.66164	7.54875	7.46075
7996	5171	5708	PSMD2	2727	5	proteasome (prosome, macropain) 26S subunit, non-ATPase, 2, Chromosome:3	81019	D	2	28	38	34	45	145	6.37222	8.49725	6.29155	8.49234	7.40965
7811	56926	146183	OTOA	3420	5	otoancorin, Chromosome:16	81020	D	5	30	37	38	39	144	6.82738	8.27364	7.03173	7.36003	7.35855
6597	55698	79846	C7orf63	2826	5	chromosome 7 open reading frame 63, Chromosome:7	81019	D	7	27	35	38	43	143	6.14464	7.82641	7.03173	8.11491	7.30745
7675	4854	2071	ERCC3	2349	5	excision repair cross-complementing rodent repair deficiency, complementation group 3, Chromosome:2	81017	B	6	27	35	44	37	143	6.14464	7.82641	8.142	6.98259	7.30745
7898	5104	5211	PFKL	2484	5	phosphofructokinase, liver, Chromosome:21	81017	F	10	20	37	38	44	139	4.55158	8.27364	7.03173	8.30363	7.10304
2070	56939	342357	ZKSCAN2	2904	5	zinc finger with KRAB and SCAN domains 2, Chromosome:16	81019	B	7	27	29	41	40	137	6.14464	6.48474	7.58687	7.54875	7.00084
8684	56696	57473	ZNF512B	2679	5	zinc finger protein 512B, Chromosome:20	81018	C	3	25	33	35	42	135	5.68948	7.37919	6.47659	7.92619	6.89864
6258	54892	27152	INTU	2829	5	inturned planar cell polarity effector homolog (Drosophila), Chromosome:4	81019	E	10	26	30	45	33	134	5.91706	6.70836	8.32705	6.22772	6.84754
7012	2177	11059	WWP1	2769	5	WW domain containing E3 ubiquitin protein ligase 1, Chromosome:8	81019	C	3	36	24	32	42	134	8.19285	5.36668	5.92146	7.92619	6.84754
6552	53577	56137	PCDHA12	2379	5	protocadherin alpha 12, Chromosome:5	81017	F	4	34	36	33	30	133	7.73769	8.05003	6.1065	5.66156	6.79644
5256	8331	25890	ABI3BP	3228	5	ABI family, member 3 (NESH) binding protein, Chromosome:3	81020	A	11	33	29	36	34	132	7.51011	6.48474	6.66164	6.41644	6.74534
5610	1601	5921	RASA1	3144	5	RAS p21 protein activator (GTPase activating protein) 1, Chromosome:5	81020	C	2	35	26	37	32	130	7.96527	5.81391	6.84669	6.039	6.64313
6256	52709	56098	PCDHGC4	2616	5	protocadherin gamma subfamily C, 4, Chromosome:5	81018	F	8	30	32	38	30	130	6.82738	7.15558	7.03173	5.66156	6.64313
7487	7918	4436	MSH2	2805	5	mutS homolog 2, colon cancer, nonpolyposis type 1 (E. coli), Chromosome:2	81019	B	2	31	24	35	40	130	7.05496	5.36668	6.47659	7.54875	6.64313
7727	56914	6900	CNTN2	3123	5	contactin 2 (axonal), Chromosome:1	81020	F	5	24	38	28	36	126	5.4619	8.49725	5.18128	6.79388	6.43873
6285	9540	22983	MAST1	3192	5	microtubule associated serine/threonine kinase 1, Chromosome:19	81020	F	10	36	20	38	29	123	8.19285	4.47224	7.03173	5.47284	6.28543
6324	56263	57575	PCDH10	3123	5	protocadherin 10, Chromosome:4	81020	A	4	37	21	35	30	123	8.42043	4.69585	6.47659	5.66156	6.28543
8530	56682	57673	BEND3	2487	5	BEN domain containing 3, Chromosome:6	81018	E	4	25	24	37	37	123	5.68948	5.36668	6.84669	6.98259	6.28543
6141	14374	6778	STAT6	2544	5	signal transducer and activator of transcription 6, interleukin-4 induced, Chromosome:12	81018	B	5	25	30	29	35	119	5.68948	6.70836	5.36632	6.60516	6.08102
3666	14450	55086	CXorf57	2568	5	chromosome X open reading frame 57, Chromosome:X	81018	C	5	31	26	35	26	118	7.05496	5.81391	6.47659	4.90669	6.02992
5344	2336	9568	GABBR2	2652	5	gamma-aminobutyric acid (GABA) B receptor, 2, Chromosome:9	81018	C	1	21	32	32	31	116	4.77916	7.15558	5.92146	5.85028	5.92772
9350	53052	4593	MUSK	2352	5	muscle, skeletal, receptor tyrosine kinase, Chromosome:9	81017	B	5	23	23	30	36	112	5.23432	5.14307	5.55137	6.79388	5.72332
6586	4257	NA	RBM19	2883	5	RNA binding motif protein 19, Chromosome:12	81019	F	1	26	28	34	22	110	5.91706	6.26113	6.29155	4.15181	5.62111
3362	4910	271	AMPD2	2397	5	adenosine monophosphate deaminase 2, Chromosome:1	81017	B	11	27	19	25	35	106	6.14464	4.24863	4.62614	6.60516	5.41671
2992	53061	121601	ANO4	2868	5	anoctamin 4, Chromosome:12	81019	G	9	23	32	26	24	105	5.23432	7.15558	4.81118	4.52925	5.36561
6602	54295	27127	SMC1B	3486	5	structural maintenance of chromosomes 1B, Chromosome:22	81020	F	8	26	21	29	26	102	5.91706	4.69585	5.36632	4.90669	5.21231
8613	9538	3101	HK3	2772	5	hexokinase 3 (white cell), Chromosome:5	81019	G	3	21	29	29	23	102	4.77916	6.48474	5.36632	4.34053	5.21231
8760	9930	64072	CDH23	3186	5	cadherin-related 23, Chromosome:10	81020	D	10	26	22	32	20	100	5.91706	4.91946	5.92146	3.77438	5.1101
7731	52897	3699	ITIH3	2673	5	inter-alpha-trypsin inhibitor heavy chain 3, Chromosome:3	81018	B	8	23	15	24	37	99	5.23432	3.35418	4.44109	6.98259	5.059
5145	1106	26133	TRPC4AP	2394	5	transient receptor potential cation channel, subfamily C, member 4 associated protein, Chromosome:20	81017	C	6	23	22	27	24	96	5.23432	4.91946	4.99623	4.52925	4.9057
9024	2971	84976	DISP1	2754	5	dispatched homolog 1 (Drosophila), Chromosome:1	81019	C	12	14	21	27	26	88	3.18611	4.69585	4.99623	4.90669	4.49689
4137	14322	133584	EGFLAM	3030	5	EGF-like, fibronectin type III and laminin G domains, Chromosome:5	81020	D	7	18	22	19	28	87	4.09643	4.91946	3.51587	5.28413	4.44579
2683	2329	23065	KIAA0090	2982	5	KIAA0090, Chromosome:1	81020	B	2	20	19	23	23	85	4.55158	4.24863	4.25605	4.34053	4.34359
7156	2238	158248	TTC16	2622	5	tetratricopeptide repeat domain 16, Chromosome:9	81018	C	2	14	13	32	23	82	3.18611	2.90695	5.92146	4.34053	4.19029
3373	1950	54881	TEX10	2790	5	testis expressed 10, Chromosome:9	81019	F	4	19	22	15	25	81	4.32401	4.91946	2.77568	4.71797	4.13918
2682	8201	6776	STAT5A	2385	5	signal transducer and activator of transcription 5A, Chromosome:17	81017	E	10	20	13	21	25	79	4.55158	2.90695	3.88596	4.71797	4.03698
3904	52992	91807	MYLK3	2388	5	myosin light chain kinase 3, Chromosome:16	81017	C	4	18	15	19	25	77	4.09643	3.35418	3.51587	4.71797	3.93478
2831	54919	2914	GRM4	2739	5	glutamate receptor, metabotropic 4, Chromosome:6	81019	C	11	19	14	22	15	70	4.32401	3.13057	4.071	2.83078	3.57707
8269	9465	9725	TMEM63A	2424	5	transmembrane protein 63A, Chromosome:1	81017	H	9	12	16	20	19	67	2.73095	3.57779	3.70091	3.58566	3.42377
8184	7174	9064	MAP3K6	2394	5	mitogen-activated protein kinase kinase kinase 6, Chromosome:1	81017	A	11	13	19	17	15	64	2.95853	4.24863	3.14577	2.83078	3.27047
8933	55894	64783	RBM15	2910	5	RNA binding motif protein 15, Chromosome:1	81019	F	6	14	18	11	19	62	3.18611	4.02501	2.0355	3.58566	3.16826
7065	1574	NA	ADAM32	2364	5	ADAM metallopeptidase domain 32, Chromosome:8	81017	E	2	17	19	9	16	61	3.86885	4.24863	1.66541	3.0195	3.11716
9331	53840	165829	GPR156	2445	5	G protein-coupled receptor 156, Chromosome:3	81017	F	7	14	7	18	22	61	3.18611	1.56528	3.33082	4.15181	3.11716
6915	2934	55665	URGCP	2571	5	upregulator of cell proliferation, Chromosome:7	81018	F	4	13	14	15	17	59	2.95853	3.13057	2.77568	3.20822	3.01496
7787	54146	222223	KIAA1324L	2412	5	KIAA1324-like, Chromosome:7	81017	E	3	11	15	18	14	58	2.50337	3.35418	3.33082	2.64206	2.96386
8754	14423	10466	COG5	2472	5	component of oligomeric golgi complex 5, Chromosome:7	81017	A	7	9	14	19	16	58	2.04821	3.13057	3.51587	3.0195	2.96386
7539	53447	340273	ABCB5	2439	5	ATP-binding cassette, sub-family B (MDR/TAP), member 5, Chromosome:7	81017	B	3	12	9	19	17	57	2.73095	2.01251	3.51587	3.20822	2.91276
9460	9986	2009	EML1	2448	5	echinoderm microtubule associated protein like 1, Chromosome:14	81017	A	10	8	12	17	20	57	1.82063	2.68334	3.14577	3.77438	2.91276
9814	1764	54536	EXOC6	2415	5	exocyst complex component 6, Chromosome:10	81017	C	11	13	13	15	13	54	2.95853	2.90695	2.77568	2.45334	2.75946
8888	2542	23262	PPIP5K2	3669	5	diphosphoinositol pentakisphosphate kinase 2, Chromosome:5	81020	F	6	10	6	18	19	53	2.27579	1.34167	3.33082	3.58566	2.70836
9538	54258	55720	TSR1	2415	5	TSR1, 20S rRNA accumulation, homolog (S. cerevisiae), Chromosome:17	81017	D	3	10	14	17	12	53	2.27579	3.13057	3.14577	2.26463	2.70836
3751	54339	7581	ZNF33A	2436	5	zinc finger protein 33A, Chromosome:10	81017	C	3	13	10	14	15	52	2.95853	2.23612	2.59064	2.83078	2.65725
7875	2081	143689	PIWIL4	2559	5	piwi-like 4 (Drosophila), Chromosome:11	81018	F	6	10	14	14	14	52	2.27579	3.13057	2.59064	2.64206	2.65725
4066	56484	57113	TRPC7	2589	5	transient receptor potential cation channel, subfamily C, member 7, Chromosome:5	81018	C	4	14	8	14	15	51	3.18611	1.78889	2.59064	2.83078	2.60615
5787	7715	55112	WDR60	3201	5	WD repeat domain 60, Chromosome:7	81020	G	10	14	9	15	13	51	3.18611	2.01251	2.77568	2.45334	2.60615
8635	56198	199713	NLRP7	3114	5	NLR family, pyrin domain containing 7, Chromosome:19	81020	G	3	17	6	13	12	48	3.86885	1.34167	2.40559	2.26463	2.45285
9252	4485	10902	BRD8	2763	5	bromodomain containing 8, Chromosome:5	81019	G	2	10	13	10	13	46	2.27579	2.90695	1.85046	2.45334	2.35065
7286	2395	NA	TTI1	3270	5	TELO2 interacting protein 1, Chromosome:20	81020	D	11	14	8	10	13	45	3.18611	1.78889	1.85046	2.45334	2.29955
9640	53929	55160	ARHGEF10L	3723	5	Rho guanine nucleotide exchange factor (GEF) 10-like, Chromosome:1	81020	B	5	8	7	11	16	42	1.82063	1.56528	2.0355	3.0195	2.14624
9332	1603	3631	INPP4A	2919	5	inositol polyphosphate-4-phosphatase, type I, 107kDa, Chromosome:2	81019	A	5	11	9	11	9	40	2.50337	2.01251	2.0355	1.69847	2.04404
8587	758	NA	TCIRG1	2493	5	T-cell, immune regulator 1, ATPase, H+ transporting, lysosomal V0 subunit A3, Chromosome:11	81018	C	11	10	8	7	14	39	2.27579	1.78889	1.29532	2.64206	1.99294
7235	9988	8615	USO1	2886	5	USO1 vesicle docking protein homolog (yeast), Chromosome:4	81019	C	2	10	10	11	7	38	2.27579	2.23612	2.0355	1.32103	1.94184
8359	7049	23214	XPO6	2514	5	exportin 6, Chromosome:16	81018	A	6	5	6	13	14	38	1.1379	1.34167	2.40559	2.64206	1.94184
8380	3726	4172	MCM3	2427	5	minichromosome maintenance complex component 3, Chromosome:6	81017	D	11	7	6	6	18	37	1.59305	1.34167	1.11027	3.39694	1.89074
8896	1526	10517	FBXW10	3186	5	F-box and WD repeat domain containing 10, Chromosome:17	81020	B	10	7	7	9	14	37	1.59305	1.56528	1.66541	2.64206	1.89074
8776	56192	51092	SIDT2	2490	5	SID1 transmembrane family, member 2, Chromosome:11	81018	F	10	4	10	12	9	35	0.910317	2.23612	2.22055	1.69847	1.78854
9132	10044	9669	EIF5B	3663	5	eukaryotic translation initiation factor 5B, Chromosome:2	81020	E	6	7	11	8	8	34	1.59305	2.45973	1.48036	1.50975	1.73744
9274	14275	55683	KIAA1310	2637	5	KAT8 regulatory NSL complex subunit 3, Chromosome:2	81018	F	5	7	10	4	13	34	1.59305	2.23612	0.740182	2.45334	1.73744
9504	56866	89910	UBE3B	3207	5	ubiquitin protein ligase E3B, Chromosome:12	81020	B	8	10	6	10	8	34	2.27579	1.34167	1.85046	1.50975	1.73744
8358	53122	222256	CDHR3	2658	5	cadherin-related family member 3, Chromosome:7	81018	D	8	5	6	10	12	33	1.1379	1.34167	1.85046	2.26463	1.68633
9473	8071	63827	BCAN	2736	5	brevican, Chromosome:1	81019	E	8	5	13	7	8	33	1.1379	2.90695	1.29532	1.50975	1.68633
6197	8381	11259	FILIP1L	2682	5	filamin A interacting protein 1-like, Chromosome:3	81018	D	2	7	9	5	7	28	1.59305	2.01251	0.925228	1.32103	1.43083
8801	5082	81	ACTN4	2736	5	actinin, alpha 4, Chromosome:19	81019	F	3	4	8	7	8	27	0.910317	1.78889	1.29532	1.50975	1.37973
7879	6789	23258	DENND5A	2619	5	DENN/MADD domain containing 5A, Chromosome:11	81018	F	7	5	2	5	6	18	1.1379	0.447224	0.925228	1.13231	0.919819
9503	55895	64135	IFIH1	3078	5	interferon induced with helicase C domain 1, Chromosome:2	81020	F	3	3	3	5	6	17	0.682738	0.670836	0.925228	1.13231	0.868718
9787	4479	6240	RRM1	2379	5	ribonucleotide reductase M1, Chromosome:11	81017	C	10	2	6	6	3	17	0.455158	1.34167	1.11027	0.566156	0.868718
9531	2228	219681	ARMC3	2619	5	armadillo repeat containing 3, Chromosome:10	81018	E	7	4	1	6	3	14	0.910317	0.223612	1.11027	0.566156	0.715415
9126	54729	56129	PCDHB7	2382	5	protocadherin beta 7, Chromosome:5	81017	D	4	2	3	5	2	12	0.455158	0.670836	0.925228	0.377438	0.613212
9618	56233	64062	RBM26	2952	5	RNA binding motif protein 26, Chromosome:13	81020	A	3	1	2	0	2	5	0.227579	0.447224	0	0.377438	0.255505
9865	55876	56145	PCDHA3	2475	5	protocadherin alpha 3, Chromosome:5	81017	D	5	1	1	1	1	4	0.227579	0.223612	0.185046	0.188719	0.204404
1089	4778	3678	ITGA5	3150	5	integrin, alpha 5 (fibronectin receptor, alpha polypeptide), Chromosome:12	81020	E	2	1	2	0	0	3	0.227579	0.447224	0	0	0.153303
10003	54430	109	ADCY3	3435	5	adenylate cyclase 3, Chromosome:2	81020	G	4	1	1	0	1	3	0.227579	0.223612	0	0.188719	0.153303
9779	4488	9188	DDX21	2352	5	DEAD (Asp-Glu-Ala-Asp) box helicase 21, Chromosome:10	81017	E	9	1	1	0	0	2	0.227579	0.223612	0	0	0.102202
9852	1383	91147	TMEM67	2958	5	transmembrane protein 67, Chromosome:8	81020	H	1	1	0	0	1	2	0.227579	0	0	0.188719	0.102202
9889	2420	8663	EIF3C	2742	5	eukaryotic translation initiation factor 3, subunit C, Chromosome:16	81019	E	4	2	0	0	0	2	0.455158	0	0	0	0.102202
8571	54556	10509	SEMA4B	2514	5	sema domain, immunoglobulin domain (Ig), transmembrane domain (TM) and short cytoplasmic domain, (semaphorin) 4B, Chromosome:15	81018	H	9	1	0	0	0	1	0.227579	0	0	0	0.051101
9910	3032	9787	DLGAP5	2541	5	discs, large (Drosophila) homolog-associated protein 5, Chromosome:14	81018	E	6	1	0	0	0	1	0.227579	0	0	0	0.051101
10265	1769	117144	CATSPER1	2343	5	cation channel, sperm associated 1, Chromosome:11	81017	A	1	0	0	1	0	1	0	0	0.185046	0	0.051101
10273	1920	23660	ZKSCAN5	2520	5	zinc finger with KRAB and SCAN domains 5, Chromosome:7	81018	B	6	0	0	1	0	1	0	0	0.185046	0	0.051101
10281	55929	10461	MERTK	2472	5	c-mer proto-oncogene tyrosine kinase, Chromosome:2	81017	B	9	0	0	1	0	1	0	0	0.185046	0	0.051101
10339	56421	85369	FAM40A	2514	5	family with sequence similarity 40, member A, Chromosome:1	81018	G	10	0	0	0	1	1	0	0	0	0.188719	0.051101
10383	7965	55737	VPS35	2391	5	vacuolar protein sorting 35 homolog (S. cerevisiae), Chromosome:16	81017	G	2	0	0	0	1	1	0	0	0	0.188719	0.051101
546	7714	56260	C8orf44	480	6	chromosome 8 open reading frame 44, Chromosome:8	81024	A	11	455	456	571	574	2056	103.549	101.967	105.661	108.325	105.064
1122	7214	4097	MAFG	489	6	v-maf musculoaponeurotic fibrosarcoma oncogene homolog G (avian), Chromosome:17	81024	A	7	237	235	293	287	1052	53.9363	52.5488	54.2183	54.1623	53.7583
959	13413	84331	FAM195A	483	6	family with sequence similarity 195, member A, Chromosome:16	81024	H	1	166	138	224	213	741	37.7782	30.8584	41.4502	40.1971	37.8659
1830	55975	79804	NBLA00301	405	6	Nbla00301, Chromosome:4	81021	A	9	139	165	168	174	646	31.6335	36.896	31.0877	32.8371	33.0113
841	8626	126961	HIST2H3C	411	6	histone cluster 2, H3c, Chromosome:1	81022	A	1	148	146	167	176	637	33.6817	32.6473	30.9026	33.2145	32.5514
1755	4840	55194	FAM176B	498	6	family with sequence similarity 176, member B, Chromosome:1	81024	E	7	132	136	137	126	531	30.0405	30.4112	25.3512	23.7786	27.1347
1567	6876	1647	GADD45A	498	6	growth arrest and DNA-damage-inducible, alpha, Chromosome:1	81024	B	12	108	128	128	124	488	24.5786	28.6223	23.6858	23.4011	24.9373
386	13408	NA	MTP18	501	6	mitochondrial fission process 1, Chromosome:22	81024	D	2	93	125	132	121	471	21.1649	27.9515	24.426	22.835	24.0686
2576	1021	1735	DIO3	432	6	deiodinase, iodothyronine, type III, Chromosome:14	81022	A	2	101	103	133	127	464	22.9855	23.032	24.6111	23.9673	23.7109
248	55931	60675	PROK2	390	6	prokineticin 2, Chromosome:3	81021	H	7	122	85	118	114	439	27.7647	19.007	21.8354	21.5139	22.4334
1296	3004	54539	NDUFB11	462	6	NADH dehydrogenase (ubiquinone) 1 beta subcomplex, 11, 17.3kDa, Chromosome:X	81023	H	8	104	97	125	112	438	23.6682	21.6903	23.1307	21.1365	22.3823
1116	737	8721	EDF1	447	6	endothelial differentiation-related factor 1, Chromosome:9	81022	H	2	77	118	118	118	431	17.5236	26.3862	21.8354	22.2688	22.0245
5018	3763	55004	C11orf59	486	6	late endosomal/lysosomal adaptor, MAPK and MTOR activator 1, Chromosome:11	81024	A	12	104	82	134	105	425	23.6682	18.3362	24.7961	19.8155	21.7179
1342	13387	23625	FAM89B	489	6	family with sequence similarity 89, member B, Chromosome:11	81024	B	2	104	83	112	115	414	23.6682	18.5598	20.7251	21.7027	21.1558
1198	13516	56655	POLE4	354	6	polymerase (DNA-directed), epsilon 4 (p12 subunit), Chromosome:2	81021	F	5	94	82	118	103	397	21.3924	18.3362	21.8354	19.438	20.2871
5397	8120	4062	LY6H	423	6	lymphocyte antigen 6 complex, locus H, Chromosome:8	81022	F	1	93	88	92	108	381	21.1649	19.6778	17.0242	20.3816	19.4695
1660	13388	87769	A2LD1	462	6	AIG2-like domain 1, Chromosome:13	81023	D	3	90	86	100	102	378	20.4821	19.2306	18.5046	19.2493	19.3162
3095	4868	8313	AXIN2	483	6	axin 2, Chromosome:17	81024	D	1	79	78	108	113	378	17.9788	17.4417	19.9849	21.3252	19.3162
1525	1616	441046	LOC441046	426	6	glucuronidase, beta pseudogene 5, Chromosome:4	81022	H	1	78	82	111	98	369	17.7512	18.3362	20.5401	18.4944	18.8563
4879	3187	NA	LSM4	420	6	LSM4 homolog, U6 small nuclear RNA associated (S. cerevisiae), Chromosome:19	81022	E	1	79	78	118	91	366	17.9788	17.4417	21.8354	17.1734	18.703
3533	6745	8905	AP1S2	474	6	adaptor-related protein complex 1, sigma 2 subunit, Chromosome:X	81023	F	12	79	75	101	109	364	17.9788	16.7709	18.6896	20.5703	18.6008
3144	13382	4283	CXCL9	378	6	chemokine (C-X-C motif) ligand 9, Chromosome:4	81021	A	6	72	87	107	96	362	16.3857	19.4542	19.7999	18.117	18.4986
4516	13086	6039	RNASE6	453	6	ribonuclease, RNase A family, k6, Chromosome:14	81023	A	5	86	77	89	105	357	19.5718	17.2181	16.4691	19.8155	18.2431
8988	6968	79897	RPP21	465	6	ribonuclease P/MRP 21kDa subunit, Chromosome:6	81023	H	1	80	73	90	108	351	18.2063	16.3237	16.6541	20.3816	17.9365
635	3933	1032	CDKN2D	501	6	cyclin-dependent kinase inhibitor 2D (p19, inhibits CDK4), Chromosome:19	81024	C	10	77	91	90	86	344	17.5236	20.3487	16.6541	16.2298	17.5788
2159	8031	51806	CALML5	441	6	calmodulin-like 5, Chromosome:10	81022	C	2	80	75	87	102	344	18.2063	16.7709	16.099	19.2493	17.5788
4561	13088	6590	SLPI	399	6	secretory leukocyte peptidase inhibitor, Chromosome:20	81021	A	12	74	80	97	90	341	16.8409	17.8889	17.9494	16.9847	17.4255
5612	56008	79857	FLJ13224	480	6	uncharacterized LOC79857, Chromosome:12	81024	G	2	79	67	80	97	323	17.9788	14.982	14.8036	18.3057	16.5056
5180	7877	63940	GPSM3	483	6	G-protein signaling modulator 3, Chromosome:6	81024	E	1	66	67	98	88	319	15.0202	14.982	18.1345	16.6073	16.3012
3206	12933	8302	KLRC4	477	6	killer cell lectin-like receptor subfamily C, member 4, Chromosome:12	81024	A	4	78	62	75	100	315	17.7512	13.8639	13.8784	18.8719	16.0968
3359	1150	158046	NXNL2	408	6	nucleoredoxin-like 2, Chromosome:9	81021	D	3	73	66	75	100	314	16.6133	14.7584	13.8784	18.8719	16.0457
6794	56709	283025	C10orf40	387	6	chromosome 10 open reading frame 40, Chromosome:10	81021	F	7	62	81	83	87	313	14.1099	18.1126	15.3588	16.4185	15.9946
3174	2255	55275	VPS53	423	6	vacuolar protein sorting 53 homolog (S. cerevisiae), Chromosome:17	81022	H	11	79	69	80	69	297	17.9788	15.4292	14.8036	13.0216	15.177
6675	2663	10537	UBD	498	6	ubiquitin D, Chromosome:6	81024	A	1	58	79	72	87	296	13.1996	17.6653	13.3233	16.4185	15.1259
3445	4865	NA	CGB8	498	6	chorionic gonadotropin, beta polypeptide 8, Chromosome:19	81024	H	6	64	57	93	76	290	14.5651	12.7459	17.2092	14.3426	14.8193
2450	13142	56891	LGALS14	420	6	lectin, galactoside-binding, soluble, 14, Chromosome:19	81022	C	7	75	64	83	66	288	17.0684	14.3112	15.3588	12.4554	14.7171
3313	3534	2876	GPX1	438	6	glutathione peroxidase 1, Chromosome:3	81022	H	9	69	73	68	73	283	15.703	16.3237	12.5831	13.7765	14.4616
3787	55933	93659	CGB5	498	6	chorionic gonadotropin, beta polypeptide 5, Chromosome:19	81024	F	3	65	79	65	74	283	14.7927	17.6653	12.028	13.9652	14.4616
540	3670	54935	DUSP23	453	6	dual specificity phosphatase 23, Chromosome:1	81023	H	6	77	43	80	81	281	17.5236	9.61531	14.8036	15.2862	14.3594
902	3192	NA	CDKN1A	495	6	cyclin-dependent kinase inhibitor 1A (p21, Cip1), Chromosome:6	81024	B	6	60	62	74	85	281	13.6548	13.8639	13.6934	16.0411	14.3594
2809	13064	10268	RAMP3	447	6	receptor (G protein-coupled) activity modifying protein 3, Chromosome:7	81022	A	8	61	54	84	82	281	13.8823	12.075	15.5438	15.4749	14.3594
4373	4781	NA	ATP6V0C	468	6	ATPase, H+ transporting, lysosomal 16kDa, V0 subunit c, Chromosome:16	81023	A	11	65	69	67	74	275	14.7927	15.4292	12.3981	13.9652	14.0528
5813	55758	3596	IL13	441	6	interleukin 13, Chromosome:5	81022	A	6	46	78	66	84	274	10.4686	17.4417	12.213	15.8524	14.0017
2848	4354	84285	EIF1AD	498	6	eukaryotic translation initiation factor 1A domain containing, Chromosome:11	81024	A	10	49	79	72	71	271	11.1514	17.6653	13.3233	13.399	13.8484
6846	7440	10248	POP7	423	6	processing of precursor 7, ribonuclease P/MRP subunit (S. cerevisiae), Chromosome:7	81022	H	8	66	60	86	57	269	15.0202	13.4167	15.9139	10.757	13.7462
7136	56449	388387	LOC388387	483	6	uncharacterized LOC388387, Chromosome:17	81024	H	2	52	70	56	85	263	11.8341	15.6528	10.3626	16.0411	13.4396
2821	5492	94101	ORMDL1	462	6	ORM1-like 1 (S. cerevisiae), Chromosome:2	81023	H	9	72	46	77	67	262	16.3857	10.2861	14.2485	12.6442	13.3885
4873	55752	8968	HIST1H3F	411	6	histone cluster 1, H3f, Chromosome:6	81021	E	9	62	51	71	75	259	14.1099	11.4042	13.1382	14.1539	13.2352
3049	13352	84105	PCBD2	393	6	pterin-4 alpha-carbinolamine dehydratase/dimerization cofactor of hepatocyte nuclear factor 1 alpha (TCF1) 2, Chromosome:5	81021	F	6	51	64	76	64	255	11.6065	14.3112	14.0635	12.078	13.0308
5524	56154	148413	LOC148413	414	6	uncharacterized LOC148413, Chromosome:1	81022	A	5	56	51	77	71	255	12.7444	11.4042	14.2485	13.399	13.0308
1431	13112	1318	SLC31A2	432	6	solute carrier family 31 (copper transporters), member 2, Chromosome:9	81022	G	7	56	60	65	68	249	12.7444	13.4167	12.028	12.8329	12.7242
3802	13523	90011	KIR3DX1	237	6	killer cell immunoglobulin-like receptor, three domains, X1, Chromosome:19	81021	A	4	53	46	76	72	247	12.0617	10.2861	14.0635	13.5878	12.622
395	6045	9636	ISG15	498	6	ISG15 ubiquitin-like modifier, Chromosome:1	81024	H	11	61	44	68	70	243	13.8823	9.83892	12.5831	13.2103	12.4176
5281	3860	NA	RPS10	498	6	ribosomal protein S10, Chromosome:6	81024	H	9	54	53	75	61	243	12.2893	11.8514	13.8784	11.5118	12.4176
7529	1536	414061	DNAJB3	438	6	DnaJ (Hsp40) homolog, subfamily B, member 3, Chromosome:2	81022	C	12	66	41	68	68	243	15.0202	9.16809	12.5831	12.8329	12.4176
3315	8859	NA		486	6	Homo sapiens, clone MGC:846 IMAGE:3507917, mRNA, complete cds., Chromosome:NA	81024	E	12	55	51	71	65	242	12.5169	11.4042	13.1382	12.2667	12.3665
5084	1184	55885	LMO3	438	6	LIM domain only 3 (rhombotin-like 2), Chromosome:12	81022	A	12	54	55	62	71	242	12.2893	12.2987	11.4728	13.399	12.3665
4088	13201	83758	RBP5	408	6	retinol binding protein 5, cellular, Chromosome:12	81021	C	12	57	41	74	69	241	12.972	9.16809	13.6934	13.0216	12.3154
6886	4015	NA	GADD45G	480	6	growth arrest and DNA-damage-inducible, gamma, Chromosome:9	81024	F	5	47	57	61	74	239	10.6962	12.7459	11.2878	13.9652	12.2131
735	13544	118429	ANTXR2	459	6	anthrax toxin receptor 2, Chromosome:4	81023	H	2	62	57	66	53	238	14.1099	12.7459	12.213	10.0021	12.162
6935	3740	638	BIK	483	6	BCL2-interacting killer (apoptosis-inducing), Chromosome:22	81024	D	11	59	54	69	54	236	13.4272	12.075	12.7681	10.1908	12.0598
4502	930	51527	C14orf129	420	6	chromosome 14 open reading frame 129, Chromosome:14	81022	F	9	60	54	56	65	235	13.6548	12.075	10.3626	12.2667	12.0087
3177	5382	NA	RNF24	447	6	ring finger protein 24, Chromosome:20	81022	H	10	53	54	75	52	234	12.0617	12.075	13.8784	9.81338	11.9576
7756	1219	25876	SPEF1	489	6	sperm flagellar 1, Chromosome:20	81024	H	8	56	48	67	63	234	12.7444	10.7334	12.3981	11.8893	11.9576
3933	812	NA	RNF11	465	6	ring finger protein 11, Chromosome:1	81023	F	1	49	54	71	59	233	11.1514	12.075	13.1382	11.1344	11.9065
7535	7931	6647	SOD1	465	6	superoxide dismutase 1, soluble, Chromosome:21	81023	A	8	50	54	66	63	233	11.379	12.075	12.213	11.8893	11.9065
7516	56507	130813	C2orf50	489	6	chromosome 2 open reading frame 50, Chromosome:2	81024	A	3	52	43	60	76	231	11.8341	9.61531	11.1027	14.3426	11.8043
7323	13294	116068	LYSMD3	384	6	LysM, putative peptidoglycan-binding, domain containing 3, Chromosome:5	81021	A	11	51	51	62	66	230	11.6065	11.4042	11.4728	12.4554	11.7532
11	192	55166	CENPQ	417	6	centromere protein Q, Chromosome:6	81022	C	1	48	54	66	61	229	10.9238	12.075	12.213	11.5118	11.7021
1931	8329	919	CD247	495	6	CD247 molecule, Chromosome:1	81024	H	5	52	47	60	67	226	11.8341	10.5098	11.1027	12.6442	11.5488
4513	56725	58530	LY6G6D	402	6	lymphocyte antigen 6 complex, locus G6D, Chromosome:6	81021	H	8	42	59	59	66	226	9.55833	13.1931	10.9177	12.4554	11.5488
8172	1672	9377	COX5A	453	6	cytochrome c oxidase subunit Va, Chromosome:15	81023	B	1	40	44	69	66	219	9.10317	9.83892	12.7681	12.4554	11.1911
7083	56111	134121	C5orf49	444	6	chromosome 5 open reading frame 49, Chromosome:5	81022	E	6	51	47	59	61	218	11.6065	10.5098	10.9177	11.5118	11.14
7381	12941	79630	C1orf54	396	6	chromosome 1 open reading frame 54, Chromosome:1	81021	G	11	42	57	58	59	216	9.55833	12.7459	10.7326	11.1344	11.0378
7695	13606	4814	NINJ1	459	6	ninjurin 1, Chromosome:9	81023	A	3	39	40	75	62	216	8.87559	8.94447	13.8784	11.7006	11.0378
2105	9073	38	ACAT1	489	6	acetyl-CoA acetyltransferase 1, Chromosome:11	81024	B	7	48	53	54	60	215	10.9238	11.8514	9.99246	11.3231	10.9867
7814	14906	112744	IL17F	492	6	interleukin 17F, Chromosome:6	81024	F	12	51	39	66	52	208	11.6065	8.72086	12.213	9.81338	10.629
1433	6297	55284	UBE2W	480	6	ubiquitin-conjugating enzyme E2W (putative), Chromosome:8	81024	H	10	42	47	60	58	207	9.55833	10.5098	11.1027	10.9457	10.5779
7750	6774	11145	PLA2G16	489	6	phospholipase A2, group XVI, Chromosome:11	81024	A	5	41	44	64	58	207	9.33075	9.83892	11.8429	10.9457	10.5779
8308	13385	117159	DCD	333	6	dermcidin, Chromosome:12	81021	A	5	50	49	54	54	207	11.379	10.957	9.99246	10.1908	10.5779
3350	13594	124221	PRSS30P	441	6	protease, serine, 30 homolog (mouse), pseudogene, Chromosome:16	81022	A	4	56	33	75	41	205	12.7444	7.37919	13.8784	7.73747	10.4757
4050	696	79669	C3orf52	453	6	chromosome 3 open reading frame 52, Chromosome:3	81023	A	1	46	54	48	53	201	10.4686	12.075	8.88219	10.0021	10.2713
6064	6689	113691	MGC16703	465	6	tubulin, alpha pseudogene, Chromosome:22	81023	A	12	38	62	48	53	201	8.64801	13.8639	8.88219	10.0021	10.2713
1870	544	6208	RPS14	456	6	ribosomal protein S14, Chromosome:5	81023	C	1	46	52	48	54	200	10.4686	11.6278	8.88219	10.1908	10.2202
4197	13119	8649	MAPKSP1	375	6	late endosomal/lysosomal adaptor, MAPK and MTOR activator 3, Chromosome:4	81021	H	10	43	51	52	53	199	9.78591	11.4042	9.62237	10.0021	10.1691
7011	2738	NA	TOMM20	438	6	translocase of outer mitochondrial membrane 20 homolog (yeast), Chromosome:1	81022	B	2	43	41	59	56	199	9.78591	9.16809	10.9177	10.5683	10.1691
6568	56101	255025	LOC255025	411	6	uncharacterized LOC255025, Chromosome:3	81022	H	4	46	36	58	58	198	10.4686	8.05003	10.7326	10.9457	10.118
4010	13495	9113	LATS1	408	6	LATS, large tumor suppressor, homolog 1 (Drosophila), Chromosome:6	81021	A	7	48	47	61	40	196	10.9238	10.5098	11.2878	7.54875	10.0158
5558	13550	149466	C1orf210	342	6	chromosome 1 open reading frame 210, Chromosome:1	81021	E	5	32	51	55	56	194	7.28254	11.4042	10.1775	10.5683	9.9136
5951	56513	353323	KRTAP12-2	441	6	keratin associated protein 12-2, Chromosome:21	81022	B	6	36	49	52	57	194	8.19285	10.957	9.62237	10.757	9.9136
6110	13235	286	ANK1	468	6	ankyrin 1, erythrocytic, Chromosome:8	81023	H	5	48	42	53	51	194	10.9238	9.3917	9.80741	9.62466	9.9136
6413	680	6883	TAF12	486	6	TAF12 RNA polymerase II, TATA box binding protein (TBP)-associated factor, 20kDa, Chromosome:1	81024	A	6	41	52	53	48	194	9.33075	11.6278	9.80741	9.0585	9.9136
3408	4690	4088	SMAD3	426	6	SMAD family member 3, Chromosome:15	81022	G	9	48	39	48	57	192	10.9238	8.72086	8.88219	10.757	9.8114
6305	2694	5935	RBM3	474	6	RNA binding motif (RNP1, RRM) protein 3, Chromosome:X	81023	A	9	40	64	47	40	191	9.10317	14.3112	8.69714	7.54875	9.7603
6641	8186	29121	CLEC2D	465	6	C-type lectin domain family 2, member D, Chromosome:12	81023	A	2	26	48	63	54	191	5.91706	10.7334	11.6579	10.1908	9.7603
7187	7926	51155	HN1	465	6	hematological and neurological expressed 1, Chromosome:17	81023	G	7	31	45	51	64	191	7.05496	10.0625	9.43732	12.078	9.7603
5413	6328	4151	MB	465	6	myoglobin, Chromosome:22	81023	H	11	43	40	54	52	189	9.78591	8.94447	9.99246	9.81338	9.6581
9284	55704	55914	ERBB2IP	4116	6	erbb2 interacting protein, Chromosome:5	81021	E	2	46	37	54	52	189	10.4686	8.27364	9.99246	9.81338	9.6581
5492	2279	150142	C21orf121	414	6	ZNF295 antisense RNA 1 (non-protein coding), Chromosome:21	81022	B	1	35	33	63	56	187	7.96527	7.37919	11.6579	10.5683	9.55589
8017	4464	NA	EIF5A	465	6	eukaryotic translation initiation factor 5A, Chromosome:17	81023	G	1	49	39	48	51	187	11.1514	8.72086	8.88219	9.62466	9.55589
6317	53498	23090	ZNF423	3855	6	zinc finger protein 423, Chromosome:16	81021	C	1	32	42	55	56	185	7.28254	9.3917	10.1775	10.5683	9.45369
359	56148	859	CAV3	456	6	caveolin 3, Chromosome:3	81023	G	3	46	45	48	44	183	10.4686	10.0625	8.88219	8.30363	9.35149
3952	2138	2543	GAGE1	420	6	G antigen 1, Chromosome:X	81022	D	1	37	50	52	44	183	8.42043	11.1806	9.62237	8.30363	9.35149
3455	56730	342898	SYCN	405	6	syncollin, Chromosome:19	81021	B	9	39	40	58	45	182	8.87559	8.94447	10.7326	8.49234	9.30039
1825	56746	284688	LOC284688	408	6	uncharacterized LOC284688, Chromosome:1	81021	C	9	39	50	48	44	181	8.87559	11.1806	8.88219	8.30363	9.24929
3986	13312	339487	ZBTB8OS	411	6	zinc finger and BTB domain containing 8 opposite strand, Chromosome:1	81021	B	7	34	41	52	54	181	7.73769	9.16809	9.62237	10.1908	9.24929
6016	13492	152195	NUDT16P1	288	6	nudix (nucleoside diphosphate linked moiety X)-type motif 16 pseudogene 1, Chromosome:3	81021	D	4	36	49	44	48	177	8.19285	10.957	8.142	9.0585	9.04488
6070	7629	4818	NKG7	498	6	natural killer cell group 7 sequence, Chromosome:19	81024	D	12	36	43	49	48	176	8.19285	9.61531	9.06723	9.0585	8.99378
8231	9850	374659	HDDC3	423	6	HD domain containing 3, Chromosome:15	81022	G	1	38	38	48	52	176	8.64801	8.49725	8.88219	9.81338	8.99378
4505	2566	90411	MCFD2	441	6	multiple coagulation factor deficiency 2, Chromosome:2	81022	D	10	37	39	48	51	175	8.42043	8.72086	8.88219	9.62466	8.94268
6870	13097	130827	TMEM182	333	6	transmembrane protein 182, Chromosome:2	81021	H	9	37	43	52	43	175	8.42043	9.61531	9.62237	8.11491	8.94268
7574	232	NA	H3F3B	411	6	H3 histone, family 3B (H3.3B), Chromosome:17	81021	F	12	44	38	47	46	175	10.0135	8.49725	8.69714	8.68106	8.94268
6328	13357	353513	VCY1B	378	6	variable charge, Y-linked 1B, Chromosome:Y	81021	B	6	43	39	50	41	173	9.78591	8.72086	9.25228	7.73747	8.84048
6102	55822	1044	CDX1	465	6	caudal type homeobox 1, Chromosome:5	81023	E	4	36	43	44	49	172	8.19285	9.61531	8.142	9.24722	8.78938
7897	55751	8357	HIST1H3H	411	6	histone cluster 1, H3h, Chromosome:6	81022	G	4	31	44	46	51	172	7.05496	9.83892	8.5121	9.62466	8.78938
7527	9289	219995	MS4A15	444	6	membrane-spanning 4-domains, subfamily A, member 15, Chromosome:11	81022	G	2	36	35	45	54	170	8.19285	7.82641	8.32705	10.1908	8.68718
6129	2135	284040	CDRT4	444	6	CMT1A duplicated region transcript 4, Chromosome:17	81022	B	12	41	38	46	44	169	9.33075	8.49725	8.5121	8.30363	8.63608
7513	3207	11161	C14orf1	423	6	chromosome 14 open reading frame 1, Chromosome:14	81022	F	8	26	40	44	59	169	5.91706	8.94447	8.142	11.1344	8.63608
862	9784	441024	MTHFD2L	441	6	methylenetetrahydrofolate dehydrogenase (NADP+ dependent) 2-like, Chromosome:4	81022	G	10	41	27	53	47	168	9.33075	6.03752	9.80741	8.86978	8.58497
7094	56656	1325	CORT	468	6	cortistatin, Chromosome:1	81023	G	4	26	52	35	54	167	5.91706	11.6278	6.47659	10.1908	8.53387
9231	8389	4879	NPPB	405	6	natriuretic peptide B, Chromosome:1	81021	C	3	31	42	49	44	166	7.05496	9.3917	9.06723	8.30363	8.48277
3613	3073	5920	RARRES3	495	6	retinoic acid receptor responder (tazarotene induced) 3, Chromosome:11	81024	G	1	36	45	35	47	163	8.19285	10.0625	6.47659	8.86978	8.32947
3724	921	NA	RPS14	456	6	ribosomal protein S14, Chromosome:5	81023	B	10	47	42	36	38	163	10.6962	9.3917	6.66164	7.17131	8.32947
8008	13159	129446	XIRP2	387	6	xin actin-binding repeat containing 2, Chromosome:2	81021	D	11	44	30	55	34	163	10.0135	6.70836	10.1775	6.41644	8.32947
7964	4318	51192	CKLF	459	6	chemokine-like factor, Chromosome:16	81023	E	11	34	38	43	45	160	7.73769	8.49725	7.95696	8.49234	8.17617
3119	13314	3049	HBQ1	429	6	hemoglobin, theta 1, Chromosome:16	81022	G	3	33	42	41	43	159	7.51011	9.3917	7.58687	8.11491	8.12507
5699	13774	8260	NAA10	396	6	N(alpha)-acetyltransferase 10, NatA catalytic subunit, Chromosome:X	81021	G	6	41	29	44	45	159	9.33075	6.48474	8.142	8.49234	8.12507
6214	13003	117157	SH2D1B	399	6	SH2 domain containing 1B, Chromosome:1	81021	B	12	30	41	49	39	159	6.82738	9.16809	9.06723	7.36003	8.12507
6791	13303	54741	LEPROT	396	6	leptin receptor overlapping transcript, Chromosome:1	81021	H	11	38	33	46	42	159	8.64801	7.37919	8.5121	7.92619	8.12507
5871	13356	127845	GOLT1A	399	6	golgi transport 1A, Chromosome:1	81021	H	6	32	40	40	46	158	7.28254	8.94447	7.40182	8.68106	8.07396
2461	5369	NA	MRPL27	447	6	mitochondrial ribosomal protein L27, Chromosome:17	81022	A	3	34	29	50	44	157	7.73769	6.48474	9.25228	8.30363	8.02286
3380	13518	1474	CST6	450	6	cystatin E/M, Chromosome:11	81022	D	4	39	48	34	36	157	8.87559	10.7334	6.29155	6.79388	8.02286
7985	6402	29103	DNAJC15	453	6	DnaJ (Hsp40) homolog, subfamily C, member 15, Chromosome:13	81022	F	12	41	40	36	40	157	9.33075	8.94447	6.66164	7.54875	8.02286
8237	12905	10875	FGL2	447	6	fibrinogen-like 2, Chromosome:7	81022	H	7	36	28	43	50	157	8.19285	6.26113	7.95696	9.43594	8.02286
5175	353	11170	FAM107A	435	6	family with sequence similarity 107, member A, Chromosome:3	81022	A	11	33	40	36	47	156	7.51011	8.94447	6.66164	8.86978	7.97176
6658	3441	NA	RPS19	438	6	ribosomal protein S19, Chromosome:19	81022	D	9	28	41	47	38	154	6.37222	9.16809	8.69714	7.17131	7.86956
7361	3544	5919	RARRES2	492	6	retinoic acid receptor responder (tazarotene induced) 2, Chromosome:7	81024	D	5	35	33	38	48	154	7.96527	7.37919	7.03173	9.0585	7.86956
5843	56701	114041	C21orf88	438	6	chromosome 21 open reading frame 88, Chromosome:21	81022	H	5	33	32	49	37	151	7.51011	7.15558	9.06723	6.98259	7.71626
6060	4673	7335	UBE2V1	444	6	ubiquitin-conjugating enzyme E2 variant 1, Chromosome:20	81022	A	10	26	41	48	36	151	5.91706	9.16809	8.88219	6.79388	7.71626
1533	1346	128653	C20orf141	498	6	chromosome 20 open reading frame 141, Chromosome:20	81024	G	9	28	34	41	47	150	6.37222	7.6028	7.58687	8.86978	7.66516
3274	56093	387628	KGFLP1	462	6	fibroblast growth factor 7 pseudogene, Chromosome:9	81023	C	4	29	37	41	42	149	6.5998	8.27364	7.58687	7.92619	7.61405
3959	13189	57733	GBA3	489	6	glucosidase, beta, acid 3 (cytosolic), Chromosome:4	81024	F	4	29	43	34	43	149	6.5998	9.61531	6.29155	8.11491	7.61405
6368	13502	NA	PSCA	372	6	prostate stem cell antigen, Chromosome:8	81021	H	5	26	34	47	42	149	5.91706	7.6028	8.69714	7.92619	7.61405
4832	3254	NA	PPIA	498	6	peptidylprolyl isomerase A (cyclophilin A), Chromosome:7	81024	B	1	30	44	40	34	148	6.82738	9.83892	7.40182	6.41644	7.56295
7456	55987	285205	LOC285205	429	6	uncharacterized LOC285205, Chromosome:3	81022	E	5	33	43	32	40	148	7.51011	9.61531	5.92146	7.54875	7.56295
67	1504	159162	RBMY2FP	486	6	RNA binding motif protein, Y-linked, family 2, member F pseudogene, Chromosome:Y	81024	E	6	31	39	37	39	146	7.05496	8.72086	6.84669	7.36003	7.46075
707	8854	3609	ILF3	477	6	interleukin enhancer binding factor 3, 90kDa, Chromosome:19	81023	F	7	26	37	38	44	145	5.91706	8.27364	7.03173	8.30363	7.40965
7295	7724	80045	GPR157	468	6	G protein-coupled receptor 157, Chromosome:1	81023	B	2	29	44	31	41	145	6.5998	9.83892	5.73641	7.73747	7.40965
4100	56135	255167	LOC255167	393	6	uncharacterized LOC255167, Chromosome:5	81021	C	8	25	41	50	28	144	5.68948	9.16809	9.25228	5.28413	7.35855
6706	56601	54058	C21orf58	489	6	chromosome 21 open reading frame 58, Chromosome:21	81024	B	3	30	37	40	35	142	6.82738	8.27364	7.40182	6.60516	7.25635
1529	55210	1105	CHD1	5130	6	chromodomain helicase DNA binding protein 1, Chromosome:5	81021	H	1	33	36	33	38	140	7.51011	8.05003	6.1065	7.17131	7.15415
7968	56596	81493	SYNC	456	6	syncoilin, intermediate filament protein, Chromosome:1	81023	H	3	27	41	36	36	140	6.14464	9.16809	6.66164	6.79388	7.15415
5345	56377	284749	LOC284749	396	6	long intergenic non-protein coding RNA 494, Chromosome:20	81021	E	8	33	31	38	37	139	7.51011	6.93197	7.03173	6.98259	7.10304
6966	2675	51367	POP5	492	6	processing of precursor 5, ribonuclease P/MRP subunit (S. cerevisiae), Chromosome:12	81024	B	5	36	28	37	38	139	8.19285	6.26113	6.84669	7.17131	7.10304
7908	56884	23318	ZCCHC11	4938	6	zinc finger, CCHC domain containing 11, Chromosome:1	81021	A	2	29	29	39	42	139	6.5998	6.48474	7.21678	7.92619	7.10304
3568	13362	11019	LIAS	429	6	lipoic acid synthetase, Chromosome:4	81022	H	3	25	33	39	41	138	5.68948	7.37919	7.21678	7.73747	7.05194
5469	13331	203569	PAGE2	336	6	P antigen family, member 2 (prostate associated), Chromosome:X	81021	B	5	27	26	42	43	138	6.14464	5.81391	7.77191	8.11491	7.05194
5723	3521	NA	UXT	474	6	ubiquitously-expressed, prefoldin-like chaperone, Chromosome:X	81023	E	12	33	33	29	43	138	7.51011	7.37919	5.36632	8.11491	7.05194
6147	3434	23641	LDOC1	441	6	leucine zipper, down-regulated in cancer 1, Chromosome:X	81022	B	11	29	29	36	44	138	6.5998	6.48474	6.66164	8.30363	7.05194
7288	9343	51161	C3orf18	489	6	chromosome 3 open reading frame 18, Chromosome:3	81024	F	1	28	32	35	42	137	6.37222	7.15558	6.47659	7.92619	7.00084
8611	9909	8650	NUMB	408	6	numb homolog (Drosophila), Chromosome:14	81021	G	3	25	32	37	43	137	5.68948	7.15558	6.84669	8.11491	7.00084
5706	5164	NA	RPS11	477	6	ribosomal protein S11, Chromosome:19	81023	G	11	27	35	38	34	134	6.14464	7.82641	7.03173	6.41644	6.84754
7508	757	NA	SNX3	489	6	sorting nexin 3, Chromosome:6	81024	G	6	31	35	35	33	134	7.05496	7.82641	6.47659	6.22772	6.84754
8772	53235	NA	SNRPC	480	6	small nuclear ribonucleoprotein polypeptide C, Chromosome:6	81024	F	2	32	18	47	37	134	7.28254	4.02501	8.69714	6.98259	6.84754
2700	13406	91272	BOD1	390	6	biorientation of chromosomes in cell division 1, Chromosome:5	81021	E	6	29	22	32	50	133	6.5998	4.91946	5.92146	9.43594	6.79644
7515	5654	5967	REG1A	501	6	regenerating islet-derived 1 alpha, Chromosome:2	81024	H	3	19	40	36	37	132	4.32401	8.94447	6.66164	6.98259	6.74534
6513	12897	3116	HLA-DPB2	474	6	major histocompatibility complex, class II, DP beta 2 (pseudogene), Chromosome:6	81023	A	6	25	31	40	35	131	5.68948	6.93197	7.40182	6.60516	6.69424
4185	9141	3308	HSPA4	447	6	heat shock 70kDa protein 4, Chromosome:5	81022	C	3	29	36	31	33	129	6.5998	8.05003	5.73641	6.22772	6.59203
8983	13177	378708	APITD1	417	6	apoptosis-inducing, TAF9-like domain 1, Chromosome:1	81022	B	7	24	32	39	34	129	5.4619	7.15558	7.21678	6.41644	6.59203
3476	13022	4068	SH2D1A	387	6	SH2 domain containing 1A, Chromosome:X	81021	F	11	30	16	35	47	128	6.82738	3.57779	6.47659	8.86978	6.54093
3621	776	767	CA8	462	6	carbonic anhydrase VIII, Chromosome:8	81023	E	1	31	29	27	41	128	7.05496	6.48474	4.99623	7.73747	6.54093
7522	56376	1437	CSF2	435	6	colony stimulating factor 2 (granulocyte-macrophage), Chromosome:5	81022	G	5	35	29	25	38	127	7.96527	6.48474	4.62614	7.17131	6.48983
7994	7708	6147	RPL23A	471	6	ribosomal protein L23a, Chromosome:17	81023	D	12	32	19	39	36	126	7.28254	4.24863	7.21678	6.79388	6.43873
4875	55187	6655	SOS2	3999	6	son of sevenless homolog 2 (Drosophila), Chromosome:14	81021	D	1	28	29	37	31	125	6.37222	6.48474	6.84669	5.85028	6.38763
5957	586	2872	MKNK2	477	6	MAP kinase interacting serine/threonine kinase 2, Chromosome:19	81023	C	7	28	29	40	28	125	6.37222	6.48474	7.40182	5.28413	6.38763
7973	7535	57456	KIAA1143	465	6	KIAA1143, Chromosome:3	81023	B	12	26	23	39	37	125	5.91706	5.14307	7.21678	6.98259	6.38763
8058	5728	NA	UBE2B	459	6	ubiquitin-conjugating enzyme E2B, Chromosome:5	81023	B	11	29	33	26	37	125	6.5998	7.37919	4.81118	6.98259	6.38763
8715	5757	5478	PPIA	498	6	peptidylprolyl isomerase A (cyclophilin A), Chromosome:7	81024	H	7	26	28	36	35	125	5.91706	6.26113	6.66164	6.60516	6.38763
5317	13354	149986	LSM14B	237	6	LSM14B, SCD6 homolog B (S. cerevisiae), Chromosome:20	81021	H	3	35	23	33	33	124	7.96527	5.14307	6.1065	6.22772	6.33653
2268	4384	4149	MAX	483	6	MYC associated factor X, Chromosome:14	81024	A	8	32	27	35	29	123	7.28254	6.03752	6.47659	5.47284	6.28543
5326	5366	25901	CCDC28A	489	6	coiled-coil domain containing 28A, Chromosome:6	81024	H	4	25	37	26	34	122	5.68948	8.27364	4.81118	6.41644	6.23433
8493	13759	NA		489	6	Homo sapiens T cell receptor alpha locus, mRNA (cDNA clone MGC:71411 IMAGE:4853814), complete cds., Chromosome:NA	81024	A	2	35	29	30	28	122	7.96527	6.48474	5.55137	5.28413	6.23433
4679	8736	96764	TGS1	426	6	trimethylguanosine synthase 1, Chromosome:8	81022	A	9	23	31	36	31	121	5.23432	6.93197	6.66164	5.85028	6.18323
7740	2806	64221	ROBO3	444	6	roundabout, axon guidance receptor, homolog 3 (Drosophila), Chromosome:11	81022	E	2	24	23	34	40	121	5.4619	5.14307	6.29155	7.54875	6.18323
3079	55150	27030	MLH3	4290	6	mutL homolog 3 (E. coli), Chromosome:14	81021	E	1	24	29	33	34	120	5.4619	6.48474	6.1065	6.41644	6.13212
5304	5126	5147	PDE6D	453	6	phosphodiesterase 6D, cGMP-specific, rod, delta, Chromosome:2	81022	E	12	30	27	25	37	119	6.82738	6.03752	4.62614	6.98259	6.08102
3187	5532	6035	RNASE1	471	6	ribonuclease, RNase A family, 1 (pancreatic), Chromosome:14	81023	E	9	26	23	33	36	118	5.91706	5.14307	6.1065	6.79388	6.02992
3524	13031	84868	HAVCR2	429	6	hepatitis A virus cellular receptor 2, Chromosome:5	81022	F	7	19	30	33	35	117	4.32401	6.70836	6.1065	6.60516	5.97882
5396	13144	3641	INSL4	420	6	insulin-like 4 (placenta), Chromosome:9	81022	D	7	21	23	37	36	117	4.77916	5.14307	6.84669	6.79388	5.97882
7674	129	119710	C11orf74	444	6	chromosome 11 open reading frame 74, Chromosome:11	81022	D	2	22	24	38	32	116	5.00674	5.36668	7.03173	6.039	5.92772
8932	13328	283	ANG	444	6	angiogenin, ribonuclease, RNase A family, 5, Chromosome:14	81022	B	4	21	30	33	32	116	4.77916	6.70836	6.1065	6.039	5.92772
4825	55988	155400	NSUN5P1	492	6	NOP2/Sun domain family, member 5 pseudogene 1, Chromosome:7	81024	D	3	27	29	29	30	115	6.14464	6.48474	5.36632	5.66156	5.87662
7111	56879	22878	KIAA1012	4146	6	trafficking protein particle complex 8, Chromosome:18	81021	D	2	16	36	30	33	115	3.64127	8.05003	5.55137	6.22772	5.87662
8115	284	57146	TMEM159	486	6	transmembrane protein 159, Chromosome:16	81024	G	5	19	23	40	33	115	4.32401	5.14307	7.40182	6.22772	5.87662
7165	13344	494141	LOC494141	465	6	mitochondrial carrier triple repeat 1 pseudogene, Chromosome:11	81023	E	3	21	34	33	26	114	4.77916	7.6028	6.1065	4.90669	5.82552
7857	55750	128312	HIST3H2BB	381	6	histone cluster 3, H2bb, Chromosome:1	81021	D	7	26	27	32	29	114	5.91706	6.03752	5.92146	5.47284	5.82552
3627	13370	90333	ZNF468	297	6	zinc finger protein 468, Chromosome:19	81021	G	4	23	25	21	44	113	5.23432	5.5903	3.88596	8.30363	5.77442
9458	5645	2993	GYPA	453	6	glycophorin A (MNS blood group), Chromosome:4	81023	G	9	23	28	30	32	113	5.23432	6.26113	5.55137	6.039	5.77442
7940	12894	10791	VAMP5	351	6	vesicle-associated membrane protein 5 (myobrevin), Chromosome:2	81021	A	10	22	22	37	31	112	5.00674	4.91946	6.84669	5.85028	5.72332
8871	4580	29098	RANGRF	498	6	RAN guanine nucleotide release factor, Chromosome:17	81024	C	7	19	25	34	34	112	4.32401	5.5903	6.29155	6.41644	5.72332
3448	8738	NA	SCAND2	459	6	SCAN domain containing 2 pseudogene, Chromosome:15	81023	D	9	14	26	37	34	111	3.18611	5.81391	6.84669	6.41644	5.67222
7852	8764	91653	BOC	474	6	Boc homolog (mouse), Chromosome:3	81023	D	2	24	20	35	32	111	5.4619	4.47224	6.47659	6.039	5.67222
4399	56707	1444	CSHL1	387	6	chorionic somatomammotropin hormone-like 1, Chromosome:17	81021	G	7	26	24	32	28	110	5.91706	5.36668	5.92146	5.28413	5.62111
4521	56729	729862	LOC729862	390	6	striatin, calmodulin binding protein pseudogene, Chromosome:5	81021	A	8	25	31	31	23	110	5.68948	6.93197	5.73641	4.34053	5.62111
7660	12858	5359	PLSCR1	387	6	phospholipid scramblase 1, Chromosome:3	81021	E	11	23	33	25	28	109	5.23432	7.37919	4.62614	5.28413	5.57001
6945	8951	84775	ZNF607	471	6	zinc finger protein 607, Chromosome:19	81023	C	9	27	34	19	28	108	6.14464	7.6028	3.51587	5.28413	5.51891
9428	4849	53938	PPIL3	486	6	peptidylprolyl isomerase (cyclophilin)-like 3, Chromosome:2	81024	G	8	20	24	31	33	108	4.55158	5.36668	5.73641	6.22772	5.51891
1587	5974	4637	MYL6	456	6	myosin, light chain 6, alkali, smooth muscle and non-muscle, Chromosome:12	81023	H	10	28	27	28	23	106	6.37222	6.03752	5.18128	4.34053	5.41671
5148	5718	4878	NPPA	462	6	natriuretic peptide A, Chromosome:1	81023	C	10	32	17	31	26	106	7.28254	3.8014	5.73641	4.90669	5.41671
6787	3505	NA	NHP2	462	6	NHP2 ribonucleoprotein homolog (yeast), Chromosome:5	81023	F	6	29	21	28	28	106	6.5998	4.69585	5.18128	5.28413	5.41671
6922	55217	11073	TOPBP1	4308	6	topoisomerase (DNA) II binding protein 1, Chromosome:3	81021	G	1	24	26	28	28	106	5.4619	5.81391	5.18128	5.28413	5.41671
7899	2257	131870	NUDT16	489	6	nudix (nucleoside diphosphate linked moiety X)-type motif 16, Chromosome:3	81024	A	9	24	24	31	27	106	5.4619	5.36668	5.73641	5.09541	5.41671
5507	911	79026	AHNAK	453	6	AHNAK nucleoprotein, Chromosome:11	81022	D	3	18	32	30	25	105	4.09643	7.15558	5.55137	4.71797	5.36561
6792	2990	51693	TRAPPC2L	420	6	trafficking protein particle complex 2-like, Chromosome:16	81022	B	10	22	21	29	33	105	5.00674	4.69585	5.36632	6.22772	5.36561
6398	13683	7620	ZNF69	450	6	zinc finger protein 69, Chromosome:19	81022	E	4	25	20	25	33	103	5.68948	4.47224	4.62614	6.22772	5.26341
6940	55761	2695	GIP	462	6	gastric inhibitory polypeptide, Chromosome:17	81023	B	4	19	24	35	25	103	4.32401	5.36668	6.47659	4.71797	5.26341
7548	13640	7627	ZNF75A	462	6	zinc finger protein 75a, Chromosome:16	81023	B	3	12	21	36	34	103	2.73095	4.69585	6.66164	6.41644	5.26341
8883	5101	NA	LOC254896	468	6	uncharacterized LOC254896, Chromosome:8	81023	C	11	15	30	33	25	103	3.41369	6.70836	6.1065	4.71797	5.26341
1004	9795	25788	RAD54B	477	6	RAD54 homolog B (S. cerevisiae), Chromosome:8	81024	C	1	23	17	30	32	102	5.23432	3.8014	5.55137	6.039	5.21231
2181	6588	11034	DSTN	498	6	destrin (actin depolymerizing factor), Chromosome:20	81024	F	7	23	18	39	22	102	5.23432	4.02501	7.21678	4.15181	5.21231
3760	4406	5300	PIN1	492	6	peptidylprolyl cis/trans isomerase, NIMA-interacting 1, Chromosome:19	81024	E	9	28	28	22	24	102	6.37222	6.26113	4.071	4.52925	5.21231
5912	12964	134492	NUDCD2	474	6	NudC domain containing 2, Chromosome:5	81023	B	6	21	25	36	20	102	4.77916	5.5903	6.66164	3.77438	5.21231
7153	8599	55959	SULF2	450	6	sulfatase 2, Chromosome:20	81022	D	12	19	30	26	27	102	4.32401	6.70836	4.81118	5.09541	5.21231
4121	8747	NA		456	6	Homo sapiens myosin, light polypeptide 6, alkali, smooth muscle and non-muscle, mRNA (cDNA clone MGC, Chromosome:NA	81023	D	1	33	16	29	23	101	7.51011	3.57779	5.36632	4.34053	5.1612
8207	6069	4069	LYZ	447	6	lysozyme, Chromosome:12	81022	C	11	20	29	24	28	101	4.55158	6.48474	4.44109	5.28413	5.1612
6468	6381	54987	C1orf123	483	6	chromosome 1 open reading frame 123, Chromosome:1	81024	F	11	21	19	33	27	100	4.77916	4.24863	6.1065	5.09541	5.1101
6534	56784	284276	LOC284276	420	6	uncharacterized LOC284276, Chromosome:18	81022	D	5	21	31	28	20	100	4.77916	6.93197	5.18128	3.77438	5.1101
2934	13575	27004	TCL6	426	6	T-cell leukemia/lymphoma 6 (non-protein coding), Chromosome:14	81022	F	3	24	29	30	16	99	5.4619	6.48474	5.55137	3.0195	5.059
4073	759	6038	RNASE4	444	6	ribonuclease, RNase A family, 4, Chromosome:14	81022	G	8	25	23	27	24	99	5.68948	5.14307	4.99623	4.52925	5.059
7243	5650	7125	TNNC2	483	6	troponin C type 2 (fast), Chromosome:20	81024	F	8	13	28	27	31	99	2.95853	6.26113	4.99623	5.85028	5.059
6919	8757	53833	IL20RB	444	6	interleukin 20 receptor beta, Chromosome:3	81022	B	9	18	27	29	23	97	4.09643	6.03752	5.36632	4.34053	4.9568
7839	13129	29802	VPREB3	372	6	pre-B lymphocyte 3, Chromosome:22	81021	G	10	24	19	25	29	97	5.4619	4.24863	4.62614	5.47284	4.9568
8253	52948	80111	C3orf36	498	6	chromosome 3 open reading frame 36, Chromosome:3	81024	E	10	24	19	27	27	97	5.4619	4.24863	4.99623	5.09541	4.9568
8751	12946	51263	MRPL30	486	6	mitochondrial ribosomal protein L30, Chromosome:2	81024	D	4	23	15	31	27	96	5.23432	3.35418	5.73641	5.09541	4.9057
3940	52641	145858	C15orf32	498	6	chromosome 15 open reading frame 32, Chromosome:15	81024	D	10	22	22	29	21	94	5.00674	4.91946	5.36632	3.96309	4.8035
4427	56882	57579	FAM135A	3960	6	family with sequence similarity 135, member A, Chromosome:6	81021	H	2	19	19	30	26	94	4.32401	4.24863	5.55137	4.90669	4.8035
4903	56533	399669	ZNF321	495	6	zinc finger protein 321, pseudogene, Chromosome:19	81024	E	3	21	21	30	22	94	4.77916	4.69585	5.55137	4.15181	4.8035
6297	8040	54534	MRPL50	477	6	mitochondrial ribosomal protein L50, Chromosome:9	81023	A	7	20	19	25	30	94	4.55158	4.24863	4.62614	5.66156	4.8035
1405	56522	26138	C8orf71	441	6	chromosome 8 open reading frame 71, Chromosome:8	81022	C	6	28	21	25	19	93	6.37222	4.69585	4.62614	3.58566	4.7524
6831	5119	84984	C3orf34	492	6	centrosomal protein 19kDa, Chromosome:3	81024	D	8	21	25	22	25	93	4.77916	5.5903	4.071	4.71797	4.7524
7194	13560	3481	IGF2	342	6	insulin-like growth factor 2 (somatomedin A), Chromosome:11	81021	D	5	20	23	21	29	93	4.55158	5.14307	3.88596	5.47284	4.7524
9117	4584	51596	CUTA	471	6	cutA divalent cation tolerance homolog (E. coli), Chromosome:6	81023	D	11	17	29	25	22	93	3.86885	6.48474	4.62614	4.15181	4.7524
6959	13341	8364	HIST1H4C	312	6	histone cluster 1, H4c, Chromosome:6	81021	H	4	15	17	33	27	92	3.41369	3.8014	6.1065	5.09541	4.7013
4841	13121	151903	CCDC12	501	6	coiled-coil domain containing 12, Chromosome:3	81024	G	4	25	13	23	30	91	5.68948	2.90695	4.25605	5.66156	4.65019
3009	13195	5930	RBBP6	357	6	retinoblastoma binding protein 6, Chromosome:16	81021	C	10	15	14	29	32	90	3.41369	3.13057	5.36632	6.039	4.59909
5003	8893	NA	CAPN3	471	6	calpain 3, (p94), Chromosome:15	81023	F	11	20	15	32	23	90	4.55158	3.35418	5.92146	4.34053	4.59909
8254	53920	2903	GRIN2A	3846	6	glutamate receptor, ionotropic, N-methyl D-aspartate 2A, Chromosome:16	81021	B	1	23	25	22	20	90	5.23432	5.5903	4.071	3.77438	4.59909
4913	6482	130340	AP1S3	495	6	adaptor-related protein complex 1, sigma 3 subunit, Chromosome:2	81024	F	6	20	22	19	27	88	4.55158	4.91946	3.51587	5.09541	4.49689
728	2263	90637	ZFAND2A	438	6	zinc finger, AN1-type domain 2A, Chromosome:7	81022	D	8	21	22	23	20	86	4.77916	4.91946	4.25605	3.77438	4.39469
6616	1	NA	CALM2	450	6	calmodulin 2 (phosphorylase kinase, delta), Chromosome:2	81022	G	11	17	18	29	22	86	3.86885	4.02501	5.36632	4.15181	4.39469
3843	8059	57642	COL20A1	468	6	collagen, type XX, alpha 1, Chromosome:20	81023	D	8	23	25	22	15	85	5.23432	5.5903	4.071	2.83078	4.34359
4496	3566	55092	TMEM51	408	6	transmembrane protein 51, Chromosome:1	81021	F	3	20	22	20	23	85	4.55158	4.91946	3.70091	4.34053	4.34359
6773	55999	92129	RIPPLY1	456	6	ripply1 homolog (zebrafish), Chromosome:X	81023	A	4	20	15	25	24	84	4.55158	3.35418	4.62614	4.52925	4.29249
7224	13023	4883	NPR3	366	6	natriuretic peptide receptor C/guanylate cyclase C (atrionatriuretic peptide receptor C), Chromosome:5	81021	E	10	19	19	23	23	84	4.32401	4.24863	4.25605	4.34053	4.29249
6307	55977	56969	RPL23AP32	393	6	ribosomal protein L23a pseudogene 32, Chromosome:2	81021	B	8	14	23	28	18	83	3.18611	5.14307	5.18128	3.39694	4.24139
6591	13738	252995	FNDC5	462	6	fibronectin type III domain containing 5, Chromosome:1	81023	C	3	19	19	22	23	83	4.32401	4.24863	4.071	4.34053	4.24139
7200	3125	NA	NME1	459	6	non-metastatic cells 1, protein (NM23A) expressed in, Chromosome:17	81023	C	8	19	16	24	24	83	4.32401	3.57779	4.44109	4.52925	4.24139
8268	107	NA	PFN1	423	6	profilin 1, Chromosome:17	81022	D	11	20	19	22	22	83	4.55158	4.24863	4.071	4.15181	4.24139
8374	7656	10630	PDPN	489	6	podoplanin, Chromosome:1	81024	G	10	17	20	19	27	83	3.86885	4.47224	3.51587	5.09541	4.24139
7791	13712	255403	ZNF718	291	6	zinc finger protein 718, Chromosome:4	81021	E	4	18	18	27	19	82	4.09643	4.02501	4.99623	3.58566	4.19029
9084	56027	10866	HCP5	399	6	HLA complex P5 (non-protein coding), Chromosome:6	81021	G	8	15	17	22	28	82	3.41369	3.8014	4.071	5.28413	4.19029
8466	936	NA	NXT1	423	6	NTF2-like export factor 1, Chromosome:20	81022	C	8	14	21	25	21	81	3.18611	4.69585	4.62614	3.96309	4.13918
9598	8875	23549	DNPEP	495	6	aspartyl aminopeptidase, Chromosome:2	81024	F	9	17	23	23	18	81	3.86885	5.14307	4.25605	3.39694	4.13918
2197	56615	1178	CLC	429	6	Charcot-Leyden crystal protein, Chromosome:19	81022	F	5	15	20	24	21	80	3.41369	4.47224	4.44109	3.96309	4.08808
8894	56748	400206	STELLAR	480	6	developmental pluripotency associated 3 pseudogene, Chromosome:14	81024	E	2	16	22	21	21	80	3.64127	4.91946	3.88596	3.96309	4.08808
4257	4660	7164	TPD52L1	435	6	tumor protein D52-like 1, Chromosome:6	81022	E	11	20	16	19	24	79	4.55158	3.57779	3.51587	4.52925	4.03698
1049	55908	10876	EDDM3A	444	6	epididymal protein 3A, Chromosome:14	81022	D	6	21	23	17	17	78	4.77916	5.14307	3.14577	3.20822	3.98588
6268	8608	81831	NETO2	447	6	neuropilin (NRP) and tolloid (TLL)-like 2, Chromosome:16	81022	B	3	13	16	27	22	78	2.95853	3.57779	4.99623	4.15181	3.98588
9229	2499	3600	IL15	489	6	interleukin 15, Chromosome:4	81024	B	9	16	20	18	23	77	3.64127	4.47224	3.33082	4.34053	3.93478
1752	13342	649946	RPL23AP64	246	6	ribosomal protein L23a pseudogene 64, Chromosome:11	81021	B	4	18	7	20	31	76	4.09643	1.56528	3.70091	5.85028	3.88368
3841	7941	10577	NPC2	456	6	Niemann-Pick disease, type C2, Chromosome:14	81023	H	7	16	14	24	22	76	3.64127	3.13057	4.44109	4.15181	3.88368
3876	3379	NA		444	6	Homo sapiens cDNA clone MGC:1009 IMAGE:3356720, complete cds., Chromosome:NA	81022	E	9	11	15	26	24	76	2.50337	3.35418	4.81118	4.52925	3.88368
5866	7323	5376	PMP22	483	6	peripheral myelin protein 22, Chromosome:17	81024	C	8	13	14	22	27	76	2.95853	3.13057	4.071	5.09541	3.88368
7969	5687	57456	KIAA1143	465	6	KIAA1143, Chromosome:3	81023	E	10	15	30	9	22	76	3.41369	6.70836	1.66541	4.15181	3.88368
9487	56740	267012	DAOA	462	6	D-amino acid oxidase activator, Chromosome:13	81023	D	4	14	16	22	24	76	3.18611	3.57779	4.071	4.52925	3.88368
8310	5577	83544	DNAL1	456	6	dynein, axonemal, light chain 1, Chromosome:14	81023	F	10	12	24	23	16	75	2.73095	5.36668	4.25605	3.0195	3.83258
7264	3983	4259	MGST3	459	6	microsomal glutathione S-transferase 3, Chromosome:1	81023	E	8	25	13	19	17	74	5.68948	2.90695	3.51587	3.20822	3.78148
7403	12902	54812	AFTPH	417	6	aftiphilin, Chromosome:2	81022	A	7	18	18	20	18	74	4.09643	4.02501	3.70091	3.39694	3.78148
7566	55703	672	BRCA1	4065	6	breast cancer 1, early onset, Chromosome:17	81021	G	2	17	19	17	21	74	3.86885	4.24863	3.14577	3.96309	3.78148
9537	13333	64663	SPANXC	294	6	SPANX family, member C, Chromosome:X	81021	F	4	14	17	19	24	74	3.18611	3.8014	3.51587	4.52925	3.78148
6976	56613	4061	LY6E	396	6	lymphocyte antigen 6 complex, locus E, Chromosome:8	81021	F	8	8	16	27	22	73	1.82063	3.57779	4.99623	4.15181	3.73038
8375	8282	153328	SLC25A48	474	6	solute carrier family 25, member 48, Chromosome:5	81023	F	9	25	10	20	18	73	5.68948	2.23612	3.70091	3.39694	3.73038
9370	8151	26525	IL1F5	468	6	interleukin 36 receptor antagonist, Chromosome:2	81023	F	8	15	16	20	22	73	3.41369	3.57779	3.70091	4.15181	3.73038
6961	6071	55861	DBNDD2	486	6	dysbindin (dystrobrevin binding protein 1) domain containing 2, Chromosome:20	81024	C	6	23	16	17	15	71	5.23432	3.57779	3.14577	2.83078	3.62817
8483	9059	9522	SCAMP1	474	6	secretory carrier membrane protein 1, Chromosome:5	81023	A	10	13	21	17	20	71	2.95853	4.69585	3.14577	3.77438	3.62817
8552	2861	55848	C9orf46	444	6	chromosome 9 open reading frame 46, Chromosome:9	81022	F	2	15	20	19	17	71	3.41369	4.47224	3.51587	3.20822	3.62817
8994	55934	5319	PLA2G1B	447	6	phospholipase A2, group IB (pancreas), Chromosome:12	81022	F	6	15	19	20	17	71	3.41369	4.24863	3.70091	3.20822	3.62817
152	13375	55127	HEATR1	363	6	HEAT repeat containing 1, Chromosome:1	81021	G	5	15	10	26	19	70	3.41369	2.23612	4.81118	3.58566	3.57707
2044	12915	348235	SKA2	366	6	spindle and kinetochore associated complex subunit 2, Chromosome:17	81021	D	10	21	15	21	13	70	4.77916	3.35418	3.88596	2.45334	3.57707
8761	13300	10092	ARPC5	465	6	actin related protein 2/3 complex, subunit 5, 16kDa, Chromosome:1	81023	D	5	9	15	19	27	70	2.04821	3.35418	3.51587	5.09541	3.57707
235	52645	144360	C12orf67	501	6	long intergenic non-protein coding RNA 477, Chromosome:12	81024	F	10	20	14	18	17	69	4.55158	3.13057	3.33082	3.20822	3.52597
3036	12970	11017	SNRNP27	468	6	small nuclear ribonucleoprotein 27kDa (U4/U6.U5), Chromosome:2	81023	G	5	19	14	21	15	69	4.32401	3.13057	3.88596	2.83078	3.52597
8019	6995	51148	CERCAM	471	6	cerebral endothelial cell adhesion molecule, Chromosome:9	81023	C	12	12	18	21	18	69	2.73095	4.02501	3.88596	3.39694	3.52597
8406	13360	158062	LCN6	492	6	lipocalin 6, Chromosome:9	81024	C	2	11	13	22	23	69	2.50337	2.90695	4.071	4.34053	3.52597
4848	13302	2591	GALNT3	426	6	UDP-N-acetyl-alpha-D-galactosamine:polypeptide N-acetylgalactosaminyltransferase 3 (GalNAc-T3), Chromosome:2	81022	E	7	16	14	22	16	68	3.64127	3.13057	4.071	3.0195	3.47487
5441	55749	3017	HIST1H2BD	381	6	histone cluster 1, H2bd, Chromosome:6	81021	C	7	20	13	21	14	68	4.55158	2.90695	3.88596	2.64206	3.47487
5587	2394	6161	RPL32	408	6	ribosomal protein L32, Chromosome:3	81021	E	3	13	15	18	22	68	2.95853	3.35418	3.33082	4.15181	3.47487
4728	3431	23568	ARL2BP	492	6	ADP-ribosylation factor-like 2 binding protein, Chromosome:16	81024	C	5	14	17	16	20	67	3.18611	3.8014	2.96073	3.77438	3.42377
6485	6671	NA	SKP1	492	6	S-phase kinase-associated protein 1, Chromosome:5	81024	C	11	19	17	14	17	67	4.32401	3.8014	2.59064	3.20822	3.42377
6884	3694	55629	PNRC2	420	6	proline-rich nuclear receptor coactivator 2, Chromosome:1	81022	E	10	24	9	24	10	67	5.4619	2.01251	4.44109	1.88719	3.42377
7796	13337	57151	LYZL6	447	6	lysozyme-like 6, Chromosome:17	81022	C	4	13	23	18	13	67	2.95853	5.14307	3.33082	2.45334	3.42377
6493	6097	NA	LGALS1	408	6	lectin, galactoside-binding, soluble, 1, Chromosome:22	81021	E	12	15	15	16	20	66	3.41369	3.35418	2.96073	3.77438	3.37267
9159	13764	219855	SLC37A2	381	6	solute carrier family 37 (glycerol-3-phosphate transporter), member 2, Chromosome:11	81021	C	6	15	15	17	19	66	3.41369	3.35418	3.14577	3.58566	3.37267
4846	5458	858	CAV2	489	6	caveolin 2, Chromosome:7	81024	D	7	11	22	15	17	65	2.50337	4.91946	2.77568	3.20822	3.32157
8057	13368	147699	PPM1N	339	6	protein phosphatase, Mg2+/Mn2+ dependent, 1N (putative), Chromosome:19	81021	C	5	11	12	20	22	65	2.50337	2.68334	3.70091	4.15181	3.32157
431	12842	7178	TPT1	417	6	tumor protein, translationally-controlled 1, Chromosome:13	81022	H	6	14	18	19	13	64	3.18611	4.02501	3.51587	2.45334	3.27047
6248	8734	151516	ASPRV1	459	6	aspartic peptidase, retroviral-like 1, Chromosome:2	81023	B	8	13	14	22	15	64	2.95853	3.13057	4.071	2.83078	3.27047
8744	13197	100506144		465	6	ZMYM6 neighbor, Chromosome:NA	81023	E	5	12	9	19	24	64	2.73095	2.01251	3.51587	4.52925	3.27047
6183	13230	65084	TMEM135	483	6	transmembrane protein 135, Chromosome:11	81024	B	4	13	13	20	16	62	2.95853	2.90695	3.70091	3.0195	3.16826
9207	8538	221060	C10orf111	468	6	chromosome 10 open reading frame 111, Chromosome:10	81023	G	10	9	17	18	17	61	2.04821	3.8014	3.33082	3.20822	3.11716
7280	12976	54959	ODAM	462	6	odontogenic, ameloblast asssociated, Chromosome:4	81023	C	5	10	15	15	20	60	2.27579	3.35418	2.77568	3.77438	3.06606
8130	900	81856	ZNF611	456	6	zinc finger protein 611, Chromosome:19	81023	D	7	12	18	11	19	60	2.73095	4.02501	2.0355	3.58566	3.06606
9116	4792	9536	PTGES	459	6	prostaglandin E synthase, Chromosome:9	81023	B	9	21	7	14	18	60	4.77916	1.56528	2.59064	3.39694	3.06606
5573	704	3046	HBE1	444	6	hemoglobin, epsilon 1, Chromosome:11	81022	F	11	16	13	20	10	59	3.64127	2.90695	3.70091	1.88719	3.01496
8376	13603	NA		453	6	Homo sapiens zinc finger protein 551, mRNA (cDNA clone IMAGE:5814191)., Chromosome:NA	81022	F	4	14	16	14	15	59	3.18611	3.57779	2.59064	2.83078	3.01496
9135	4421	79001	VKORC1	492	6	vitamin K epoxide reductase complex, subunit 1, Chromosome:16	81024	B	8	13	17	21	7	58	2.95853	3.8014	3.88596	1.32103	2.96386
3390	607	NA	CFL1	501	6	cofilin 1 (non-muscle), Chromosome:11	81024	E	8	13	13	15	16	57	2.95853	2.90695	2.77568	3.0195	2.91276
8192	892	2286	FKBP2	429	6	FK506 binding protein 2, 13kDa, Chromosome:11	81022	C	10	16	10	19	12	57	3.64127	2.23612	3.51587	2.26463	2.91276
9190	1160	5367	PMCH	498	6	pro-melanin-concentrating hormone, Chromosome:12	81024	D	6	10	15	10	22	57	2.27579	3.35418	1.85046	4.15181	2.91276
9311	13039	1559	CYP2C9	489	6	cytochrome P450, family 2, subfamily C, polypeptide 9, Chromosome:10	81024	E	4	9	15	16	17	57	2.04821	3.35418	2.96073	3.20822	2.91276
8821	56733	140880	CST11	417	6	cystatin 11, Chromosome:20	81022	C	5	17	13	13	13	56	3.86885	2.90695	2.40559	2.45334	2.86166
7941	56807	285672	SFRS12IP1	468	6	SREK1-interacting protein 1, Chromosome:5	81023	H	4	10	17	14	14	55	2.27579	3.8014	2.59064	2.64206	2.81056
7942	56066	5858	PZP	3807	6	pregnancy-zone protein, Chromosome:12	81021	A	1	11	15	19	10	55	2.50337	3.35418	3.51587	1.88719	2.81056
8569	12944	64776	C11orf1	453	6	chromosome 11 open reading frame 1, Chromosome:11	81022	B	8	12	14	21	8	55	2.73095	3.13057	3.88596	1.50975	2.81056
903	56448	400661	FLJ44881	393	6	FLJ44881, Chromosome:18	81021	D	8	13	18	9	14	54	2.95853	4.02501	1.66541	2.64206	2.75946
2138	13157	137196	CCDC26	330	6	coiled-coil domain containing 26, Chromosome:8	81021	G	9	11	15	13	14	53	2.50337	3.35418	2.40559	2.64206	2.70836
7575	12983	80013	FAM188A	411	6	family with sequence similarity 188, member A, Chromosome:10	81022	G	6	7	16	9	21	53	1.59305	3.57779	1.66541	3.96309	2.70836
8319	4477	689	BTF3	489	6	basic transcription factor 3, Chromosome:5	81024	C	9	10	10	16	17	53	2.27579	2.23612	2.96073	3.20822	2.70836
8993	9506	51710	ZNF44	465	6	zinc finger protein 44, Chromosome:19	81023	E	7	8	8	15	22	53	1.82063	1.78889	2.77568	4.15181	2.70836
6021	2168	126123	IZUMO2	495	6	IZUMO family member 2, Chromosome:19	81024	E	5	19	11	12	10	52	4.32401	2.45973	2.22055	1.88719	2.65725
7119	156	NA	C1D	426	6	C1D nuclear receptor corepressor, Chromosome:2	81022	C	9	10	8	16	16	50	2.27579	1.78889	2.96073	3.0195	2.55505
7837	13348	388272	C16orf87	465	6	chromosome 16 open reading frame 87, Chromosome:16	81023	F	3	11	11	14	14	50	2.50337	2.45973	2.59064	2.64206	2.55505
8901	3113	64708	COPS7B	474	6	COP9 constitutive photomorphogenic homolog subunit 7B (Arabidopsis), Chromosome:2	81023	D	6	12	5	15	18	50	2.73095	1.11806	2.77568	3.39694	2.55505
7891	12967	128346	C1orf162	468	6	chromosome 1 open reading frame 162, Chromosome:1	81023	F	5	10	10	15	14	49	2.27579	2.23612	2.77568	2.64206	2.50395
3456	5372	10907	TXNL4A	429	6	thioredoxin-like 4A, Chromosome:18	81022	F	10	9	8	18	13	48	2.04821	1.78889	3.33082	2.45334	2.45285
3612	8837	55031	USP47	474	6	ubiquitin specific peptidase 47, Chromosome:11	81023	G	6	11	11	19	6	47	2.50337	2.45973	3.51587	1.13231	2.40175
4856	9443	10867	TSPAN9	474	6	tetraspanin 9, Chromosome:12	81023	E	2	6	13	10	18	47	1.36548	2.90695	1.85046	3.39694	2.40175
9790	55982	79570	NKAIN1	492	6	Na+/K+ transporting ATPase interacting 1, Chromosome:1	81024	C	3	6	13	14	14	47	1.36548	2.90695	2.59064	2.64206	2.40175
9856	12972	159091	FAM122C	459	6	family with sequence similarity 122C, Chromosome:X	81023	B	5	8	11	15	12	46	1.82063	2.45973	2.77568	2.26463	2.35065
310	13538	8581	LY6D	387	6	lymphocyte antigen 6 complex, locus D, Chromosome:8	81021	D	6	20	10	6	9	45	4.55158	2.23612	1.11027	1.69847	2.29955
9157	13116	6289	SAA2	369	6	serum amyloid A2, Chromosome:11	81021	F	10	6	13	9	17	45	1.36548	2.90695	1.66541	3.20822	2.29955
9180	8670	594855	CPLX3	477	6	complexin 3, Chromosome:15	81023	D	10	13	6	17	9	45	2.95853	1.34167	3.14577	1.69847	2.29955
4389	55768	6759	SSX4	465	6	synovial sarcoma, X breakpoint 4, Chromosome:X	81023	F	4	11	4	17	12	44	2.50337	0.894447	3.14577	2.26463	2.24845
3573	13350	6699	SPRR1B	270	6	small proline-rich protein 1B, Chromosome:1	81021	C	4	9	16	5	12	42	2.04821	3.57779	0.925228	2.26463	2.14624
4153	2260	203562	TMEM31	501	6	transmembrane protein 31, Chromosome:X	81024	B	10	10	7	11	14	42	2.27579	1.56528	2.0355	2.64206	2.14624
8193	55755	8358	HIST1H3B	411	6	histone cluster 1, H3b, Chromosome:6	81021	F	9	8	12	13	8	41	1.82063	2.68334	2.40559	1.50975	2.09514
8454	55756	7142	TNP2	417	6	transition protein 2 (during histone to protamine replacement), Chromosome:16	81022	B	5	8	16	10	6	40	1.82063	3.57779	1.85046	1.13231	2.04404
9688	1648	80759	KHDC1	492	6	KH homology domain containing 1, Chromosome:6	81024	D	9	5	11	15	8	39	1.1379	2.45973	2.77568	1.50975	1.99294
8468	56655	5947	RBP1	408	6	retinol binding protein 1, cellular, Chromosome:3	81021	D	9	7	7	10	13	37	1.59305	1.56528	1.85046	2.45334	1.89074
8882	13186	10200	MPHOSPH6	483	6	M-phase phosphoprotein 6, Chromosome:16	81024	C	4	8	9	12	8	37	1.82063	2.01251	2.22055	1.50975	1.89074
3184	13345	84932	RAB2B	456	6	RAB2B, member RAS oncogene family, Chromosome:14	81023	G	2	8	5	15	8	36	1.82063	1.11806	2.77568	1.50975	1.83964
9406	13379	9349	RPL23	423	6	ribosomal protein L23, Chromosome:17	81022	E	3	5	12	10	9	36	1.1379	2.68334	1.85046	1.69847	1.83964
9603	56433	401507	FAM74A1	384	6	family with sequence similarity 74, member A1, Chromosome:9	81021	E	7	10	9	7	9	35	2.27579	2.01251	1.29532	1.69847	1.78854
9195	9094	80017	C14orf159	480	6	chromosome 14 open reading frame 159, Chromosome:14	81024	B	11	8	6	8	12	34	1.82063	1.34167	1.48036	2.26463	1.73744
9564	12839	NA	H2AFZ	387	6	H2A histone family, member Z, Chromosome:4	81021	B	11	3	9	12	9	33	0.682738	2.01251	2.22055	1.69847	1.68633
7190	2616	317762	CCDC85C	471	6	coiled-coil domain containing 85C, Chromosome:14	81023	C	2	5	7	10	9	31	1.1379	1.56528	1.85046	1.69847	1.58413
8835	2618	NA	PFDN2	465	6	prefoldin subunit 2, Chromosome:1	81023	B	7	6	10	9	5	30	1.36548	2.23612	1.66541	0.943594	1.53303
9375	6363	6392	SDHD	480	6	succinate dehydrogenase complex, subunit D, integral membrane protein, Chromosome:11	81024	G	7	8	5	5	9	27	1.82063	1.11806	0.925228	1.69847	1.37973
8943	6759	6233	RPS27A	471	6	ribosomal protein S27a, Chromosome:2	81023	G	8	5	9	6	6	26	1.1379	2.01251	1.11027	1.13231	1.32863
6374	8057	79698	ZMAT4	462	6	zinc finger, matrin-type 4, Chromosome:8	81023	C	6	6	5	4	9	24	1.36548	1.11806	0.740182	1.69847	1.22642
5783	55164	1612	DAPK1	4293	6	death-associated protein kinase 1, Chromosome:9	81021	F	1	4	4	7	7	22	0.910317	0.894447	1.29532	1.32103	1.12422
9917	3842	10728	PTGES3	483	6	prostaglandin E synthase 3 (cytosolic), Chromosome:12	81024	E	11	5	1	8	4	18	1.1379	0.223612	1.48036	0.754875	0.919819
9718	502	83998	REG4	477	6	regenerating islet-derived family, member 4, Chromosome:1	81023	F	2	5	3	4	4	16	1.1379	0.670836	0.740182	0.754875	0.817617
7743	3683	NA	UBE2G2	498	6	ubiquitin-conjugating enzyme E2G 2, Chromosome:21	81024	G	11	4	1	5	5	15	0.910317	0.223612	0.925228	0.943594	0.766516
9743	13136	137695	TMEM68	408	6	transmembrane protein 68, Chromosome:8	81021	D	12	2	4	1	2	9	0.455158	0.894447	0.185046	0.377438	0.459909
9924	12913	27128	CYTH4	357	6	cytohesin 4, Chromosome:22	81021	B	10	1	1	0	3	5	0.227579	0.223612	0	0.566156	0.255505
9838	56347	128239	IQGAP3	4896	6	IQ motif containing GTPase activating protein 3, Chromosome:1	81021	B	2	1	0	1	0	2	0.227579	0	0.185046	0	0.102202
10280	56876	30849	PIK3R4	4077	6	phosphoinositide-3-kinase, regulatory subunit 4, Chromosome:3	81021	F	2	0	0	1	0	1	0	0	0.185046	0	0.051101
2074	56598	65996	MGC2752	588	7	CENPB DNA-binding domains containing 1 pseudogene, Chromosome:19	81028	B	5	699	751	884	816	3150	159.078	167.932	163.58	153.995	160.968
1707	55583	11186	RASSF1	570	7	Ras association (RalGDS/AF-6) domain family member 1, Chromosome:3	81028	H	10	172	185	212	201	770	39.1436	41.3682	39.2297	37.9325	39.3478
6090	52746	7499	XG	546	7	Xg blood group, Chromosome:X	81027	D	9	89	87	116	93	385	20.2546	19.4542	21.4653	17.5508	19.6739
3962	1991	127540	HMGB4	561	7	high mobility group box 4, Chromosome:1	81027	H	2	65	65	89	84	303	14.7927	14.5348	16.4691	15.8524	15.4836
4295	435	29934	SNX12	519	7	sorting nexin 12, Chromosome:X	81025	C	7	52	78	80	63	273	11.8341	17.4417	14.8036	11.8893	13.9506
4366	8728	79682	MLF1IP	531	7	MLF1 interacting protein, Chromosome:4	81026	D	2	65	56	68	67	256	14.7927	12.5223	12.5831	12.6442	13.0819
327	12844	54819	ZCCHC10	579	7	zinc finger, CCHC domain containing 10, Chromosome:5	81028	G	7	60	61	62	61	244	13.6548	13.6403	11.4728	11.5118	12.4687
3737	12908	6997	TDGF1	567	7	teratocarcinoma-derived growth factor 1, Chromosome:3	81028	E	7	43	38	73	48	202	9.78591	8.49725	13.5083	9.0585	10.3224
4588	8800	28227	PPP2R3B	531	7	protein phosphatase 2, regulatory subunit B'', beta, Chromosome:X|Y	81026	B	1	30	32	44	40	146	6.82738	7.15558	8.142	7.54875	7.46075
1017	6128	25941	C18orf10	504	7	tubulin polyglutamylase complex subunit 2, Chromosome:18	81025	A	6	32	30	43	34	139	7.28254	6.70836	7.95696	6.41644	7.10304
8166	13417	4521	NUDT1	540	7	nudix (nucleoside diphosphate linked moiety X)-type motif 1, Chromosome:7	81026	G	3	22	29	37	40	128	5.00674	6.48474	6.84669	7.54875	6.54093
3548	9400	53833	IL20RB	510	7	interleukin 20 receptor beta, Chromosome:3	81025	F	4	24	25	41	30	120	5.4619	5.5903	7.58687	5.66156	6.13212
6478	52768	339201	C17orf65	582	7	chromosome 17 open reading frame 65, Chromosome:17	81028	D	11	22	25	26	26	99	5.00674	5.5903	4.81118	4.90669	5.059
4306	8848	65056	GPBP1	546	7	GC-rich promoter binding protein 1, Chromosome:5	81027	A	2	20	26	23	25	94	4.55158	5.81391	4.25605	4.71797	4.8035
7076	3009	8341	HIST1H2BN	501	7	histone cluster 1, H2bn, Chromosome:6	81025	D	1	16	14	32	24	86	3.64127	3.13057	5.92146	4.52925	4.39469
9248	2063	83988	NCALD	582	7	neurocalcin delta, Chromosome:8	81028	G	9	18	24	26	18	86	4.09643	5.36668	4.81118	3.39694	4.39469
6585	52748	340596	LHFPL1	564	7	lipoma HMGIC fusion partner-like 1, Chromosome:X	81028	F	10	21	20	23	20	84	4.77916	4.47224	4.25605	3.77438	4.29249
6896	6	NA	TPT1	519	7	tumor protein, translationally-controlled 1, Chromosome:13	81025	H	6	17	19	14	29	79	3.86885	4.24863	2.59064	5.47284	4.03698
8247	8866	54840	APTX	507	7	aprataxin, Chromosome:9	81025	D	7	23	15	18	13	69	5.23432	3.35418	3.33082	2.45334	3.52597
7654	6640	64792	RABL5	558	7	RAB, member RAS oncogene family-like 5, Chromosome:7	81027	F	1	14	15	19	18	66	3.18611	3.35418	3.51587	3.39694	3.37267
9306	6990	54788	DNAJB12	513	7	DnaJ (Hsp40) homolog, subfamily B, member 12, Chromosome:10	81025	F	11	11	10	23	18	62	2.50337	2.23612	4.25605	3.39694	3.16826
8407	1093	64963	MRPS11	582	7	mitochondrial ribosomal protein S11, Chromosome:15	81028	F	9	13	14	16	17	60	2.95853	3.13057	2.96073	3.20822	3.06606
7116	13841	3446	IFNA10	570	7	interferon, alpha 10, Chromosome:9	81028	G	4	10	15	16	14	55	2.27579	3.35418	2.96073	2.64206	2.81056
9436	13619	79805	VASH2	510	7	vasohibin 2, Chromosome:1	81025	F	3	9	14	12	17	52	2.04821	3.13057	2.22055	3.20822	2.65725
8779	13154	9659	PDE4DIP	534	7	phosphodiesterase 4D interacting protein, Chromosome:1	81026	B	6	12	12	12	14	50	2.73095	2.68334	2.22055	2.64206	2.55505
6566	13170	1588	CYP19A1	546	7	cytochrome P450, family 19, subfamily A, polypeptide 1, Chromosome:15	81027	B	5	9	8	14	17	48	2.04821	1.78889	2.59064	3.20822	2.45285
6389	52689	51481	VCX3A	501	7	variable charge, X-linked 3A, Chromosome:X	81025	F	9	9	14	15	6	44	2.04821	3.13057	2.77568	1.13231	2.24845
8338	4708	1312	COMT	549	7	catechol-O-methyltransferase, Chromosome:22	81027	C	3	6	12	12	13	43	1.36548	2.68334	2.22055	2.45334	2.19734
7495	9021	5378	PMS1	501	7	PMS1 postmeiotic segregation increased 1 (S. cerevisiae), Chromosome:2	81025	G	4	11	12	8	11	42	2.50337	2.68334	1.48036	2.07591	2.14624
9786	4251	NA	FTL	528	7	ferritin, light polypeptide, Chromosome:19	81026	D	8	4	10	10	11	35	0.910317	2.23612	1.85046	2.07591	1.78854
6763	6749	29100	TMEM208	522	7	transmembrane protein 208, Chromosome:16	81026	F	11	8	3	7	13	31	1.82063	0.670836	1.29532	2.45334	1.58413
4776	4745	10945	KDELR1	573	7	KDEL (Lys-Asp-Glu-Leu) endoplasmic reticulum protein retention receptor 1, Chromosome:19	81028	A	9	6	6	7	7	26	1.36548	1.34167	1.29532	1.32103	1.32863
9915	7326	81888	HYI	525	7	hydroxypyruvate isomerase (putative), Chromosome:1	81026	E	7	2	5	8	6	21	0.455158	1.11806	1.48036	1.13231	1.07312
4860	13633	554223	LOC554223	570	7	histocompatibility antigen-related, Chromosome:6	81028	A	4	5	3	7	2	17	1.1379	0.670836	1.29532	0.377438	0.868718
7856	9077	55293	UEVLD	534	7	UEV and lactate/malate dehyrogenase domains, Chromosome:11	81026	C	12	5	3	5	3	16	1.1379	0.670836	0.925228	0.566156	0.817617
8709	56711	386682	KRTAP10-3	585	7	keratin associated protein 10-3, Chromosome:21	81028	F	11	2	5	6	3	16	0.455158	1.11806	1.11027	0.566156	0.817617
9679	13285	NA		546	7	Homo sapiens cDNA clone IMAGE:4693351, **** WARNING: chimeric clone ****., Chromosome:NA	81027	C	5	7	2	4	3	16	1.59305	0.447224	0.740182	0.566156	0.817617
8214	8642	85313	PPIL4	579	7	peptidylprolyl isomerase (cyclophilin)-like 4, Chromosome:6	81028	D	2	5	4	1	3	13	1.1379	0.894447	0.185046	0.566156	0.664313
9612	8672	5998	RGS3	579	7	regulator of G-protein signaling 3, Chromosome:9	81028	H	2	2	3	3	5	13	0.455158	0.670836	0.555137	0.943594	0.664313
9742	9472	29851	ICOS	507	7	inducible T-cell co-stimulator, Chromosome:2	81025	A	2	5	0	2	6	13	1.1379	0	0.370091	1.13231	0.664313
9849	1700	84569	LYZL1	585	7	lysozyme-like 1, Chromosome:10	81028	H	1	2	1	4	6	13	0.455158	0.223612	0.740182	1.13231	0.664313
9578	1300	2944	GSTM1	546	7	glutathione S-transferase mu 1, Chromosome:1	81027	A	6	3	4	2	3	12	0.682738	0.894447	0.370091	0.566156	0.613212
9827	3485	10772	SRSF10	552	7	serine/arginine-rich splicing factor 10, Chromosome:1	81027	F	2	4	2	1	4	11	0.910317	0.447224	0.185046	0.754875	0.562111
8534	9847	84316	LSMD1	522	7	LSM domain containing 1, Chromosome:17	81026	A	2	3	2	4	1	10	0.682738	0.447224	0.740182	0.188719	0.51101
7632	6001	29100	TMEM208	522	7	transmembrane protein 208, Chromosome:16	81026	H	4	3	3	1	2	9	0.682738	0.670836	0.185046	0.377438	0.459909
9875	56430	400359	C15orf53	540	7	chromosome 15 open reading frame 53, Chromosome:15	81026	B	4	2	2	2	2	8	0.455158	0.447224	0.370091	0.377438	0.408808
9666	5399	6757	SSX2	567	7	synovial sarcoma, X breakpoint 2, Chromosome:X	81028	F	1	3	2	1	1	7	0.682738	0.447224	0.185046	0.188719	0.357707
9945	9121	113201	CASC4	534	7	cancer susceptibility candidate 4, Chromosome:15	81026	D	12	2	1	2	2	7	0.455158	0.223612	0.370091	0.377438	0.357707
10011	7378	10539	GLRX3	570	7	glutaredoxin 3, Chromosome:10	81028	A	3	1	1	0	4	6	0.227579	0.223612	0	0.754875	0.306606
9696	2439	NA	ARF1	546	7	ADP-ribosylation factor 1, Chromosome:1	81027	D	6	2	0	0	3	5	0.455158	0	0	0.566156	0.255505
9729	55767	10214	SSX3	567	7	synovial sarcoma, X breakpoint 3, Chromosome:X	81028	F	4	1	0	1	2	4	0.227579	0	0.185046	0.377438	0.204404
10045	5444	55245	UQCC	564	7	ubiquinol-cytochrome c reductase complex chaperone, Chromosome:20	81027	G	4	0	2	0	2	4	0	0.447224	0	0.377438	0.204404
10153	53744	NA	KRTAP13-1	582	7	keratin associated protein 13-1, Chromosome:21	81028	E	11	0	1	2	1	4	0	0.223612	0.370091	0.188719	0.204404
9804	6950	27350	APOBEC3C	573	7	apolipoprotein B mRNA editing enzyme, catalytic polypeptide-like 3C, Chromosome:22	81028	D	12	1	1	1	0	3	0.227579	0.223612	0.185046	0	0.153303
9970	5755	5730	PTGDS	573	7	prostaglandin D2 synthase 21kDa (brain), Chromosome:9	81028	A	1	1	0	2	0	3	0.227579	0	0.370091	0	0.153303
9600	2677	765	CA6	540	7	carbonic anhydrase VI, Chromosome:1	81026	A	3	2	0	0	0	2	0.455158	0	0	0	0.102202
9452	5518	51506	UFC1	504	7	ubiquitin-fold modifier conjugating enzyme 1, Chromosome:1	81025	D	6	1	0	0	0	1	0.227579	0	0	0	0.051101
9857	2724	79077	DCTPP1	513	7	dCTP pyrophosphatase 1, Chromosome:16	81025	B	7	1	0	0	0	1	0.227579	0	0	0	0.051101
9905	8401	2815	GP9	534	7	glycoprotein IX (platelet), Chromosome:3	81026	G	2	1	0	0	0	1	0.227579	0	0	0	0.051101
9939	6345	8557	TCAP	504	7	titin-cap (telethonin), Chromosome:17	81025	G	10	1	0	0	0	1	0.227579	0	0	0	0.051101
9960	6192	685	BTC	537	7	betacellulin, Chromosome:4	81026	C	11	1	0	0	0	1	0.227579	0	0	0	0.051101
10037	5512	10393	ANAPC10	558	7	anaphase promoting complex subunit 10, Chromosome:4	81027	F	8	1	0	0	0	1	0.227579	0	0	0	0.051101
10053	52677	84033	OBSCN	501	7	obscurin, cytoskeletal calmodulin and titin-interacting RhoGEF, Chromosome:1	81025	E	9	0	1	0	0	1	0	0.223612	0	0	0.051101
10080	5637	6759	SSX4	567	7	synovial sarcoma, X breakpoint 4, Chromosome:X	81028	D	5	0	1	0	0	1	0	0.223612	0	0	0.051101
10115	5867	54836	BSPRY	582	7	B-box and SPRY domain containing, Chromosome:9	81028	H	5	0	1	0	0	1	0	0.223612	0	0	0.051101
10118	52675	100129396	FAM106C	510	7	family with sequence similarity 106, member C pseudogene, Chromosome:17	81025	A	10	0	1	0	0	1	0	0.223612	0	0	0.051101
10132	9048	85464	SSH2	537	7	slingshot homolog 2 (Drosophila), Chromosome:17	81026	E	11	0	1	0	0	1	0	0.223612	0	0	0.051101
10141	8775	50801	KCNK4	555	7	potassium channel, subfamily K, member 4, Chromosome:11	81027	B	1	0	1	0	0	1	0	0.223612	0	0	0.051101
10155	6764	65988	ZNF747	576	7	zinc finger protein 747, Chromosome:16	81028	B	2	0	1	0	0	1	0	0.223612	0	0	0.051101
10168	8786	203054	ADCK5	510	7	aarF domain containing kinase 5, Chromosome:8	81025	G	7	0	1	0	0	1	0	0.223612	0	0	0.051101
10192	8928	51078	THAP4	510	7	THAP domain containing 4, Chromosome:2	81025	A	9	0	0	1	0	1	0	0	0.185046	0	0.051101
10195	6717	148753	FAM163A	504	7	family with sequence similarity 163, member A, Chromosome:1	81025	H	10	0	0	1	0	1	0	0	0.185046	0	0.051101
10215	55936	653166	OR1D4	516	7	olfactory receptor, family 1, subfamily D, member 4 (gene/pseudogene), Chromosome:17	81025	D	4	0	0	1	0	1	0	0	0.185046	0	0.051101
10226	53056	83899	KRTAP9-2	525	7	keratin associated protein 9-2, Chromosome:17	81026	G	9	0	0	1	0	1	0	0	0.185046	0	0.051101
10231	4168	NA	DR1	531	7	down-regulator of transcription 1, TBP-binding (negative cofactor 2), Chromosome:1	81026	E	8	0	0	1	0	1	0	0	0.185046	0	0.051101
10238	3804	80776	B9D2	528	7	B9 protein domain 2, Chromosome:19	81026	C	8	0	0	1	0	1	0	0	0.185046	0	0.051101
10239	15010	201181	ZNF385C	525	7	zinc finger protein 385C, Chromosome:17	81026	F	12	0	0	1	0	1	0	0	0.185046	0	0.051101
10274	1506	441519	CT45A3	570	7	cancer/testis antigen family 45, member A3, Chromosome:X	81028	C	8	0	0	1	0	1	0	0	0.185046	0	0.051101
10276	55940	222894	FERD3L	504	7	Fer3-like (Drosophila), Chromosome:7	81025	C	4	0	0	1	0	1	0	0	0.185046	0	0.051101
10282	8241	79969	C6orf134	540	7	alpha tubulin acetyltransferase 1, Chromosome:6	81026	B	3	0	0	1	0	1	0	0	0.185046	0	0.051101
10285	55985	10650	SLMO1	519	7	slowmo homolog 1 (Drosophila), Chromosome:18	81026	H	3	0	0	1	0	1	0	0	0.185046	0	0.051101
10297	4393	NA	RPS7	585	7	ribosomal protein S7, Chromosome:2	81028	A	10	0	0	1	0	1	0	0	0.185046	0	0.051101
10299	7968	23509	POFUT1	585	7	protein O-fucosyltransferase 1, Chromosome:20	81028	H	6	0	0	1	0	1	0	0	0.185046	0	0.051101
10319	3396	4832	NME3	510	7	non-metastatic cells 3, protein expressed in, Chromosome:16	81025	F	2	0	0	0	1	1	0	0	0	0.188719	0.051101
10331	52760	283349	RASSF3	507	7	Ras association (RalGDS/AF-6) domain family member 3, Chromosome:12	81025	H	9	0	0	0	1	1	0	0	0	0.188719	0.051101
10373	5967	6009	RHEB	555	7	Ras homolog enriched in brain, Chromosome:7	81027	D	8	0	0	0	1	1	0	0	0	0.188719	0.051101
10375	3133	NA	ATP5D	507	7	ATP synthase, H+ transporting, mitochondrial F1 complex, delta subunit, Chromosome:19	81025	A	7	0	0	0	1	1	0	0	0	0.188719	0.051101
10388	7220	64951	MRPS24	504	7	mitochondrial ribosomal protein S24, Chromosome:7	81025	B	11	0	0	0	1	1	0	0	0	0.188719	0.051101
10393	52586	337960	KRTAP13-3	519	7	keratin associated protein 13-3, Chromosome:21	81025	C	10	0	0	0	1	1	0	0	0	0.188719	0.051101
10405	13166	256355	RPS2P32	519	7	ribosomal protein S2 pseudogene 32, Chromosome:7	81026	D	5	0	0	0	1	1	0	0	0	0.188719	0.051101
10412	52605	130120	REG3G	528	7	regenerating islet-derived 3 gamma, Chromosome:2	81026	A	10	0	0	0	1	1	0	0	0	0.188719	0.051101
10421	52956	353	APRT	543	7	adenine phosphoribosyltransferase, Chromosome:16	81026	A	11	0	0	0	1	1	0	0	0	0.188719	0.051101
10422	7491	NA	CHAC2	555	7	ChaC, cation transport regulator homolog 2 (E. coli), Chromosome:2	81027	H	10	0	0	0	1	1	0	0	0	0.188719	0.051101
10425	6976	80306	MED28	537	7	mediator complex subunit 28, Chromosome:4	81026	D	11	0	0	0	1	1	0	0	0	0.188719	0.051101
4027	8076	NA		219	8	Homo sapiens cDNA clone IMAGE:4509288., Chromosome:NA	81032	H	6	81	76	96	100	353	18.4339	16.9945	17.7644	18.8719	18.0387
1447	9113	3887	KRT81	609	8	keratin 81, Chromosome:12	81029	E	5	43	50	72	59	224	9.78591	11.1806	13.3233	11.1344	11.4466
3228	2409	6138	RPL15	615	8	ribosomal protein L15, Chromosome:3	81030	A	9	49	61	56	44	210	11.1514	13.6403	10.3626	8.30363	10.7312
5358	9029	90933	TRIM41	633	8	tripartite motif containing 41, Chromosome:5	81030	F	8	47	49	62	50	208	10.6962	10.957	11.4728	9.43594	10.629
2607	12712	83608	C18orf21	399	8	chromosome 18 open reading frame 21, Chromosome:18	81032	A	12	37	29	56	48	170	8.42043	6.48474	10.3626	9.0585	8.68718
4987	13425	5892	RAD51L3	630	8	RAD51 homolog D (S. cerevisiae), Chromosome:17	81030	E	4	37	44	39	45	165	8.42043	9.83892	7.21678	8.49234	8.43167
597	11086	27233	SULT1C4	309	8	sulfotransferase family, cytosolic, 1C, member 4, Chromosome:2	81032	A	8	35	38	41	37	151	7.96527	8.49725	7.58687	6.98259	7.71626
7341	8830	6252	RTN1	600	8	reticulon 1, Chromosome:14	81029	A	3	26	29	41	49	145	5.91706	6.48474	7.58687	9.24722	7.40965
8146	1513	148932	MOBKL2C	651	8	MOB kinase activator 3C, Chromosome:1	81031	H	5	30	33	34	33	130	6.82738	7.37919	6.29155	6.22772	6.64313
4752	7585	8601	RGS20	654	8	regulator of G-protein signaling 20, Chromosome:8	81031	C	9	24	35	34	34	127	5.4619	7.82641	6.29155	6.41644	6.48983
1379	7659	1861	TOR1A	594	8	torsin family 1, member A (torsin A), Chromosome:9	81029	C	6	22	24	38	34	118	5.00674	5.36668	7.03173	6.41644	6.02992
5552	5018	10775	POP4	663	8	processing of precursor 4, ribonuclease P/MRP subunit (S. cerevisiae), Chromosome:19	81031	A	4	18	35	28	24	105	4.09643	7.82641	5.18128	4.52925	5.36561
4609	13367	100287932	TIMM23	627	8	translocase of inner mitochondrial membrane 23 homolog (yeast), Chromosome:10	81030	B	4	24	29	23	27	103	5.4619	6.48474	4.25605	5.09541	5.26341
9442	13456	92002	FAM58A	645	8	family with sequence similarity 58, member A, Chromosome:X	81031	D	4	17	16	16	32	81	3.86885	3.57779	2.96073	6.039	4.13918
7319	7785	79654	HECTD3	633	8	HECT domain containing E3 ubiquitin protein ligase 3, Chromosome:1	81030	F	6	14	23	15	20	72	3.18611	5.14307	2.77568	3.77438	3.67927
6365	8760	51530	ZC3HC1	639	8	zinc finger, C3HC-type containing 1, Chromosome:7	81031	G	6	20	19	13	16	68	4.55158	4.24863	2.40559	3.0195	3.47487
4091	8664	9364	RAB28	288	8	RAB28, member RAS oncogene family, Chromosome:4	81032	E	5	15	10	18	22	65	3.41369	2.23612	3.33082	4.15181	3.32157
6395	10136	1588	CYP19A1	657	8	cytochrome P450, family 19, subfamily A, polypeptide 1, Chromosome:15	81031	D	2	14	15	19	17	65	3.18611	3.35418	3.51587	3.20822	3.32157
8627	5735	84324	SARNP	633	8	SAP domain containing ribonucleoprotein, Chromosome:12	81030	E	8	13	12	21	15	61	2.95853	2.68334	3.88596	2.83078	3.11716
7284	5287	6191	RPS4X	597	8	ribosomal protein S4, X-linked, Chromosome:X	81029	F	4	17	16	10	15	58	3.86885	3.57779	1.85046	2.83078	2.96386
8114	7795	9274	BCL7C	654	8	B-cell CLL/lymphoma 7C, Chromosome:16	81031	A	7	10	19	13	16	58	2.27579	4.24863	2.40559	3.0195	2.96386
3053	54983	NA	FLJ45256	609	8	uncharacterized LOC400511, Chromosome:16	81030	E	10	15	6	20	14	55	3.41369	1.34167	3.70091	2.64206	2.81056
8711	2782	22846	VASH1	615	8	vasohibin 1, Chromosome:14	81030	H	2	15	12	11	14	52	3.41369	2.68334	2.0355	2.64206	2.65725
9803	55954	8800	PEX11A	618	8	peroxisomal biogenesis factor 11 alpha, Chromosome:15	81030	H	4	9	19	10	14	52	2.04821	4.24863	1.85046	2.64206	2.65725
7915	7156	64782	AEN	630	8	apoptosis enhancing nuclease, Chromosome:15	81030	F	1	9	13	12	12	46	2.04821	2.90695	2.22055	2.26463	2.35065
4714	7733	NA	CSH2	654	8	chorionic somatomammotropin hormone 2, Chromosome:17	81031	E	9	12	3	13	9	37	2.73095	0.670836	2.40559	1.69847	1.89074
7113	8852	140459	ASB6	594	8	ankyrin repeat and SOCS box containing 6, Chromosome:9	81029	C	1	6	5	15	10	36	1.36548	1.11806	2.77568	1.88719	1.83964
3931	7576	51329	ARL6IP4	648	8	ADP-ribosylation-like factor 6 interacting protein 4, Chromosome:12	81031	B	8	8	8	8	11	35	1.82063	1.78889	1.48036	2.07591	1.78854
7977	5769	1442	CSH1	654	8	chorionic somatomammotropin hormone 1 (placental lactogen), Chromosome:17	81031	C	4	10	6	6	6	28	2.27579	1.34167	1.11027	1.13231	1.43083
9676	8360	64342	HS1BP3	642	8	HCLS1 binding protein 3, Chromosome:2	81031	G	1	4	8	6	10	28	0.910317	1.78889	1.11027	1.88719	1.43083
9667	56415	NA		606	8	Homo sapiens FLJ44955 protein, mRNA (cDNA clone MGC:148080 IMAGE:40108134), complete cds., Chromosome:NA	81029	D	4	6	5	9	4	24	1.36548	1.11806	1.66541	0.754875	1.22642
7840	14902	57730	ANKRD36B	720	8	ankyrin repeat domain 36B, Chromosome:2	81032	G	4	5	5	5	5	20	1.1379	1.11806	0.925228	0.943594	1.02202
9291	8942	11322	TMC6	636	8	transmembrane channel-like 6, Chromosome:17	81031	F	10	2	3	9	6	20	0.455158	0.670836	1.66541	1.13231	1.02202
9748	8010	2885	GRB2	654	8	growth factor receptor-bound protein 2, Chromosome:17	81031	C	7	2	8	6	4	20	0.455158	1.78889	1.11027	0.754875	1.02202
10060	13679	259197	NCR3	606	8	natural cytotoxicity triggering receptor 3, Chromosome:6	81029	H	3	0	5	6	9	20	0	1.11806	1.11027	1.69847	1.02202
9820	11037	114932	MRFAP1L1	384	8	Morf4 family associated protein 1-like 1, Chromosome:4	81032	G	8	4	4	6	4	18	0.910317	0.894447	1.11027	0.754875	0.919819
4970	13012	30833	NT5C	606	8	5', 3'-nucleotidase, cytosolic, Chromosome:17	81029	C	8	5	2	5	4	16	1.1379	0.447224	0.925228	0.754875	0.817617
9799	10995	440093	H3F3C	408	8	H3 histone, family 3C, Chromosome:12	81032	C	9	5	2	5	4	16	1.1379	0.447224	0.925228	0.754875	0.817617
9985	8657	54988	ACSM5	627	8	acyl-CoA synthetase medium-chain family member 5, Chromosome:16	81030	A	3	2	3	2	8	15	0.455158	0.670836	0.370091	1.50975	0.766516
10004	8806	84193	SETD3	645	8	SET domain containing 3, Chromosome:14	81031	D	5	1	5	5	3	14	0.227579	1.11806	0.925228	0.566156	0.715415
6040	14895	10878	CFHR3	699	8	complement factor H-related 3, Chromosome:1	81032	E	4	1	1	6	4	12	0.227579	0.223612	1.11027	0.754875	0.613212
9785	9790	283080	C10orf126	105	8	chromosome 10 open reading frame 126, Chromosome:10	81032	C	7	1	5	3	3	12	0.227579	1.11806	0.555137	0.566156	0.613212
8804	54611	NA	IL28B	591	8	interleukin 28B (interferon, lambda 3), Chromosome:19	81029	D	11	2	1	4	4	11	0.455158	0.223612	0.740182	0.754875	0.562111
9708	12814	57698	KIAA1598	378	8	KIAA1598, Chromosome:10	81032	F	11	2	3	0	5	10	0.455158	0.670836	0	0.943594	0.51101
10050	8953	1639	DCTN1	597	8	dynactin 1, Chromosome:2	81029	F	10	0	3	5	2	10	0	0.670836	0.925228	0.377438	0.51101
9426	8892	2571	GAD1	675	8	glutamate decarboxylase 1 (brain, 67kDa), Chromosome:2	81032	C	2	2	2	2	2	8	0.455158	0.447224	0.370091	0.377438	0.408808
9800	11002	442578	STAG3L3	405	8	stromal antigen 3-like 3, Chromosome:7	81032	A	9	1	3	1	3	8	0.227579	0.670836	0.185046	0.566156	0.408808
9887	13083	10878	CFHR3	588	8	complement factor H-related 3, Chromosome:1	81029	C	7	1	1	2	4	8	0.227579	0.223612	0.370091	0.754875	0.408808
8043	9708	55132	LARP1B	606	8	La ribonucleoprotein domain family, member 1B, Chromosome:4	81029	G	1	2	0	1	4	7	0.455158	0	0.185046	0.754875	0.357707
10107	2762	11015	KDELR3	645	8	KDEL (Lys-Asp-Glu-Leu) endoplasmic reticulum protein retention receptor 3, Chromosome:22	81031	G	2	0	1	3	3	7	0	0.223612	0.555137	0.566156	0.357707
9811	5525	54469	ZFAND6	627	8	zinc finger, AN1-type domain 6, Chromosome:15	81030	D	6	2	0	4	0	6	0.455158	0	0.740182	0	0.306606
9890	11013	11107	PRDM5	336	8	PR domain containing 5, Chromosome:4	81032	C	8	2	1	3	0	6	0.455158	0.223612	0.555137	0	0.306606
9932	14981	158160	HSD17B7P2	690	8	hydroxysteroid (17-beta) dehydrogenase 7 pseudogene 2, Chromosome:10	81032	C	4	1	1	2	2	6	0.227579	0.223612	0.370091	0.377438	0.306606
9976	12856	79663	HSPBAP1	603	8	HSPB (heat shock 27kDa) associated protein 1, Chromosome:3	81029	G	7	2	3	0	0	5	0.455158	0.670836	0	0	0.255505
9364	11095	399669	ZNF321	111	8	zinc finger protein 321, pseudogene, Chromosome:19	81032	D	7	2	0	1	0	3	0.455158	0	0.185046	0	0.153303
9357	11027	4009	LMX1A	303	8	LIM homeobox transcription factor 1, alpha, Chromosome:1	81032	G	7	1	0	1	0	2	0.227579	0	0.185046	0	0.102202
10014	4727	83755	KRTAP4-12	606	8	keratin associated protein 4-12, Chromosome:17	81029	C	2	1	1	0	0	2	0.227579	0.223612	0	0	0.102202
10090	10083	9841	ZBTB24	1002	8	zinc finger and BTB domain containing 24, Chromosome:6	81032	G	2	0	1	1	0	2	0	0.223612	0.185046	0	0.102202
10232	53432	NA	ARL16	594	8	ADP-ribosylation factor-like 16, Chromosome:17	81029	G	11	0	0	1	1	2	0	0	0.185046	0.188719	0.102202
10346	55962	7696	ZNF137	624	8	zinc finger protein 137, pseudogene, Chromosome:19	81030	B	5	0	0	0	2	2	0	0	0	0.377438	0.102202
7139	5562	NA	BCAS2	678	8	breast carcinoma amplified sequence 2, Chromosome:1	81032	E	3	1	0	0	0	1	0.227579	0	0	0	0.051101
9242	231	NA	RAN	651	8	RAN, member RAS oncogene family, Chromosome:12	81031	F	6	1	0	0	0	1	0.227579	0	0	0	0.051101
9651	11016	522	ATP5J	327	8	ATP synthase, H+ transporting, mitochondrial Fo complex, subunit F6, Chromosome:21	81032	B	8	1	0	0	0	1	0.227579	0	0	0	0.051101
9684	14930	23521	RPL13A	612	8	ribosomal protein L13a, Chromosome:19	81030	E	12	1	0	0	0	1	0.227579	0	0	0	0.051101
9798	56	3146	HMGB1	648	8	high mobility group box 1, Chromosome:13	81031	B	5	1	0	0	0	1	0.227579	0	0	0	0.051101
9922	6870	79643	CHMP6	606	8	charged multivesicular body protein 6, Chromosome:17	81029	B	6	1	0	0	0	1	0.227579	0	0	0	0.051101
9955	3282	NA	DLK2	615	8	delta-like 2 homolog (Drosophila), Chromosome:6	81030	B	3	1	0	0	0	1	0.227579	0	0	0	0.051101
10034	14952	1366	CLDN7	636	8	claudin 7, Chromosome:17	81031	C	12	1	0	0	0	1	0.227579	0	0	0	0.051101
10051	8699	117155	CATSPER2	600	8	cation channel, sperm associated 2, Chromosome:15	81029	D	10	0	1	0	0	1	0	0.223612	0	0	0.051101
10071	3609	379	ARL4D	606	8	ADP-ribosylation factor-like 4D, Chromosome:17	81029	A	2	0	1	0	0	1	0	0.223612	0	0	0.051101
10098	9448	84691	FAM71F1	1029	8	family with sequence similarity 71, member F1, Chromosome:7	81032	H	2	0	1	0	0	1	0	0.223612	0	0	0.051101
10117	5188	8562	DENR	597	8	density-regulated protein, Chromosome:12	81029	G	4	0	1	0	0	1	0	0.223612	0	0	0.051101
10124	6079	3148	HMGB2	630	8	high mobility group box 2, Chromosome:4	81030	D	1	0	1	0	0	1	0	0.223612	0	0	0.051101
10129	3638	11264	PXMP4	639	8	peroxisomal membrane protein 4, 24kDa, Chromosome:20	81031	E	7	0	1	0	0	1	0	0.223612	0	0	0.051101
10150	4575	5504	PPP1R2	618	8	protein phosphatase 1, regulatory (inhibitor) subunit 2, Chromosome:3	81030	F	9	0	1	0	0	1	0	0.223612	0	0	0.051101
10159	6206	51228	GLTP	630	8	glycolipid transfer protein, Chromosome:12	81030	E	5	0	1	0	0	1	0	0.223612	0	0	0.051101
10165	56504	84536	C21orf67	624	8	chromosome 21 open reading frame 67, Chromosome:21	81030	D	11	0	1	0	0	1	0	0.223612	0	0	0.051101
10171	7685	1365	CLDN3	663	8	claudin 3, Chromosome:7	81031	A	9	0	1	0	0	1	0	0.223612	0	0	0.051101
10178	4066	26353	HSPB8	591	8	heat shock 22kDa protein 8, Chromosome:12	81029	B	9	0	1	0	0	1	0	0.223612	0	0	0.051101
10202	6740	10430	TMEM147	675	8	transmembrane protein 147, Chromosome:19	81032	A	1	0	0	1	0	1	0	0	0.185046	0	0.051101
10206	54614	NA	RNASE9	618	8	ribonuclease, RNase A family, 9 (non-active), Chromosome:14	81030	B	11	0	0	1	0	1	0	0	0.185046	0	0.051101
10251	3626	51545	ZNF581	594	8	zinc finger protein 581, Chromosome:19	81029	D	1	0	0	1	0	1	0	0	0.185046	0	0.051101
10252	4703	NA	RPL19	591	8	ribosomal protein L19, Chromosome:17	81029	A	1	0	0	1	0	1	0	0	0.185046	0	0.051101
10258	5232	NA	EIF3K	657	8	eukaryotic translation initiation factor 3, subunit K, Chromosome:19	81031	F	2	0	0	1	0	1	0	0	0.185046	0	0.051101
10291	1843	1027	CDKN1B	597	8	cyclin-dependent kinase inhibitor 1B (p27, Kip1), Chromosome:12	81029	H	1	0	0	1	0	1	0	0	0.185046	0	0.051101
10306	12736	93621	MRFAP1	384	8	Morf4 family associated protein 1, Chromosome:4	81032	H	11	0	0	1	0	1	0	0	0.185046	0	0.051101
10318	8711	6538	SLC6A11	627	8	solute carrier family 6 (neurotransmitter transporter, GABA), member 11, Chromosome:3	81030	C	5	0	0	0	1	1	0	0	0	0.188719	0.051101
10325	552	10534	SSSCA1	600	8	Sjogren syndrome/scleroderma autoantigen 1, Chromosome:11	81029	D	2	0	0	0	1	1	0	0	0	0.188719	0.051101
10328	12462	6727	SRP14	411	8	signal recognition particle 14kDa (homologous Alu RNA binding protein), Chromosome:15	81032	C	12	0	0	0	1	1	0	0	0	0.188719	0.051101
10365	3715	10477	UBE2E3	624	8	ubiquitin-conjugating enzyme E2E 3, Chromosome:2	81030	G	2	0	0	0	1	1	0	0	0	0.188719	0.051101
10403	2280	403312	MGC39545	591	8	uncharacterized LOC403312, Chromosome:11	81029	H	8	0	0	0	1	1	0	0	0	0.188719	0.051101
10415	1183	85437	ZCRB1	654	8	zinc finger CCHC-type and RNA binding motif 1, Chromosome:12	81031	E	1	0	0	0	1	1	0	0	0	0.188719	0.051101
10417	12476	2671	GFER	378	8	growth factor, augmenter of liver regeneration, Chromosome:16	81032	E	11	0	0	0	1	1	0	0	0	0.188719	0.051101
10418	12801	5439	POLR2J	354	8	polymerase (RNA) II (DNA directed) polypeptide J, 13.3kDa, Chromosome:7	81032	H	10	0	0	0	1	1	0	0	0	0.188719	0.051101
3316	4004	8772	FADD	627	9	Fas (TNFRSF6)-associated via death domain, Chromosome:11	81035	A	5	351	329	458	442	1580	79.8803	73.5683	84.7509	83.4137	80.7396
1317	13843	55997	CFC1	672	9	cripto, FRL-1, cryptic family 1, Chromosome:2	81036	E	12	263	229	277	274	1043	59.8533	51.2071	51.2576	51.7089	53.2984
3075	13872	15	AANAT	624	9	aralkylamine N-acetyltransferase, Chromosome:17	81035	A	12	212	223	268	261	964	48.2468	49.8654	49.5922	49.2556	49.2614
931	12804	89853	FAM125B	666	9	family with sequence similarity 125, member B, Chromosome:9	81036	G	11	221	206	254	259	940	50.295	46.064	47.0016	48.8782	48.035
349	6083	9592	IER2	672	9	immediate early response 2, Chromosome:19	81036	A	4	181	183	199	204	767	41.1918	40.921	36.8241	38.4986	39.1945
3167	12598	26231	LRRC29	672	9	leucine rich repeat containing 29, Chromosome:16	81036	A	12	177	177	203	187	744	40.2815	39.5793	37.5642	35.2904	38.0192
2972	1029	3217	HOXB7	654	9	homeobox B7, Chromosome:17	81035	H	4	169	163	187	181	700	38.4609	36.4487	34.6035	34.1581	35.7707
2678	13224	56672	C11orf17	633	9	A kinase (PRKA) interacting protein 1, Chromosome:11	81035	A	3	132	159	175	158	624	30.0405	35.5543	32.383	29.8176	31.887
4838	13792	NA	CBLN4	606	9	cerebellin 4 precursor, Chromosome:20	81034	F	12	123	143	171	169	606	27.9922	31.9765	31.6428	31.8935	30.9672
3978	863	80863	PRRT1	678	9	proline-rich transmembrane protein 1, Chromosome:6	81036	C	5	120	126	161	164	571	27.3095	28.1751	29.7923	30.9499	29.1787
2176	376	54749	EPDR1	675	9	ependymin related protein 1 (zebrafish), Chromosome:7	81036	C	6	137	129	149	153	568	31.1784	28.8459	27.5718	28.874	29.0254
149	13820	2668	GDNF	636	9	glial cell derived neurotrophic factor, Chromosome:5	81035	B	12	112	138	149	153	552	25.4889	30.8584	27.5718	28.874	28.2078
2305	7365	6137	RPL13	636	9	ribosomal protein L13, Chromosome:16	81035	D	5	135	121	136	146	538	30.7232	27.057	25.1662	27.5529	27.4924
5028	295	NA	TMED3	654	9	transmembrane emp24 protein transport domain containing 3, Chromosome:15	81035	D	1	130	128	152	114	524	29.5853	28.6223	28.1269	21.5139	26.7769
459	56500	9710	KIAA0355	621	9	KIAA0355, Chromosome:19	81034	A	1	121	120	135	145	521	27.5371	26.8334	24.9811	27.3642	26.6236
5980	4320	55906	ZC4H2	675	9	zinc finger, C4H2 domain containing, Chromosome:X	81036	A	9	101	106	142	143	492	22.9855	23.7029	26.2765	26.9868	25.1417
5360	11033	6137	RPL13	636	9	ribosomal protein L13, Chromosome:16	81035	B	10	105	103	132	123	463	23.8958	23.032	24.426	23.2124	23.6598
997	11595	84681	HINT2	492	9	histidine triad nucleotide binding protein 2, Chromosome:9	81033	G	3	93	105	140	122	460	21.1649	23.4792	25.9064	23.0237	23.5065
2296	13803	8820	HESX1	558	9	HESX homeobox 1, Chromosome:3	81034	H	11	100	91	129	140	460	22.7579	20.3487	23.8709	26.4206	23.5065
6914	12441	63932	CXorf56	669	9	chromosome X open reading frame 56, Chromosome:X	81036	H	11	98	93	129	125	445	22.3028	20.7959	23.8709	23.5898	22.74
3888	12825	49861	CLDN20	660	9	claudin 20, Chromosome:6	81035	H	11	89	106	119	107	421	20.2546	23.7029	22.0204	20.1929	21.5135
3915	13786	1750	DLX6	528	9	distal-less homeobox 6, Chromosome:7	81033	H	11	105	82	127	99	413	23.8958	18.3362	23.5008	18.6832	21.1047
6446	12606	10362	HMG20B	648	9	high mobility group 20B, Chromosome:19	81035	G	11	89	91	115	115	410	20.2546	20.3487	21.2802	21.7027	20.9514
15	4848	NA		666	9	Homo sapiens stromal cell-derived factor 2-like 1, mRNA (cDNA clone IMAGE:3946057)., Chromosome:NA	81036	D	5	86	97	115	108	406	19.5718	21.6903	21.2802	20.3816	20.747
3947	2039	142679	DUSP19	654	9	dual specificity phosphatase 19, Chromosome:2	81035	F	1	90	102	105	107	404	20.4821	22.8084	19.4298	20.1929	20.6448
7336	2959	NA	ZNF22	675	9	zinc finger protein 22 (KOX 15), Chromosome:10	81036	H	1	85	87	101	125	398	19.3442	19.4542	18.6896	23.5898	20.3382
514	9256	148581	UBE2U	681	9	ubiquitin-conjugating enzyme E2U (putative), Chromosome:1	81036	G	1	75	112	103	107	397	17.0684	25.0445	19.0597	20.1929	20.2871
4682	8616	10861	SLC26A1	675	9	solute carrier family 26 (sulfate transporter), member 1, Chromosome:4	81036	D	1	79	87	103	113	382	17.9788	19.4542	19.0597	21.3252	19.5206
7735	8591	28227	PPP2R3B	678	9	protein phosphatase 2, regulatory subunit B'', beta, Chromosome:X|Y	81036	A	3	80	81	118	103	382	18.2063	18.1126	21.8354	19.438	19.5206
4905	56906	79064	TMEM223	609	9	transmembrane protein 223, Chromosome:11	81034	D	1	92	84	103	94	373	20.9373	18.7834	19.0597	17.7396	19.0607
1445	13111	27178	IL1F7	657	9	interleukin 37, Chromosome:2	81035	A	4	88	96	95	93	372	20.027	21.4667	17.5793	17.5508	19.0096
4814	56477	345611	IRGM	537	9	immunity-related GTPase family, M, Chromosome:5	81033	B	1	83	82	90	111	366	18.8891	18.3362	16.6541	20.9478	18.703
1701	11469	138428	PTRH1	645	9	peptidyl-tRNA hydrolase 1 homolog (S. cerevisiae), Chromosome:9	81035	D	6	85	93	96	91	365	19.3442	20.7959	17.7644	17.1734	18.6519
3311	8761	728294	D2HGDH	663	9	D-2-hydroxyglutarate dehydrogenase, Chromosome:2	81036	A	2	78	78	104	102	362	17.7512	17.4417	19.2447	19.2493	18.4986
3287	12358	1033	CDKN3	519	9	cyclin-dependent kinase inhibitor 3, Chromosome:14	81033	A	7	78	94	110	79	361	17.7512	21.0195	20.355	14.9088	18.4475
3588	8189	90203	SNX21	600	9	sorting nexin family member 21, Chromosome:20	81034	C	5	82	70	106	98	356	18.6615	15.6528	19.6148	18.4944	18.192
2101	14023	NA	LMO1	471	9	LIM domain only 1 (rhombotin 1), Chromosome:11	81033	A	11	78	71	101	96	346	17.7512	15.8764	18.6896	18.117	17.681
7430	11491	128338	DRAM2	627	9	DNA-damage regulated autophagy modulator 2, Chromosome:1	81035	H	5	64	78	107	96	345	14.5651	17.4417	19.7999	18.117	17.6299
6410	11028	6427	SRSF2	540	9	serine/arginine-rich splicing factor 2, Chromosome:17	81033	H	5	62	79	102	96	339	14.1099	17.6653	18.8746	18.117	17.3233
1236	8055	84645	C22orf23	654	9	chromosome 22 open reading frame 23, Chromosome:22	81035	G	1	83	84	90	75	332	18.8891	18.7834	16.6541	14.1539	16.9655
1742	53377	NA	C19orf75	594	9	chromosome 19 open reading frame 75, Chromosome:19	81034	G	1	79	70	80	103	332	17.9788	15.6528	14.8036	19.438	16.9655
4971	12527	84522	JAGN1	552	9	jagunal homolog 1 (Drosophila), Chromosome:3	81034	A	11	77	74	85	96	332	17.5236	16.5473	15.7289	18.117	16.9655
2243	55266	283693	LOC283693	588	9	actin, gamma pseudogene, Chromosome:15	81034	A	2	62	71	107	91	331	14.1099	15.8764	19.7999	17.1734	16.9144
4071	56491	150135	C21orf129	510	9	long intergenic non-protein coding RNA 479, Chromosome:21	81033	H	1	75	80	86	88	329	17.0684	17.8889	15.9139	16.6073	16.8122
1166	9169	8618	CADPS	669	9	Ca++-dependent secretion activator, Chromosome:3	81036	H	3	80	65	92	90	327	18.2063	14.5348	17.0242	16.9847	16.71
3185	9502	54734	RAB39	654	9	RAB39A, member RAS oncogene family, Chromosome:11	81035	H	8	69	79	88	91	327	15.703	17.6653	16.284	17.1734	16.71
5159	12100	57381	RHOJ	645	9	ras homolog family member J, Chromosome:14	81035	A	11	73	84	83	87	327	16.6133	18.7834	15.3588	16.4185	16.71
6530	11732	81618	ITM2C	663	9	integral membrane protein 2C, Chromosome:2	81036	F	6	78	76	92	78	324	17.7512	16.9945	17.0242	14.7201	16.5567
4547	1723	150159	NHEDC1	657	9	solute carrier family 9, subfamily B (NHA1, cation proton antiporter 1), member 1, Chromosome:4	81035	A	2	76	74	77	94	321	17.296	16.5473	14.2485	17.7396	16.4034
1938	4333	51652	VPS24	669	9	charged multivesicular body protein 3, Chromosome:2	81036	H	8	63	74	75	92	304	14.3375	16.5473	13.8784	17.3621	15.5347
2630	5897	NA	C20orf20	615	9	chromosome 20 open reading frame 20, Chromosome:20	81034	H	5	59	75	76	94	304	13.4272	16.7709	14.0635	17.7396	15.5347
2575	13794	NA	GGT1	678	9	gamma-glutamyltransferase 1, Chromosome:22	81036	F	12	75	73	66	87	301	17.0684	16.3237	12.213	16.4185	15.3814
1028	12084	56287	GKN1	558	9	gastrokine 1, Chromosome:2	81034	A	9	65	80	77	76	298	14.7927	17.8889	14.2485	14.3426	15.2281
5092	13089	57405	SPC25	675	9	SPC25, NDC80 kinetochore complex component, homolog (S. cerevisiae), Chromosome:2	81036	H	4	76	70	70	82	298	17.296	15.6528	12.9532	15.4749	15.2281
5917	56495	121549	ASCL4	519	9	achaete-scute complex homolog 4 (Drosophila), Chromosome:12	81033	G	1	61	88	82	67	298	13.8823	19.6778	15.1737	12.6442	15.2281
6250	11745	83719	YPEL3	606	9	yippee-like 3 (Drosophila), Chromosome:16	81034	H	6	61	58	95	84	298	13.8823	12.9695	17.5793	15.8524	15.2281
6770	1968	79817	MOBKL2B	651	9	MOB kinase activator 3B, Chromosome:9	81035	A	7	73	57	71	97	298	16.6133	12.7459	13.1382	18.3057	15.2281
560	55240	NA		630	9	Homo sapiens cDNA clone IMAGE:3831313., Chromosome:NA	81035	C	1	57	63	95	80	295	12.972	14.0875	17.5793	15.0975	15.0748
1647	11922	4656	MYOG	675	9	myogenin (myogenic factor 4), Chromosome:1	81036	C	11	59	66	89	78	292	13.4272	14.7584	16.4691	14.7201	14.9215
4095	12143	160364	CLEC12A	642	9	C-type lectin domain family 12, member A, Chromosome:12	81035	G	10	56	69	86	80	291	12.7444	15.4292	15.9139	15.0975	14.8704
2061	12208	51290	ERGIC2	648	9	ERGIC and golgi 2, Chromosome:12	81035	B	11	67	61	80	82	290	15.2478	13.6403	14.8036	15.4749	14.8193
5526	56345	11076	TPPP	660	9	tubulin polymerization promoting protein, Chromosome:5	81035	A	1	56	64	91	79	290	12.7444	14.3112	16.8391	14.9088	14.8193
5661	11537	149986	LSM14B	666	9	LSM14B, SCD6 homolog B (S. cerevisiae), Chromosome:20	81036	H	6	62	56	99	73	290	14.1099	12.5223	18.3195	13.7765	14.8193
2344	12929	89894	TMEM116	630	9	transmembrane protein 116, Chromosome:12	81035	H	2	61	52	73	98	284	13.8823	11.6278	13.5083	18.4944	14.5127
2947	55244	NA		615	9	Homo sapiens cDNA clone IMAGE:3957820, **** WARNING: chimeric clone ****., Chromosome:NA	81034	C	1	58	70	83	70	281	13.1996	15.6528	15.3588	13.2103	14.3594
3894	12676	1082	CGB	498	9	chorionic gonadotropin, beta polypeptide, Chromosome:19	81033	A	9	55	68	86	71	280	12.5169	15.2056	15.9139	13.399	14.3083
3954	13808	91227	GGTLC2	657	9	gamma-glutamyltransferase light chain 2, Chromosome:22	81035	F	12	59	71	74	74	278	13.4272	15.8764	13.6934	13.9652	14.2061
4507	53354	NA	C1orf146	543	9	chromosome 1 open reading frame 146, Chromosome:1	81033	A	1	68	66	64	80	278	15.4754	14.7584	11.8429	15.0975	14.2061
7510	11330	408029	C2orf27B	630	9	chromosome 2 open reading frame 27B, Chromosome:2	81035	A	6	55	61	72	88	276	12.5169	13.6403	13.3233	16.6073	14.1039
1537	3921	10972	TMED10	660	9	transmembrane emp24-like trafficking protein 10 (yeast), Chromosome:14	81035	G	8	63	68	72	72	275	14.3375	15.2056	13.3233	13.5878	14.0528
1724	3940	10280	SIGMAR1	672	9	sigma non-opioid intracellular receptor 1, Chromosome:9	81036	G	7	55	70	85	63	273	12.5169	15.6528	15.7289	11.8893	13.9506
664	13788	NA	IL20	531	9	interleukin 20, Chromosome:1	81033	B	12	61	63	88	59	271	13.8823	14.0875	16.284	11.1344	13.8484
6671	7770	91056	DKFZp761E198	672	9	adaptor-related protein complex 5, beta 1 subunit, Chromosome:11	81036	E	4	49	69	79	73	270	11.1514	15.4292	14.6186	13.7765	13.7973
8446	11969	25989	ULK3	645	9	unc-51-like kinase 3 (C. elegans), Chromosome:15	81035	H	10	59	59	79	73	270	13.4272	13.1931	14.6186	13.7765	13.7973
20	679	25895	FAM119B	681	9	methyltransferase like 21B, Chromosome:12	81036	F	2	66	55	66	76	263	15.0202	12.2987	12.213	14.3426	13.4396
496	13827	1413	CRYBA4	591	9	crystallin, beta A4, Chromosome:22	81034	C	12	53	65	76	67	261	12.0617	14.5348	14.0635	12.6442	13.3374
4542	2012	222662	LHFPL5	660	9	lipoma HMGIC fusion partner-like 5, Chromosome:6	81035	H	7	62	57	63	74	256	14.1099	12.7459	11.6579	13.9652	13.0819
2713	2721	29984	RHOD	633	9	ras homolog family member D, Chromosome:11	81035	F	4	66	62	57	70	255	15.0202	13.8639	10.5476	13.2103	13.0308
7471	6729	27338	UBE2S	669	9	ubiquitin-conjugating enzyme E2S, Chromosome:19	81036	G	3	47	60	78	65	250	10.6962	13.4167	14.4336	12.2667	12.7753
1003	14028	85397	RGS8	597	9	regulator of G-protein signaling 8, Chromosome:1	81034	E	12	48	46	60	85	239	10.9238	10.2861	11.1027	16.0411	12.2131
52	4836	57414	RHBDD2	672	9	rhomboid domain containing 2, Chromosome:7	81036	A	6	43	48	73	73	237	9.78591	10.7334	13.5083	13.7765	12.1109
6165	13871	64806	IL25	534	9	interleukin 25, Chromosome:14	81033	C	12	40	52	83	62	237	9.10317	11.6278	15.3588	11.7006	12.1109
920	55585	2946	GSTM2	657	9	glutathione S-transferase mu 2 (muscle), Chromosome:1	81035	B	1	47	61	63	64	235	10.6962	13.6403	11.6579	12.078	12.0087
2119	11568	11068	CYB561D2	669	9	cytochrome b-561 domain containing 2, Chromosome:3	81036	A	7	55	63	52	64	234	12.5169	14.0875	9.62237	12.078	11.9576
2257	12826	152756	C4orf39	474	9	family with sequence similarity 218, member A, Chromosome:4	81033	E	8	58	52	59	65	234	13.1996	11.6278	10.9177	12.2667	11.9576
4184	13817	NA	MYH7B	528	9	myosin, heavy chain 7B, cardiac muscle, beta, Chromosome:20	81033	A	12	66	56	54	58	234	15.0202	12.5223	9.99246	10.9457	11.9576
[truncated: 8,229 more rows]

## Sheet: Summary
	Total	Total >=5
Pool 1	68	48
Pool 2	229	203
Pool 3	360	357
Pool 4	363	352
Pool 5	337	324
Pool 6	368	366
Pool 7	94	50
Pool 8	94	54
Pool 9	362	359
Pool 10	364	363
Pool 11	105	58
Pool 12	357	355
Pool 13	115	52
Pool 14	365	364
Pool 15	356	351
Pool 16	362	362
Pool 17	366	361
Pool 18	361	361
Pool 19	362	360
Pool 20	368	366
Pool 21	352	345
Pool 22	352	348
Pool 23	344	325
Pool 24	357	353
Pool 25	351	346
Pool 26	363	354
Pool 27	354	350
Pool 28	302	292
Pool 29	360	353
Pool 30	351	343
Pool 31	357	354
Pool 32	330	315
Pool 33	299	284
Total ORFs	10228	9828
