# Supplementary material for: CFTR interactome mapping using the mammalian membrane two‐hybrid high‐throughput screening system
Source: Mol Syst Biol. 2022 Feb 14;18(2):e10629. doi: 10.15252/msb.202110629 (PMC8842165; doi:10.15252/msb.202110629)
Supplement: Supplementary file 6 — Dataset EV2 [file MSB-18-e10629-s003.xlsx]

## Sheet: wt-CFTR
Prey ORF ID	Prey Entrez	Prey Symbol	Prey ORF SIZE	Prey POOL	Prey DESCRIPTION	Replicate 1 Presence/Absence	Replicate 2 Presence/Absence	Replicate 1 Total Count	Replicate 2 Total Count	Replicate 1 CPM	Replicate 2 CPM	Average CPM
5376	80755	AARSD1	1578	23	alanyl-tRNA synthetase domain containing 1 Chromosome:17	1	1	9290	11109	4195.62	4078.48	4137.05
9364	85320	ABCC11	1662	25	ATP-binding cassette sub-family C (CFTR/MRP) member 11 Chromosome:16	1	1	2276	3523	1027.91	1293.41	1160.66
7879	84680	ACCS	1506	24	1-aminocyclopropane-1-carboxylate synthase homolog (Arabidopsis)(non-functional) Chromosome:11	1	1	21989	26895	9930.85	9874.05	9902.45
53919	10005	ACOT8	960	14	acyl-CoA thioesterase 8 Chromosome:20	1	1	858	917	387.497	336.661	362.079
1488	56	ACRV1	798	12	acrosomal vesicle protein 1 Chromosome:11	1	1	3030	3976	1368.43	1459.72	1414.08
1409	139741	ACTRT1	1131	18	actin-related protein T1 Chromosome:X	1	1	27615	32348	12471.7	11876	12173.9
71692	116	ADCYAP1	531	29	adenylate cyclase activating polypeptide 1 (pituitary) Chromosome:18	1	1	3684	4444	1663.8	1631.54	1647.67
72112	155	ADRB3	1227	31	adrenergic beta-3- receptor Chromosome:8	1	1	37341	44924	16864.2	16493.1	16678.7
55073	125061	AFMID	912	14	arylformamidase Chromosome:17	1	1	330	860	149.037	315.735	232.386
4299	84266	ALKBH7	666	31	alkB alkylation repair homolog 7 (E. coli) Chromosome:19	1	1	3775	4299	1704.9	1578.31	1641.6
54304	285	ANGPT2	1491	24	angiopoietin 2 Chromosome:8	1	1	15608	20080	7049.01	7372.03	7210.52
13544	118429	ANTXR2	459	6	anthrax toxin receptor 2 Chromosome:4	1	1	697	687	314.785	252.221	283.503
5542	344	APOC2	306	2	apolipoprotein C-II Chromosome:19	1	1	1606	1470	725.314	539.686	632.5
54237	23229	ARHGEF9	1551	24	Cdc42 guanine nucleotide exchange factor (GEF) 9 Chromosome:X	1	1	21225	6290	9585.8	2309.27	5947.54
10889	571	BACH1	2211	28	BTB and CNC homology 1 basic leucine zipper transcription factor 1 Chromosome:21	1	0	4	0	1.80651	0	0.903256
8110	7920	BAT5	1677	25	abhydrolase domain containing 16A Chromosome:6	1	1	3833	6322	1731.09	2321.02	2026.05
8308	79370	BCL2L14	984	16	BCL2-like 14 (apoptosis facilitator) Chromosome:12	1	1	12538	17804	5662.51	6536.44	6099.48
54292	53630	BCMO1	1644	25	beta-carotene 15 15'-monooxygenase 1 Chromosome:16	1	1	66	236	29.8074	86.6434	58.2254
5150	79656	BEND5	1266	20	BEN domain containing 5 Chromosome:1	1	1	1949	2790	880.223	1024.3	952.262
53666	168620	BHLHA15	570	32	basic helix-loop-helix family member a15 Chromosome:7	1	1	924	1147	417.304	421.102	419.203
14181	27291	C10orf28	555	15	chromosome 10 open reading frame 28 Chromosome:10	1	1	2305	2026	1041	743.812	892.407
3323	90141	C14orf143	492	31	EF-hand calcium binding domain 11 Chromosome:14	1	1	39150	45774	17681.2	16805.2	17243.2
1974	256369	C14orf48	423	3	long intergenic non-protein coding RNA 521 Chromosome:14	1	1	3427	3400	1547.73	1248.25	1397.99
6790	80233	C17orf70	702	10	chromosome 17 open reading frame 70 Chromosome:17	1	0	3	0	1.35488	0	0.677442
71966	147429	C18orf16	396	31	CHST9 antisense RNA 1 (non-protein coding) Chromosome:18	1	1	41	12	18.5167	4.4056	11.4612
11366	375307	C2orf62	1164	19	chromosome 2 open reading frame 62 Chromosome:2	1	1	7512	9835	3392.63	3610.76	3501.69
71881	154467	C6orf129	294	32	coiled-coil domain containing 167 Chromosome:6	1	1	2109	2476	952.483	909.022	930.753
7409	116254	C6orf72	993	16	chromosome 6 open reading frame 72 Chromosome:6	1	1	14906	16823	6731.97	6176.28	6454.12
6838	65265	C8orf33	690	10	chromosome 8 open reading frame 33 Chromosome:8	1	1	5314	6996	2399.95	2568.46	2484.21
70952	203111	C8orf47	1125	32	chromosome 8 open reading frame 47 Chromosome:8	1	1	13793	19130	6229.3	7023.26	6626.28
71053	389649	C8orf86	423	33	chromosome 8 open reading frame 86 Chromosome:8	1	1	7558	8214	3413.4	3015.63	3214.52
1926	257169	C9orf43	1386	22	chromosome 9 open reading frame 43 Chromosome:9	1	1	8640	11201	3902.07	4112.26	4007.16
9331	158067	C9orf98	1440	22	adenylate kinase 8 Chromosome:9	1	1	12487	17879	5639.48	6563.97	6101.73
9825	57172	CAMK1G	1431	22	calcium/calmodulin-dependent protein kinase IG Chromosome:1	1	1	3133	3670	1414.95	1347.38	1381.16
9298	84254	CAMKK1	1563	24	calcium/calmodulin-dependent protein kinase kinase 1 alpha Chromosome:17	0	1	0	3	0	1.1014	0.5507
3170	79012	CAMKV	1506	24	CaM kinase-like vesicle-associated Chromosome:3	1	1	15776	18922	7124.88	6946.89	7035.89
6002	10487	CAP1	1428	22	CAP adenylate cyclase-associated protein 1 (yeast) Chromosome:1	1	1	26309	33949	11881.9	12463.8	12172.8
1701	256309	CCDC110	2502	5	coiled-coil domain containing 110 Chromosome:4	1	1	2797	4288	1263.2	1574.27	1418.74
13209	57639	CCDC146	897	15	coiled-coil domain containing 146 Chromosome:7	1	1	15259	19646	6891.39	7212.7	7052.04
56938	146439	CCDC64B	1527	24	coiled-coil domain containing 64B Chromosome:16	1	1	58211	70030	26289.7	25710.3	26000
5882	968	CD68	1065	17	CD68 molecule Chromosome:17	1	1	2609	2879	1178.3	1056.98	1117.64
53111	81494	CFHR5	1710	25	complement factor H-related 5 Chromosome:1	1	1	17393	21865	7855.16	8027.37	7941.27
12676	1082	CGB	498	9	chorionic gonadotropin beta polypeptide Chromosome:19	1	1	3637	3468	1642.57	1273.22	1457.89
72088	114336	CGB2	399	31	chorionic gonadotropin beta polypeptide 2 Chromosome:19	1	1	6745	7548	3046.23	2771.12	2908.68
55933	93659	CGB5	498	6	chorionic gonadotropin beta polypeptide 5 Chromosome:19	1	1	3560	3469	1607.8	1273.59	1440.69
4865	94115	CGB8	498	6	chorionic gonadotropin beta polypeptide 8 Chromosome:19	1	1	3555	3599	1605.54	1321.31	1463.42
8532	10669	CGREF1	906	14	cell growth regulator with EF-hand domain 1 Chromosome:2	1	1	3686	4683	1664.7	1719.28	1691.99
71193	400916	CHCHD10	429	31	coiled-coil-helix-coiled-coil-helix domain containing 10 Chromosome:22	1	1	5368	6164	2424.34	2263.01	2343.67
2419	25978	CHMP2B	642	9	charged multivesicular body protein 2B Chromosome:3	1	1	2803	3584	1265.91	1315.81	1290.86
52695	89832	CHRFAM7A	1239	21	CHRNA7 (cholinergic receptor nicotinic alpha 7 exons 5-10) and FAM7A (family with sequence similarity 7A exons A-E) fusion Chromosome:15	1	1	6308	7132	2848.87	2618.39	2733.63
70837	1132	CHRM4	1440	32	cholinergic receptor muscarinic 4 Chromosome:11	1	1	3739	3736	1688.64	1371.61	1530.12
9943	1139	CHRNA7	966	14	cholinergic receptor nicotinic alpha 7 (neuronal) Chromosome:15	1	1	3407	3933	1538.7	1443.93	1491.32
11492	113189	CHST14	1131	23	carbohydrate (N-acetylgalactosamine 4-0) sulfotransferase 14 Chromosome:15	1	1	28897	36956	13050.7	13567.8	13309.2
70673	23563	CHST5	1236	31	carbohydrate (N-acetylglucosamine 6-O) sulfotransferase 5 Chromosome:16	1	1	21615	25419	9761.94	9332.16	9547.05
12953	1188	CLCNKB	1389	22	chloride channel voltage-sensitive Kb Chromosome:1	1	1	462	939	208.652	344.738	276.695
54389	160364	CLEC12A	798	12	C-type lectin domain family 12 member A Chromosome:12	1	1	3652	3868	1649.35	1420.07	1534.71
14934	64581	CLEC7A	399	14	C-type lectin domain family 7 member A Chromosome:12	1	1	380	480	171.619	176.224	173.921
8724	80347	COASY	810	12	CoA synthase Chromosome:17	1	1	1344	1375	606.988	504.808	555.898
54260	81578	COL21A1	2874	5	collagen type XXI alpha 1 Chromosome:6	1	1	838	655	378.464	240.472	309.468
11122	91522	COL23A1	930	15	collagen type XXIII alpha 1 Chromosome:5	1	0	3	0	1.35488	0	0.677442
8643	1297	COL9A1	987	16	collagen type IX alpha 1 Chromosome:6	1	1	5567	6969	2514.21	2558.55	2536.38
1680	1381	CRABP1	414	3	cellular retinoic acid binding protein 1 Chromosome:15	1	1	3569	4121	1611.86	1512.96	1562.41
6937	10488	CREB3	1116	17	cAMP responsive element binding protein 3 Chromosome:9	1	1	271	276	122.391	101.329	111.86
7094	90993	CREB3L1	1560	24	cAMP responsive element binding protein 3-like 1 Chromosome:11	1	1	9464	10959	4274.21	4023.41	4148.81
2342	8454	CUL1	1389	22	cullin 1 Chromosome:7	1	0	40	0	18.0651	0	9.03256
7895	51076	CUTC	822	12	cutC copper transporter homolog (E. coli) Chromosome:10	1	1	6507	7122	2938.74	2614.72	2776.73
53865	9142	CXorf1	336	2	chromosome X open reading frame 1 Chromosome:X	1	1	136	113	61.4214	41.4861	51.4537
13152	80231	CXorf21	906	15	chromosome X open reading frame 21 Chromosome:X	1	1	6929	10214	3129.33	3749.9	3439.61
71805	286464	CXorf59	1509	32	chromosome X open reading frame 59 Chromosome:X	1	1	13738	15591	6204.46	5723.97	5964.22
55838	117154	DACH2	1398	22	dachshund homolog 2 (Drosophila) Chromosome:X	1	0	3	0	1.35488	0	0.677442
53063	57054	DAZ3	1317	21	deleted in azoospermia 3 Chromosome:Y	1	1	132	324	59.6149	118.951	89.283
10611	57135	DAZ4	1173	23	deleted in azoospermia 4 Chromosome:Y	1	1	168	408	75.8735	149.79	112.832
71477	1633	DCK	783	30	deoxycytidine kinase Chromosome:4	1	1	7029	8797	3174.49	3229.67	3202.08
7032	65992	DDRGK1	945	14	DDRGK domain containing 1 Chromosome:20	1	1	974	667	439.886	244.878	342.382
3943	55308	DDX19A	1437	24	DEAD (Asp-Glu-Ala-Asp) box polypeptide 19A Chromosome:16	1	1	2326	2621	1050.49	962.256	1006.37
6747	11269	DDX19B	1440	22	DEAD (Asp-Glu-Ala-Asp) box polypeptide 19B Chromosome:16	1	1	17313	19826	7819.03	7278.78	7548.91
2055	11218	DDX20	2475	5	DEAD (Asp-Glu-Ala-Asp) box polypeptide 20 Chromosome:1	1	1	23435	29308	10583.9	10759.9	10671.9
734	54849	DEF8	594	9	differentially expressed in FDCP 8 homolog (mouse) Chromosome:16	1	1	1234	1527	557.309	560.612	558.961
946	8560	DEGS1	972	16	delta(4)-desaturase sphingolipid 1 Chromosome:1	1	1	6757	7935	3051.65	2913.2	2982.43
9130	22907	DHX30	1506	24	DEAH (Asp-Glu-Ala-His) box polypeptide 30 Chromosome:3	1	1	9376	11449	4234.46	4203.31	4218.89
316	55619	DOCK10	1629	25	dedicator of cytokinesis 10 Chromosome:2	1	1	2563	2692	1157.52	988.323	1072.92
454	29952	DPP7	1479	22	dipeptidyl-peptidase 7 Chromosome:9	1	1	2099	3408	947.967	1251.19	1099.58
71629	165545	DQX1	1800	32	DEAQ box RNA-dependent ATPase 1 Chromosome:2	1	1	2440	2418	1101.97	887.728	994.85
12820	4733	DRG1	1104	18	developmentally regulated GTP binding protein 1 Chromosome:22	1	1	1779	2328	803.446	854.686	829.066
13524	283229	EFCAB4A	885	15	EF-hand calcium binding domain 4A Chromosome:11	1	1	1666	1268	752.412	465.525	608.969
52628	112399	EGLN3	720	12	egl nine homolog 3 (C. elegans) Chromosome:14	1	1	676	807	305.3	296.276	300.788
1625	59084	ENPP5	1434	22	ectonucleotide pyrophosphatase/phosphodiesterase 5 (putative) Chromosome:6	1	0	4	0	1.80651	0	0.903256
3800	2052	EPHX1	1368	22	epoxide hydrolase 1 microsomal (xenobiotic) Chromosome:1	1	1	10973	13751	4955.71	5048.45	5002.08
71635	2056	EPO	582	29	erythropoietin Chromosome:7	1	1	11315	11675	5110.17	4286.28	4698.23
11414	399665	FAM102A	729	10	family with sequence similarity 102 member A Chromosome:9	1	1	341	537	154.005	197.151	175.578
56029	653316	FAM153C	435	3	family with sequence similarity 153 member C pseudogene Chromosome:5	1	1	864	1243	390.207	456.347	423.277
11286	84142	FAM175A	903	15	family with sequence similarity 175 member A Chromosome:4	1	0	3	0	1.35488	0	0.677442
12049	113115	FAM54A	1158	19	family with sequence similarity 54 member A Chromosome:6	1	1	494	491	223.104	180.262	201.683
70636	2187	FANCB	2580	33	Fanconi anemia complementation group B Chromosome:X	1	1	33391	38111	15080.3	13991.8	14536.1
2429	22868	FASTKD2	2133	28	FAST kinase domains 2 Chromosome:2	0	1	0	8264	0	3033.99	1516.99
54835	80204	FBXO11	2532	5	F-box protein 11 Chromosome:2	1	1	19865	26855	8971.59	9859.36	9415.48
8370	2214	FCGR3A	873	13	Fc fragment of IgG low affinity IIIa receptor (CD16a) Chromosome:1	1	1	1637	1871	739.315	686.906	713.111
12905	10875	FGL2	447	6	fibrinogen-like 2 Chromosome:7	1	1	18153	19819	8198.4	7276.21	7737.31
10177	8468	FKBP6	984	14	FK506 binding protein 6 36kDa Chromosome:7	1	1	23849	31123	10770.9	11426.3	11098.6
562	63943	FKBPL	1050	17	FK506 binding protein like Chromosome:6	1	1	38	56	17.1619	20.5595	18.8607
8440	2331	FMOD	1131	18	fibromodulin Chromosome:1	1	1	883	1093	398.787	401.277	400.032
3685	96459	FNIP1	1527	24	folliculin interacting protein 1 Chromosome:5	1	1	6027	7374	2721.96	2707.24	2714.6
13325	2638	GC	1425	22	group-specific component (vitamin D binding protein) Chromosome:4	1	1	3546	3799	1601.47	1394.74	1498.11
54784	2646	GCKR	1878	25	glucokinase (hexokinase 4) regulator Chromosome:2	1	1	4083	4981	1844	1828.69	1836.34
10567	2730	GCLM	825	12	glutamate-cysteine ligase modifier subunit Chromosome:1	1	1	1188	2146	536.534	787.868	662.201
2402	54834	GDAP2	1491	23	ganglioside induced differentiation associated protein 2 Chromosome:1	1	1	2846	3662	1285.33	1344.44	1314.89
13573	26088	GGA1	1659	23	golgi-associated gamma adaptin ear containing ARF binding protein 1 Chromosome:22	1	1	22609	29342	10210.9	10772.4	10491.6
4758	64785	GINS3	651	9	GINS complex subunit 3 (Psf3 homolog) Chromosome:16	1	1	782	853	353.173	313.165	333.169
5537	2745	GLRX	321	2	glutaredoxin (thioltransferase) Chromosome:5	1	1	137	145	61.873	53.2343	57.5537
4916	29997	GLTSCR2	1437	22	glioma tumor suppressor candidate region gene 2 Chromosome:19	1	1	994	1359	448.918	498.934	473.926
8993	2778	GNAS	1188	19	GNAS complex locus Chromosome:20	1	1	921	1580	415.949	580.07	498.01
3290	9446	GSTO1	726	10	glutathione S-transferase omega 1 Chromosome:10	1	1	7184	8438	3244.5	3097.87	3171.18
3719	26061	HACL1	1737	27	2-hydroxyacyl-CoA lyase 1 Chromosome:3	1	1	1261	1720	569.503	631.469	600.486
2601	79802	HHIPL2	1590	25	HHIP-like 2 Chromosome:1	1	1	419	1102	189.232	404.581	296.906
11595	84681	HINT2	492	9	histidine triad nucleotide binding protein 2 Chromosome:9	1	1	3712	4798	1676.44	1761.51	1718.97
55753	8352	HIST1H3C	411	3	histone cluster 1 H3c Chromosome:6	1	1	161	137	72.7121	50.2972	61.5047
4566	3098	HK1	2754	5	hexokinase 1 Chromosome:10	1	1	3554	3962	1605.09	1454.58	1529.83
9934	3156	HMGCR	2508	5	3-hydroxy-3-methylglutaryl-CoA reductase Chromosome:5	1	1	113452	144501	51238.1	53051.1	52144.6
7127	9454	HOMER3	1086	14	homer homolog 3 (Drosophila) Chromosome:19	1	1	1629	2030	735.702	745.28	740.491
12374	51182	HSPA14	267	26	heat shock 70kDa protein 14 Chromosome:10	1	1	465	414	210.007	151.993	181
4079	3329	HSPD1	1722	Not in Pools	heat shock 60kDa protein 1 (chaperonin) Chromosome:2	1	1	1769	1961	798.93	719.948	759.439
14033	3354	HTR1E	1098	18	5-hydroxytryptamine (serotonin) receptor 1E G protein-coupled Chromosome:6	1	1	6771	8282	3057.97	3040.6	3049.28
53606	3361	HTR5A	1074	18	5-hydroxytryptamine (serotonin) receptor 5A G protein-coupled Chromosome:7	1	1	11703	14155	5285.4	5196.77	5241.09
7743	50802	IGK@	708	10	immunoglobulin kappa locus Chromosome:2	1	1	943	1043	425.885	382.92	404.403
13737	3514	IGKC	714	15	immunoglobulin kappa constant Chromosome:2	1	1	12831	15429	5794.84	5664.5	5729.67
13244	28299	IGKV1-5	723	10	immunoglobulin kappa variable 1-5 Chromosome:2	1	1	969	1007	437.627	369.703	403.665
70407	28923	IGKV2-24	720	30	immunoglobulin kappa variable 2-24 Chromosome:2	1	1	955	1054	431.305	386.958	409.132
12625	28786	IGLV4-3	723	10	immunoglobulin lambda variable 4-3 Chromosome:22	1	1	818	1143	369.432	419.633	394.532
9413	22807	IKZF2	1503	23	IKAROS family zinc finger 2 (Helios) Chromosome:2	1	1	20176	23711	9112.05	8705.1	8908.57
8480	3594	IL12RB1	1146	19	interleukin 12 receptor beta 1 Chromosome:19	1	1	17	4	7.67767	1.46853	4.5731
5688	83943	IMMP2L	333	2	IMP2 inner mitochondrial membrane peptidase-like (S. cerevisiae) Chromosome:7	1	1	6504	7858	2937.39	2884.93	2911.16
5187	3624	INHBA	1281	20	inhibin beta A Chromosome:7	1	1	426	587	192.394	215.507	203.95
56482	154865	IQUB	2376	5	IQ motif and ubiquitin domain containing Chromosome:7	1	1	3	8	1.35488	2.93707	2.14597
3219	84056	KATNAL1	1473	22	katanin p60 subunit A-like 1 Chromosome:13	1	1	928	716	419.111	262.867	340.989
1985	143888	KDELC2	1524	32	KDEL (Lys-Asp-Glu-Leu) containing 2 Chromosome:11	1	1	1224	1682	552.793	617.518	585.155
71661	57212	KIAA0495	606	29	TP73 antisense RNA 1 (non-protein coding) Chromosome:1	1	1	521	534	235.298	196.049	215.674
10111	23276	KLHL18	1530	24	kelch-like 18 (Drosophila) Chromosome:3	1	1	55460	66893	25047.3	24558.6	24803
71054	43847	KLK14	804	33	kallikrein-related peptidase 14 Chromosome:19	1	1	7572	8901	3419.73	3267.85	3343.79
54019	129285	KLRAQ1	2343	5	protein phosphatase 1 regulatory subunit 21 Chromosome:2	1	1	4279	4030	1932.52	1479.55	1706.03
10677	3841	KPNA5	1620	25	karyopherin alpha 5 (importin alpha 6) Chromosome:6	1	1	632	1160	285.429	425.875	355.652
54296	3860	KRT13	1377	24	keratin 13 Chromosome:17	1	1	2733	4421	1234.3	1623.1	1428.7
56141	3881	KRT31	1251	21	keratin 31 Chromosome:17	0	1	0	4	0	1.46853	0.734266
10781	388818	KRTAP26-1	633	12	keratin associated protein 26-1 Chromosome:21	1	1	2294	3158	1036.03	1159.41	1097.72
13362	11019	LIAS	429	6	lipoic acid synthetase Chromosome:4	1	1	264	352	119.23	129.231	124.23
5304	100287428	LOC100287428	1200	21	paraneoplastic Ma antigen family member 6C Chromosome:X	1	1	2545	3737	1149.39	1371.98	1260.68
70338	253724	LOC253724	420	31	Grp94 neighboring nucleotidase pseudogene Chromosome:12	1	1	6698	6874	3025	2523.67	2774.34
71816	285735	LOC285735	300	32	long intergenic non-protein coding RNA 326 Chromosome:6	1	1	2938	3268	1326.88	1199.79	1263.34
71975	441178	LOC441178	285	32	uncharacterized LOC441178 Chromosome:6	1	1	484	512	218.588	187.972	203.28
13344	494141	LOC494141	465	6	mitochondrial carrier triple repeat 1 pseudogene Chromosome:11	1	1	6216	7382	2807.32	2710.18	2758.75
8678	541473	LOC541473	396	3	FK506 binding protein 6 36kDa pseudogene Chromosome:7	1	1	487	654	219.943	240.105	230.024
70386	641367	LOC641367	216	31	cyclin Y-like 1 pseudogene Chromosome:19	1	1	2916	3090	1316.95	1134.44	1225.69
7572	78999	LRFN4	1908	27	leucine rich repeat and fibronectin type III domain containing 4 Chromosome:11	1	1	7860	9707	3549.8	3563.76	3556.78
54114	114659	LRRC37B	2691	5	leucine rich repeat containing 37B Chromosome:17	1	1	1094	1016	494.081	373.007	433.544
12004	255252	LRRC57	720	10	leucine rich repeat containing 57 Chromosome:15	1	1	4735	6826	2138.46	2506.05	2322.25
3734	4046	LSP1	1020	16	lymphocyte-specific protein 1 Chromosome:11	1	1	18306	20390	8267.5	7485.85	7876.67
13214	4060	LUM	1017	16	lumican Chromosome:12	1	1	1471	2398	664.345	880.385	772.365
52769	139081	MAGEC3	1041	16	melanoma antigen family C 3 Chromosome:X	1	1	3964	4936	1790.25	1812.17	1801.21
4442	4134	MAP4	2940	5	microtubule-associated protein 4 Chromosome:3	1	1	155472	185292	70215.5	68026.8	69121.2
12296	64087	MCCC2	1692	25	methylcrotonoyl-CoA carboxylase 2 (beta) Chromosome:5	1	1	567	723	256.073	265.437	260.755
4649	57721	METTL14	1371	22	methyltransferase like 14 Chromosome:4	1	1	465	539	210.007	197.885	203.946
5643	339175	METTL2A	729	10	methyltransferase like 2A Chromosome:17	1	1	4613	6449	2083.36	2367.64	2225.5
14249	146664	MGAT5B	594	15	mannosyl (alpha-1 6-)-glycoprotein beta-1 6-N-acetyl-glucosaminyltransferase isozyme B Chromosome:17	1	1	5044	6026	2278.01	2212.34	2245.18
56598	65996	MGC2752	588	7	CENPB DNA-binding domains containing 1 pseudogene Chromosome:19	1	1	3396	1524	1533.73	559.511	1046.62
13537	284365	MGC45922	303	31	uncharacterized LOC284365 Chromosome:19	1	1	21401	24472	9665.29	8984.48	9324.89
9505	54531	MIER2	1530	24	mesoderm induction early response 1 family member 2 Chromosome:19	1	1	11521	13004	5203.21	4774.2	4988.7
5906	22880	MORC2	2913	5	MORC family CW-type zinc finger 2 Chromosome:22	1	0	38	0	17.1619	0	8.58093
10821	283385	MORN3	723	15	MORN repeat containing 3 Chromosome:12	1	1	13089	18627	5911.36	6838.59	6374.97
7786	4351	MPI	1089	20	mannose phosphate isomerase Chromosome:15	1	1	4261	4992	1924.39	1832.73	1878.56
10074	55686	MREG	645	23	melanoregulin Chromosome:2	1	1	8011	10243	3617.99	3760.55	3689.27
9662	23107	MRPS27	507	15	mitochondrial ribosomal protein S27 Chromosome:5	1	1	6669	7773	3011.91	2853.73	2932.82
9046	51765	MST4	414	3	serine/threonine protein kinase MST4 Chromosome:X	1	1	2684	3449	1212.17	1266.24	1239.21
7013	26579	MYEOV	942	15	myeloma overexpressed (in a subset of t(11;14) positive multiple myelomas) Chromosome:11	1	1	693	1036	312.978	380.35	346.664
13986	85366	MYLK2	1791	20	myosin light chain kinase 2 Chromosome:20	1	1	15252	19491	6888.23	7155.79	7022.01
11922	4656	MYOG	675	9	myogenin (myogenic factor 4) Chromosome:1	1	1	724	764	326.979	280.49	303.734
14526	342897	NCCRP1	828	31	non-specific cytotoxic cell receptor protein 1 homolog (zebrafish) Chromosome:19	0	1	0	13	0	4.77273	2.38637
467	54550	NECAB2	720	10	N-terminal EF-hand calcium binding protein 2 Chromosome:16	1	1	40639	46357	18353.7	17019.2	17686.5
1723	150159	NHEDC1	657	9	solute carrier family 9 subfamily B (NHA1 cation proton antiporter 1) member 1 Chromosome:4	1	1	2711	3633	1224.36	1333.79	1279.08
5012	56675	NRIP3	726	10	nuclear receptor interacting protein 3 Chromosome:11	1	1	13617	15197	6149.82	5579.32	5864.57
11259	11270	NRM	789	15	nurim (nuclear envelope membrane protein) Chromosome:6	1	1	232	113	104.778	41.4861	73.1319
54142	10562	OLFM4	1533	24	olfactomedin 4 Chromosome:13	1	1	4265	5256	1926.19	1929.65	1927.92
9787	10133	OPTN	1716	25	optineurin Chromosome:10	1	1	1278	1854	577.181	680.665	628.923
6794	5031	P2RY6	987	16	pyrimidinergic receptor P2Y G-protein coupled 6 Chromosome:11	1	1	1763	2051	796.22	752.99	774.605
6863	25973	PARS2	1428	22	prolyl-tRNA synthetase 2 mitochondrial (putative) Chromosome:1	1	1	8357	11999	3774.25	4405.23	4089.74
128	57326	PBXIP1	2196	4	pre-B-cell leukemia homeobox interacting protein 1 Chromosome:1	1	1	16134	17100	7286.57	6277.98	6782.27
8709	23047	PDS5B	1590	25	PDS5 regulator of cohesion maintenance homolog B (S. cerevisiae) Chromosome:13	1	1	4365	5927	1971.36	2176	2073.68
3837	9409	PEX16	1011	16	peroxisomal biogenesis factor 16 Chromosome:11	0	1	0	13855	0	5086.63	2543.32
5929	27315	PGAP2	753	11	post-GPI attachment to proteins 2 Chromosome:11	1	1	2603	3203	1175.59	1175.93	1175.76
53038	4860	PNP	870	15	purine nucleoside phosphorylase Chromosome:14	1	1	7105	9250	3208.82	3395.98	3302.4
6240	11230	PRAF2	537	31	PRA1 domain family member 2 Chromosome:X	1	1	20344	22127	9187.92	8123.56	8655.74
52831	639	PRDM1	2076	28	PR domain containing 1 with ZNF domain Chromosome:6	0	1	0	3	0	1.1014	0.5507
3169	5710	PSMD4	1134	18	proteasome (prosome macropain) 26S subunit non-ATPase 4 Chromosome:1	1	1	3924	6542	1772.19	2401.79	2086.99
3601	9791	PTDSS1	1422	22	phosphatidylserine synthase 1 Chromosome:8	1	0	12	0	5.41954	0	2.70977
71964	9232	PTTG1	609	29	pituitary tumor-transforming 1 Chromosome:5	1	1	9001	10587	4065.1	3886.84	3975.97
14348	79037	PVRIG	981	14	poliovirus receptor related immunoglobulin domain containing Chromosome:7	1	1	20170	23361	9109.34	8576.6	8842.97
6122	5822	PWP2	2760	5	PWP2 periodic tryptophan protein homolog (yeast) Chromosome:21	1	1	45977	63745	20764.5	23402.9	22083.7
2533	5834	PYGB	2532	5	phosphorylase glycogen; brain Chromosome:20	1	0	6	0	2.70977	0	1.35488
11226	91608	RASL10B	612	9	RAS-like family 10 member B Chromosome:17	0	1	0	3	0	1.1014	0.5507
887	6003	RGS13	480	4	regulator of G-protein signaling 13 Chromosome:1	1	1	420	668	189.684	245.245	217.464
9245	154075	SAMD3	666	9	sterile alpha motif domain containing 3 Chromosome:6	1	1	4629	5805	2090.59	2131.21	2110.9
14189	55095	SAMD4B	2085	4	sterile alpha motif domain containing 4B Chromosome:19	1	1	9139	12622	4127.43	4633.96	4380.69
13558	6389	SDHA	1560	23	succinate dehydrogenase complex subunit A flavoprotein (Fp) Chromosome:5	1	1	7731	10058	3491.54	3692.63	3592.08
5110	9117	SEC22C	912	15	SEC22 vesicle trafficking protein homolog C (S. cerevisiae) Chromosome:3	1	1	3929	4570	1774.45	1677.8	1726.12
72213	9723	SEMA3E	2328	33	sema domain immunoglobulin domain (Ig) short basic domain secreted (semaphorin) 3E Chromosome:7	1	1	11675	15262	5272.76	5603.19	5437.97
13399	84947	SERAC1	1965	28	serine active site containing 1 Chromosome:6	1	1	3114	3800	1406.37	1395.11	1400.74
11804	23677	SH3BP4	2892	28	SH3-domain binding protein 4 Chromosome:2	1	1	8282	11145	3740.38	4091.7	3916.04
7372	6464	SHC1	1425	22	SHC (Src homology 2 domain containing) transforming protein 1 Chromosome:1	1	1	5280	6348	2384.6	2330.56	2357.58
55791	345274	SLC10A6	1134	18	solute carrier family 10 (sodium/bile acid cotransporter family) member 6 Chromosome:4	1	1	556	632	251.105	232.028	241.567
11148	284129	SLC26A11	1770	25	solute carrier family 26 member 11 Chromosome:17	1	1	11116	13963	5020.3	5126.28	5073.29
5725	84912	SLC35B4	996	16	solute carrier family 35 member B4 Chromosome:7	1	1	3059	2874	1381.53	1055.14	1218.34
1914	204962	SLC44A5	2160	28	solute carrier family 44 member 5 Chromosome:1	1	0	3	0	1.35488	0	0.677442
9898	56301	SLC7A10	1572	24	solute carrier family 7 (neutral amino acid transporter light chain asc system) member 10 Chromosome:19	1	1	2844	3884	1284.43	1425.95	1355.19
54271	150572	SMYD1	1473	24	SET and MYND domain containing 1 Chromosome:2	0	1	0	151	0	55.4371	27.7186
3905	6638	SNRPN	723	10	small nuclear ribonucleoprotein polypeptide N Chromosome:15	1	1	5410	6391	2443.31	2346.35	2394.83
9108	10174	SORBS3	990	16	sorbin and SH3 domain containing 3 Chromosome:8	1	1	2584	3782	1167.01	1388.5	1277.75
7884	26010	SPATS2L	1467	22	spermatogenesis associated serine-rich 2-like Chromosome:2	1	1	786	827	354.98	303.619	329.299
70385	90864	SPSB3	1068	30	splA/ryanodine receptor domain and SOCS box containing 3 Chromosome:16	1	1	892	1844	402.852	676.994	539.923
9360	57522	SRGAP1	1440	22	SLIT-ROBO Rho GTPase activating protein 1 Chromosome:12	1	1	510	597	230.33	219.179	224.754
1209	55808	ST6GALNAC1	1416	22	ST6 (alpha-N-acetyl-neuraminyl-2 3-beta-galactosyl-1 3)-N-acetylgalactosaminide alpha-2 6-sialyltransferase 1 Chromosome:17	1	1	57519	68034	25977.2	24977.5	25477.4
957	55620	STAP2	1212	31	signal transducing adaptor family member 2 Chromosome:19	1	1	624	665	281.816	244.144	262.98
56748	400206	STELLAR	480	6	developmental pluripotency associated 3 pseudogene Chromosome:14	1	1	4992	5679	2254.53	2084.95	2169.74
14482	10010	TANK	1278	17	TRAF family member-associated NFKB activator Chromosome:2	1	0	14	0	6.32279	0	3.1614
2945	6901	TAZ	789	11	tafazzin Chromosome:X	1	1	3	1952	1.35488	716.644	358.999
14539	26123	TCTN3	1824	25	tectonic family member 3 Chromosome:10	1	1	545	723	246.137	265.437	255.787
9713	7942	TFEB	1431	22	transcription factor EB Chromosome:6	1	1	71697	92060	32380.4	33798.3	33089.3
9826	7032	TFF2	390	3	trefoil factor 2 Chromosome:21	1	1	12483	14684	5637.67	5390.98	5514.33
2595	7040	TGFB1	1173	19	transforming growth factor beta 1 Chromosome:19	1	1	2471	2660	1115.97	976.574	1046.27
5443	80213	TM2D3	666	9	TM2 domain containing 3 Chromosome:15	1	1	10892	12957	4919.13	4756.94	4838.04
56242	148534	TMEM56	792	12	transmembrane protein 56 Chromosome:1	1	1	10751	12594	4855.45	4623.68	4739.56
10053	8743	TNFSF10	846	26	tumor necrosis factor (ligand) superfamily member 10 Chromosome:3	1	1	4822	5353	2177.75	1965.26	2071.51
7578	27348	TOR1B	1011	16	torsin family 1 member B (torsin B) Chromosome:9	1	1	477	839	215.427	308.025	261.726
378	55621	TRMT1	1893	27	TRM1 tRNA methyltransferase 1 homolog (S. cerevisiae) Chromosome:19	1	1	587	909	265.106	333.724	299.415
8601	8848	TSC22D1	435	3	TSC22 domain family member 1 Chromosome:13	1	1	665	849	300.333	311.696	306.014
8999	7276	TTR	444	3	transthyretin Chromosome:18	1	1	5219	5522	2357.05	2027.31	2192.18
2588	9094	UNC119	723	10	unc-119 homolog (C. elegans) Chromosome:17	1	1	7184	9192	3244.5	3374.69	3309.59
71320	81622	UNC93B1	1794	32	unc-93 homolog B1 (C. elegans) Chromosome:11	1	1	16615	19538	7503.8	7173.05	7338.42
3403	9100	USP10	2397	5	ubiquitin specific peptidase 10 Chromosome:16	1	1	35877	50170	16203.1	18419.1	17311.1
56684	55697	VAC14	2349	5	Vac14 homolog (S. cerevisiae) Chromosome:16	1	0	39	0	17.6135	0	8.80674
2248	8674	VAMP4	426	3	vesicle-associated membrane protein 4 Chromosome:1	1	1	5004	5988	2259.95	2198.39	2229.17
3836	9218	VAPA	729	10	VAMP (vesicle-associated membrane protein)-associated protein A 33kDa Chromosome:18	1	1	1401	2060	632.731	756.294	694.513
3756	9217	VAPB	732	10	VAMP (vesicle-associated membrane protein)-associated protein B and C Chromosome:20	1	1	5626	8034	2540.86	2949.55	2745.2
14498	114990	VASN	2022	28	vasorin Chromosome:16	1	1	1840	3086	830.995	1132.97	981.984
6612	7409	VAV1	2373	5	vav 1 guanine nucleotide exchange factor Chromosome:19	1	1	569	668	256.976	245.245	251.111
53698	79674	VEPH1	2502	5	ventricular zone expressed PH domain homolog 1 (zebrafish) Chromosome:3	1	1	5242	6738	2367.43	2473.74	2420.59
4587	51160	VPS28	666	9	vacuolar protein sorting 28 homolog (S. cerevisiae) Chromosome:8	1	1	421	643	190.135	236.067	213.101
11412	27183	VPS4A	1314	20	vacuolar protein sorting 4 homolog A (S. cerevisiae) Chromosome:16	1	1	23640	30057	10676.5	11034.9	10855.7
11264	9525	VPS4B	1335	24	vacuolar protein sorting 4 homolog B (S. cerevisiae) Chromosome:18	1	1	2328	4131	1051.39	1516.63	1284.01
6527	7453	WARS	1416	22	tryptophanyl-tRNA synthetase Chromosome:14	1	1	8372	10780	3781.03	3957.7	3869.36
326	11060	WWP2	2613	5	WW domain containing E3 ubiquitin protein ligase 2 Chromosome:16	1	1	6850	8504	3093.65	3122.1	3107.88
14818	170626	XAGE3	336	26	X antigen family member 3 Chromosome:X	1	1	3297	3713	1489.02	1363.17	1426.09
6614	55113	XKR8	1188	23	XK Kell blood group complex subunit-related family member 8 Chromosome:1	1	1	760	1192	343.237	437.623	390.43
9424	80122	YSK4	507	26	YSK4 Sps1/Ste20-related kinase homolog (S. cerevisiae) Chromosome:2	1	1	1836	1991	829.189	730.962	780.076
10561	54915	YTHDF1	1680	32	YTH domain family member 1 Chromosome:20	1	1	8776	11848	3963.49	4349.79	4156.64
4223	79413	ZBED2	654	20	zinc finger BED-type containing 2 Chromosome:3	1	1	10874	14252	4911	5232.38	5071.69
14719	23503	ZFYVE26	984	16	zinc finger FYVE domain containing 26 Chromosome:14	1	1	5193	8034	2345.3	2949.55	2647.43
5271	7760	ZNF213	1380	26	zinc finger protein 213 Chromosome:16	1	1	17160	19176	7749.94	7040.15	7395.04
2959	7570	ZNF22	675	9	zinc finger protein 22 (KOX 15) Chromosome:10	1	1	4886	5038	2206.65	1849.62	2028.14
13683	7620	ZNF69	450	6	zinc finger protein 69 Chromosome:19	1	1	11504	15685	5195.53	5758.48	5477.01
71234	22917	ZP1	993	30	zona pellucida glycoprotein 1 (sperm receptor) Chromosome:11	1	1	27960	37435	12627.5	13743.6	13185.6

## Sheet: F508del-CFTR
Prey ORF ID	Prey Entrez	Prey Symbol	Prey ORF SIZE	Prey POOL	Prey DESCRIPTION	Replicate 1 Presence/Absence	Replicate 2 Presence/Absence	Replicate 1 Total Count	Replicate 2 Total Count	Replicate 1 CPM	Replicate 2 CPM	Average CPM
777	53947	A4GALT	1062	17	alpha 1 4-galactosyltransferase Chromosome:22	1	1	85	305	32.7681	83.4866	58.1274
2933	55515	ACCN4	1944	28	acid-sensing (proton-gated) ion channel family member 4 Chromosome:2	1	1	2611	2820	1006.56	771.909	889.234
53919	10005	ACOT8	960	14	acyl-CoA thioesterase 8 Chromosome:20	1	1	28569	39631	11013.5	10848.1	10930.8
1409	139741	ACTRT1	1131	18	actin-related protein T1 Chromosome:X	1	1	863	1610	332.692	440.7	386.696
1994	9510	ADAMTS1	2904	5	ADAM metallopeptidase with thrombospondin type 1 motif 1 Chromosome:21	1	1	46745	65244	18020.5	17859	17939.8
4152	23536	ADAT1	1509	24	adenosine deaminase tRNA-specific 1 Chromosome:16	1	1	2767	4372	1066.7	1196.73	1131.72
54482	84871	AGBL4	807	12	ATP/GTP binding protein-like 4 Chromosome:1	1	1	1945	2174	749.81	595.082	672.446
55588	10768	AHCYL1	1593	25	adenosylhomocysteinase-like 1 Chromosome:1	1	1	1303	2271	502.315	621.633	561.974
8296	22977	AKR7A3	996	14	aldo-keto reductase family 7 member A3 (aflatoxin aldehyde reductase) Chromosome:1	1	1	5806	7219	2238.25	1976.03	2107.14
53027	230	ALDOC	1095	20	aldolase C fructose-bisphosphate Chromosome:17	0	1	0	120	0	32.8472	16.4236
4299	84266	ALKBH7	666	31	alkB alkylation repair homolog 7 (E. coli) Chromosome:19	1	1	3352	5147	1292.22	1408.87	1350.54
2286	65062	ALS2CR4	1203	19	transmembrane protein 237 Chromosome:2	1	1	3409	6446	1314.19	1764.44	1539.32
12950	54851	ANKRD49	720	10	ankyrin repeat domain 49 Chromosome:11	1	1	6296	7590	2427.15	2077.59	2252.37
11522	124401	ANKS3	1584	26	ankyrin repeat and sterile alpha motif domain containing 3 Chromosome:16	1	1	12165	14311	4689.69	3917.3	4303.5
4400	26286	ARFGAP3	1551	24	ADP-ribosylation factor GTPase activating protein 3 Chromosome:22	1	1	69404	97881	26755.7	26792.6	26774.2
70392	23779	ARHGAP8	1302	31	Rho GTPase activating protein 8 Chromosome:22	1	1	837	1505	322.669	411.959	367.314
54237	23229	ARHGEF9	1551	24	Cdc42 guanine nucleotide exchange factor (GEF) 9 Chromosome:X	1	1	146	405	56.284	110.859	83.5716
4376	80210	ARMC9	1527	24	armadillo repeat containing 9 Chromosome:2	1	1	5247	6329	2022.75	1732.42	1877.58
14522	554235	ASPDH	537	15	aspartate dehydrogenase domain containing Chromosome:19	1	1	13421	15247	5173.88	4173.51	4673.7
12286	10134	BCAP31	741	10	B-cell receptor-associated protein 31 Chromosome:X	1	1	1283	1144	494.605	313.143	403.874
54536	8537	BCAS1	1755	25	breast carcinoma amplified sequence 1 Chromosome:20	1	1	1423	1274	548.576	348.728	448.652
8308	79370	BCL2L14	984	16	BCL2-like 14 (apoptosis facilitator) Chromosome:12	0	1	0	4	0	1.09491	0.547453
54292	53630	BCMO1	1644	25	beta-carotene 15 15'-monooxygenase 1 Chromosome:16	1	1	67642	91874	26076.4	25148.4	25612.4
3853	56898	BDH2	738	10	3-hydroxybutyrate dehydrogenase type 2 Chromosome:4	1	1	1209	1748	466.078	478.474	472.276
10579	219621	C10orf107	627	12	chromosome 10 open reading frame 107 Chromosome:10	1	1	12137	15779	4678.89	4319.13	4499.01
14181	27291	C10orf28	555	15	chromosome 10 open reading frame 28 Chromosome:10	1	1	1906	2751	734.776	753.022	743.899
71408	220004	C11orf66	1218	31	protein phosphatase 1 regulatory subunit 32 Chromosome:11	1	1	16212	19971	6249.83	5466.6	5858.21
71551	84915	C12orf34	1359	31	chromosome 12 open reading frame 34 Chromosome:12	1	1	6558	6900	2528.15	1888.71	2208.43
3323	90141	C14orf143	492	31	EF-hand calcium binding domain 11 Chromosome:14	1	1	2963	3272	1142.26	895.634	1018.94
9266	254528	C16orf73	597	23	chromosome 16 open reading frame 73 Chromosome:16	1	1	1525	1920	587.898	525.555	556.726
6790	80233	C17orf70	702	10	chromosome 17 open reading frame 70 Chromosome:17	1	1	17310	24710	6673.12	6763.79	6718.45
52625	284274	C18orf62	306	2	chromosome 18 open reading frame 62 Chromosome:18	1	1	1677	2111	646.495	577.837	612.166
2247	255193	C19orf34	729	10	CSNK1G2 antisense RNA 1 (non-protein coding) Chromosome:19	1	1	2808	2508	1082.5	686.507	884.505
70862	255809	C19orf38	693	31	chromosome 19 open reading frame 38 Chromosome:19	1	1	1298	1305	500.388	357.213	428.8
13667	163183	C19orf46	876	15	chromosome 19 open reading frame 46 Chromosome:19	1	1	14325	17558	5522.38	4806.09	5164.24
12967	128346	C1orf162	468	6	chromosome 1 open reading frame 162 Chromosome:1	1	1	1012	1268	390.133	347.085	368.609
56507	130813	C2orf50	489	6	chromosome 2 open reading frame 50 Chromosome:2	1	1	662	888	255.205	243.069	249.137
11366	375307	C2orf62	1164	19	chromosome 2 open reading frame 62 Chromosome:2	1	1	36715	46685	14153.9	12778.9	13466.4
54269	152078	C3orf55	357	2	chromosome 3 open reading frame 55 Chromosome:3	1	1	33	40	12.7217	10.9491	11.8354
1524	55345	C4orf21	2808	5	chromosome 4 open reading frame 21 Chromosome:4	1	1	19303	66573	7441.43	18222.8	12832.1
6389	51250	C6orf203	723	10	chromosome 6 open reading frame 203 Chromosome:6	1	1	114	451	43.9478	123.451	83.6992
70815	153918	C6orf94	669	31	zinc finger C2HC-type containing 1B Chromosome:6	1	1	1043	1447	402.083	396.083	399.083
14304	730	C7	2532	5	complement component 7 Chromosome:5	1	1	3530	3800	1360.84	1040.16	1200.5
1408	135927	C7orf34	369	3	chromosome 7 open reading frame 34 Chromosome:7	1	1	2950	3711	1137.24	1015.8	1076.52
71053	389649	C8orf86	423	33	chromosome 8 open reading frame 86 Chromosome:8	1	1	52	3272	20.0463	895.634	457.84
11167	286343	C9orf150	696	15	leucine rich adaptor protein 1-like Chromosome:9	1	1	1738	3036	670.011	831.034	750.522
1926	257169	C9orf43	1386	22	chromosome 9 open reading frame 43 Chromosome:9	1	1	2309	3393	890.135	928.755	909.445
9242	55064	C9orf68	498	15	spermatogenesis associated 6-like Chromosome:9	1	1	5781	5465	2228.61	1495.92	1862.27
183	58493	C9orf80	315	2	chromosome 9 open reading frame 80 Chromosome:9	1	0	41	0	15.8058	0	7.90289
6618	81617	CAB39L	1014	16	calcium binding protein 39-like Chromosome:13	1	1	1734	2766	668.469	757.128	712.798
1	805	CALM2	450	6	calmodulin 2 (phosphorylase kinase delta) Chromosome:2	1	1	1134	1682	437.165	460.408	448.786
9825	57172	CAMK1G	1431	22	calcium/calmodulin-dependent protein kinase IG Chromosome:1	1	1	1376	1219	530.457	333.673	432.065
6002	10487	CAP1	1428	22	CAP adenylate cyclase-associated protein 1 (yeast) Chromosome:1	1	1	9789	15435	3773.72	4224.97	3999.35
55949	832	CAPZB	819	12	capping protein (actin filament) muscle Z-line beta Chromosome:1	1	1	2412	3537	929.842	968.171	949.007
13747	834	CASP1	936	15	caspase 1 apoptosis-related cysteine peptidase Chromosome:11	1	1	1127	3115	434.466	852.659	643.562
12885	845	CASQ2	1200	21	calsequestrin 2 (cardiac muscle) Chromosome:1	1	1	461	1218	177.719	333.399	255.559
6566	84869	CBR4	714	10	carbonyl reductase 4 Chromosome:4	1	1	2187	2443	843.103	668.714	755.909
70389	285331	CCDC66	2496	33	coiled-coil domain containing 66 Chromosome:3	1	1	3360	6173	1295.3	1689.71	1492.51
4112	26093	CCDC9	1596	25	coiled-coil domain containing 9 Chromosome:19	1	1	82014	111779	31616.9	30596.9	31106.9
56184	933	CD22	2028	4	CD22 molecule Chromosome:19	1	1	576	1287	222.052	352.286	287.169
5882	968	CD68	1065	17	CD68 molecule Chromosome:17	1	1	2135	3400	823.057	930.671	876.864
4717	55165	CEP55	1395	22	centrosomal protein 55kDa Chromosome:10	1	1	4558	5993	1757.14	1640.44	1698.79
11492	113189	CHST14	1131	23	carbohydrate (N-acetylgalactosamine 4-0) sulfotransferase 14 Chromosome:15	1	1	667	1200	257.133	328.472	292.802
10294	10462	CLEC10A	951	14	C-type lectin domain family 10 member A Chromosome:17	1	1	7027	11048	2708.96	3024.13	2866.54
12240	1192	CLIC1	726	10	chloride intracellular channel 1 Chromosome:6	1	1	456	800	175.791	218.981	197.386
4981	2055	CLN8	861	15	ceroid-lipofuscinosis neuronal 8 (epilepsy progressive with mental retardation) Chromosome:8	1	1	9311	12773	3589.45	3496.31	3542.88
8724	80347	COASY	810	12	CoA synthase Chromosome:17	0	1	0	3	0	0.82118	0.41059
12314	22820	COPG	2625	33	coatomer protein complex subunit gamma 1 Chromosome:3	1	1	916	1315	353.124	359.951	356.537
71817	285521	COX18	1002	30	COX18 cytochrome c oxidase assembly homolog (S. cerevisiae) Chromosome:4	1	1	4044	5929	1558.99	1622.93	1590.96
6937	10488	CREB3	1116	17	cAMP responsive element binding protein 3 Chromosome:9	1	1	2896	4757	1116.43	1302.12	1209.27
9594	55454	CSGALNACT2	1629	25	chondroitin sulfate N-acetylgalactosaminyltransferase 2 Chromosome:10	1	1	14640	22707	5643.82	6215.51	5929.66
70929	1444	CSHL1	387	29	chorionic somatomammotropin hormone-like 1 Chromosome:17	1	1	3849	4780	1483.82	1308.41	1396.11
71722	57703	CWC22	2727	33	CWC22 spliceosome-associated protein homolog (S. cerevisiae) Chromosome:2	1	1	2567	4505	989.596	1233.14	1111.37
53865	9142	CXorf1	336	2	chromosome X open reading frame 1 Chromosome:X	1	1	706	1134	272.168	310.406	291.287
3629	51260	CXorf26	702	10	chromosome X open reading frame 26 Chromosome:X	1	1	3653	5975	1408.26	1635.52	1521.89
71973	284613	CYB561D1	690	29	cytochrome b-561 domain containing 1 Chromosome:1	1	1	24703	28168	9523.17	7710.33	8616.75
8514	66002	CYP4F12	1575	24	cytochrome P450 family 4 subfamily F polypeptide 12 Chromosome:19	1	1	1099	1441	423.672	394.44	409.056
10512	55157	DARS2	1938	28	aspartyl-tRNA synthetase 2 mitochondrial Chromosome:1	1	1	2948	4141	1136.47	1133.5	1134.99
3943	55308	DDX19A	1437	24	DEAD (Asp-Glu-Ala-Asp) box polypeptide 19A Chromosome:16	1	1	4909	6977	1892.45	1909.79	1901.12
6747	11269	DDX19B	1440	22	DEAD (Asp-Glu-Ala-Asp) box polypeptide 19B Chromosome:16	1	1	34496	51954	13298.4	14221.2	13759.8
14809	245932	DEFB119	255	23	defensin beta 119 Chromosome:20	1	1	1835	2433	707.405	665.977	686.691
946	8560	DEGS1	972	16	delta(4)-desaturase sphingolipid 1 Chromosome:1	1	1	4418	6588	1703.17	1803.31	1753.24
53167	1687	DFNA5	1491	23	deafness autosomal dominant 5 Chromosome:7	1	1	9266	12749	3572.1	3489.74	3530.92
3083	27292	DIMT1L	942	15	DIM1 dimethyladenosine transferase 1 homolog (S. cerevisiae) Chromosome:5	1	1	3574	5291	1377.8	1448.29	1413.04
56182	91056	DKFZp761E198	1659	26	adaptor-related protein complex 5 beta 1 subunit Chromosome:11	1	1	1059	2031	408.252	555.939	482.095
13786	1750	DLX6	528	9	distal-less homeobox 6 Chromosome:7	1	1	3681	5715	1419.05	1564.35	1491.7
13126	79982	DNAJB14	1140	21	DnaJ (Hsp40) homolog subfamily B member 14 Chromosome:4	1	1	2458	3317	947.575	907.951	927.763
13211	64215	DNAJC1	1023	16	DnaJ (Hsp40) homolog subfamily C member 1 Chromosome:10	1	1	2988	5618	1151.89	1537.8	1344.85
56358	1796	DOK1	1446	22	docking protein 1 62kDa (downstream of tyrosine kinase 1) Chromosome:2	1	1	689	704	265.614	192.704	229.159
10925	8110	DPF3	1074	17	D4 zinc and double PHD fingers family 3 Chromosome:14	1	1	3991	6691	1538.56	1831.51	1685.03
6588	11034	DSTN	498	6	destrin (actin depolymerizing factor) Chromosome:20	1	1	969	1558	373.556	426.466	400.011
7862	1849	DUSP7	963	16	dual specificity phosphatase 7 Chromosome:3	1	1	1711	2969	659.602	812.695	736.148
737	8721	EDF1	447	6	endothelial differentiation-related factor 1 Chromosome:9	1	1	1934	2641	745.57	722.912	734.241
11034	192669	EIF2C3	690	15	eukaryotic translation initiation factor 2C 3 Chromosome:1	1	1	4043	4774	1558.6	1306.77	1432.69
71211	317649	EIF4E3	357	29	eukaryotic translation initiation factor 4E family member 3 Chromosome:3	1	1	540	744	208.174	203.653	205.913
13283	10436	EMG1	735	10	EMG1 nucleolar protein homolog (S. cerevisiae) Chromosome:12	1	1	7303	10530	2815.36	2882.34	2848.85
1625	59084	ENPP5	1434	22	ectonucleotide pyrophosphatase/phosphodiesterase 5 (putative) Chromosome:6	1	1	23140	27635	8920.62	7564.44	8242.53
4869	54821	ERCC6L	1260	20	excision repair cross-complementing rodent repair deficiency complementation group 6-like Chromosome:X	1	1	103	224	39.7072	61.3148	50.511
70643	2069	EREG	510	29	epiregulin Chromosome:4	1	0	3	0	1.15652	0	0.57826
52699	114625	ERMAP	1428	22	erythroblast membrane-associated protein (Scianna blood group) Chromosome:1	1	1	21077	31746	8125.32	8689.73	8407.53
535	2108	ETFA	1002	16	electron-transfer-flavoprotein alpha polypeptide Chromosome:15	1	1	1888	1663	727.837	455.207	591.522
9744	51466	EVL	1257	20	Enah/Vasp-like Chromosome:14	1	1	3944	5104	1520.44	1397.1	1458.77
13983	2169	FABP2	399	26	fatty acid binding protein 2 intestinal Chromosome:4	1	1	1485	1913	572.477	523.639	548.058
11286	84142	FAM175A	903	15	family with sequence similarity 175 member A Chromosome:4	1	1	18012	24692	6943.75	6758.86	6851.3
53544	284467	FAM19A3	510	4	family with sequence similarity 19 (chemokine (C-C motif)-like) member A3 Chromosome:1	0	1	0	3	0	0.82118	0.41059
10097	254228	FAM26E	930	14	family with sequence similarity 26 member E Chromosome:6	1	1	4146	5383	1598.31	1473.47	1535.89
56681	64762	FAM59A	2631	5	family with sequence similarity 59 member A Chromosome:18	1	1	1031	1844	397.457	504.752	451.105
55939	171484	FAM9C	501	9	family with sequence similarity 9 member C Chromosome:X	0	1	0	7705	0	2109.06	1054.53
55475	23149	FCHO1	2676	5	FCH domain only 1 Chromosome:19	1	1	668	837	257.518	229.109	243.314
9261	152273	FGD5	1623	25	FYVE RhoGEF and PH domain containing 5 Chromosome:3	1	1	27795	35142	10715.2	9619.3	10167.2
9917	10875	FGL2	1320	21	fibrinogen-like 2 Chromosome:7	1	1	440	777	169.623	212.686	191.154
5965	2274	FHL2	840	15	four and a half LIM domains 2 Chromosome:2	1	1	1055	1925	406.71	526.924	466.817
10177	8468	FKBP6	984	14	FK506 binding protein 6 36kDa Chromosome:7	1	1	774	797	298.382	218.16	258.271
3102	51661	FKBP7	669	9	FK506 binding protein 7 Chromosome:2	1	1	884	1096	340.788	300.004	320.396
55296	2339	FNTA	1140	18	farnesyltransferase CAAX box alpha Chromosome:8	1	1	904	891	348.498	243.89	296.194
71559	2566	GABRG2	1404	31	gamma-aminobutyric acid (GABA) A receptor gamma 2 Chromosome:5	1	1	3945	9396	1520.82	2571.94	2046.38
53604	4616	GADD45B	483	4	growth arrest and DNA-damage-inducible beta Chromosome:19	1	1	72	33	27.7565	9.03298	18.3947
13325	2638	GC	1425	22	group-specific component (vitamin D binding protein) Chromosome:4	1	1	614	234	236.701	64.052	150.377
13035	55303	GIMAP4	990	16	GTPase IMAP family member 4 Chromosome:7	1	1	1432	2062	552.046	564.424	558.235
5537	2745	GLRX	321	2	glutaredoxin (thioltransferase) Chromosome:5	1	1	871	990	335.776	270.989	303.383
14619	2781	GNAZ	1068	17	guanine nucleotide binding protein (G protein) alpha z polypeptide Chromosome:22	1	1	1507	3027	580.959	828.571	704.765
6885	2783	GNB2	1023	16	guanine nucleotide binding protein (G protein) beta polypeptide 2 Chromosome:7	1	1	12756	17183	4917.52	4703.45	4810.48
2627	2799	GNS	1659	25	glucosamine (N-acetyl)-6-sulfatase Chromosome:12	1	1	15645	21329	6031.25	5838.32	5934.78
55959	338557	GPR120	1086	18	omega-3 fatty acid receptor 1 Chromosome:10	1	1	25199	31821	9714.38	8710.26	9212.32
3534	2876	GPX1	438	6	glutathione peroxidase 1 Chromosome:3	1	1	633	632	244.026	172.995	208.51
3290	9446	GSTO1	726	10	glutathione S-transferase omega 1 Chromosome:10	1	1	1065	2237	410.565	612.327	511.446
7985	2953	GSTT2	735	23	glutathione S-transferase theta 2 Chromosome:22	1	1	336	306	129.53	83.7604	106.645
71262	653689	GSTT2B	735	30	glutathione S-transferase theta 2B (gene/pseudogene) Chromosome:22	1	1	1062	868	409.408	237.595	323.501
3310	2962	GTF2F1	1554	23	general transcription factor IIF polypeptide 1 74kDa Chromosome:19	1	1	6256	5821	2411.73	1593.36	2002.55
3863	54930	HAUS4	1092	18	HAUS augmin-like complex subunit 4 Chromosome:14	1	1	8718	9348	3360.85	2558.8	2959.82
9850	374659	HDDC3	423	6	HD domain containing 3 Chromosome:15	1	1	1121	805	432.153	220.35	326.251
5019	26508	HEYL	987	16	hairy/enhancer-of-split related with YRPW motif-like Chromosome:1	1	1	3127	5354	1205.48	1465.53	1335.51
11595	84681	HINT2	492	9	histidine triad nucleotide binding protein 2 Chromosome:9	1	1	5507	6400	2122.99	1751.85	1937.42
55747	8343	HIST1H2BF	381	3	histone cluster 1 H2bf Chromosome:6	1	1	2156	2723	831.152	745.358	788.255
9934	3156	HMGCR	2508	5	3-hydroxy-3-methylglutaryl-CoA reductase Chromosome:5	1	1	18869	30704	7274.12	8404.5	7839.31
55879	3161	HMMR	2178	4	hyaluronan-mediated motility receptor (RHAMM) Chromosome:5	1	1	21983	36070	8474.59	9873.32	9173.96
13091	3176	HNMT	879	15	histamine N-methyltransferase Chromosome:2	1	1	1845	2341	711.26	640.794	676.027
6494	3294	HSD17B2	1164	19	hydroxysteroid (17-beta) dehydrogenase 2 Chromosome:16	1	1	1538	2422	592.909	662.966	627.938
4079	3329	HSPD1	1722	Not in Pools	heat shock 60kDa protein 1 (chaperonin) Chromosome:2	1	1	1104	1636	425.599	447.817	436.708
436	10553	HTATIP2	729	10	HIV-1 Tat interactive protein 2 30kDa Chromosome:11	1	1	631	964	243.255	263.873	253.564
55758	3596	IL13	441	6	interleukin 13 Chromosome:5	1	1	9739	10841	3754.45	2967.47	3360.96
70082	27179	IL1F6	477	29	interleukin 36 alpha Chromosome:2	1	1	129	178	49.7304	48.7234	49.2269
5688	83943	IMMP2L	333	2	IMP2 inner mitochondrial membrane peptidase-like (S. cerevisiae) Chromosome:7	1	1	922	1526	355.437	417.707	386.572
54892	27152	INTU	2829	5	inturned planar cell polarity effector homolog (Drosophila) Chromosome:4	1	1	624	1298	240.556	355.297	297.927
56482	154865	IQUB	2376	5	IQ motif and ubiquitin domain containing Chromosome:7	1	1	27537	43077	10615.7	11791.3	11203.5
7304	51015	ISOC1	708	10	isochorismatase domain containing 1 Chromosome:5	1	1	4361	5646	1681.19	1545.46	1613.33
8303	81618	ITM2C	693	10	integral membrane protein 2C Chromosome:2	1	1	1308	1601	504.243	438.236	471.24
1887	83473	KATNAL2	1401	22	katanin p60 subunit A-like 2 Chromosome:18	1	1	6169	9113	2378.19	2494.47	2436.33
1985	143888	KDELC2	1524	32	KDEL (Lys-Asp-Glu-Leu) containing 2 Chromosome:11	1	1	1085	1999	418.275	547.18	482.727
4302	80256	KIAA1539	1617	25	family with sequence similarity 214 member B Chromosome:9	1	1	2714	4665	1046.27	1276.94	1161.6
2969	113220	KIF12	1542	24	kinesin family member 12 Chromosome:9	1	1	6632	10112	2556.68	2767.92	2662.3
6724	113730	KLHDC7B	1488	23	kelch domain containing 7B Chromosome:22	1	1	1148	938	442.562	256.756	349.659
7303	51451	LCMT1	1074	17	leucine carboxyl methyltransferase 1 Chromosome:16	1	1	1846	2872	711.645	786.143	748.894
13142	56891	LGALS14	420	6	lectin galactoside-binding soluble 14 Chromosome:19	1	1	3214	3722	1239.02	1018.81	1128.91
12112	3957	LGALS2	399	26	lectin galactoside-binding soluble 2 Chromosome:22	1	1	1882	2742	725.524	750.559	738.041
52887	3965	LGALS9	972	16	lectin galactoside-binding soluble 9 Chromosome:17	1	1	1871	3480	721.283	952.569	836.926
248	55716	LMBR1L	1470	22	limb region 1 homolog (mouse)-like Chromosome:12	1	1	121	377	46.6463	103.195	74.9206
13957	4010	LMX1B	1119	18	LIM homeobox transcription factor 1 beta Chromosome:9	1	1	1033	1369	398.228	374.732	386.48
71816	285735	LOC285735	300	32	long intergenic non-protein coding RNA 326 Chromosome:6	1	1	17	44	6.55361	12.044	9.29879
71307	254531	LPCAT4	1575	32	lysophosphatidylcholine acyltransferase 4 Chromosome:15	1	1	9398	12408	3622.99	3396.4	3509.7
5553	84125	LRRIQ1	723	10	leucine-rich repeats and IQ motif containing 1 Chromosome:12	1	1	3599	4433	1387.44	1213.43	1300.43
3734	4046	LSP1	1020	16	lymphocyte-specific protein 1 Chromosome:11	0	1	0	3	0	0.82118	0.41059
1580	4113	MAGEB2	960	16	melanoma antigen family B 2 Chromosome:X	1	1	1666	2797	642.254	765.614	703.934
14336	4121	MAN1A1	1104	30	mannosidase alpha class 1A member 1 Chromosome:6	1	1	2160	2395	832.694	655.575	744.135
4442	4134	MAP4	2940	5	microtubule-associated protein 4 Chromosome:3	1	1	245645	357761	94697.8	97928.7	96313.3
55958	4159	MC3R	1083	18	melanocortin 3 receptor Chromosome:20	1	1	1076	1107	414.805	303.015	358.91
1632	79648	MCPH1	1548	24	microcephalin 1 Chromosome:8	1	1	33986	48646	13101.8	13315.7	13208.8
70964	400569	MED11	354	29	mediator complex subunit 11 Chromosome:17	1	0	3	0	1.15652	0	0.57826
5643	339175	METTL2A	729	10	methyltransferase like 2A Chromosome:17	0	1	0	3	0	0.82118	0.41059
8871	4241	MFI2	909	14	antigen p97 (melanoma associated) identified by monoclonal antibodies 133.2 and 96.5 Chromosome:3	1	1	1943	2320	749.039	635.046	692.043
14249	146664	MGAT5B	594	15	mannosyl (alpha-1 6-)-glycoprotein beta-1 6-N-acetyl-glucosaminyltransferase isozyme B Chromosome:17	1	1	4029	5713	1553.21	1563.8	1558.5
6689	113691	MGC16703	465	6	tubulin alpha pseudogene Chromosome:22	1	1	5432	6836	2094.07	1871.2	1982.63
56598	65996	MGC2752	588	7	CENPB DNA-binding domains containing 1 pseudogene Chromosome:19	1	1	1523	1124	587.127	307.669	447.398
5563	4256	MGP	312	2	matrix Gla protein Chromosome:12	1	0	5	0	1.92753	0	0.963767
9505	54531	MIER2	1530	24	mesoderm induction early response 1 family member 2 Chromosome:19	1	1	454	396	175.02	108.396	141.708
5906	22880	MORC2	2913	5	MORC family CW-type zinc finger 2 Chromosome:22	1	1	51257	72900	19759.9	19954.7	19857.3
13876	4342	MOS	1041	18	v-mos Moloney murine sarcoma viral oncogene homolog Chromosome:8	1	1	2164	3217	834.236	880.579	857.408
1980	4438	MSH4	2811	5	mutS homolog 4 (E. coli) Chromosome:1	1	1	24251	40053	9348.92	10963.6	10156.2
11764	64419	MTMR14	1797	27	myotubularin related protein 14 Chromosome:3	1	1	7812	9820	3011.58	2688	2849.79
7002	91663	MYADM	969	16	myeloid-associated differentiation marker Chromosome:19	0	1	0	3	0	0.82118	0.41059
13774	8260	NAA10	396	6	N(alpha)-acetyltransferase 10 NatA catalytic subunit Chromosome:X	1	1	1072	1920	413.263	525.555	469.409
55975	79804	NBLA00301	405	6	Nbla00301 Chromosome:4	1	1	3987	4327	1537.01	1184.42	1360.72
467	54550	NECAB2	720	10	N-terminal EF-hand calcium binding protein 2 Chromosome:16	1	1	94234	114430	36327.8	31322.5	33825.2
54062	129807	NEU4	1491	24	sialidase 4 Chromosome:2	1	1	5611	5868	2163.08	1606.23	1884.65
11142	150372	NFAM1	657	9	NFAT activating protein with ITAM motif 1 Chromosome:22	1	1	4560	6804	1757.91	1862.44	1810.17
2712	4783	NFIL3	1389	22	nuclear factor interleukin 3 regulated Chromosome:9	1	1	853	902	328.837	246.901	287.869
4767	4796	NFKBIL2	3660	5	tonsoku-like DNA repair protein Chromosome:8	1	1	782	1413	301.466	386.776	344.121
52659	4808	NHLH2	408	33	nescient helix loop helix 2 Chromosome:1	1	1	580	1004	223.594	274.822	249.208
13143	56954	NIT2	831	15	nitrilase family member 2 Chromosome:3	1	1	13436	21019	5179.67	5753.46	5466.56
2450	10392	NOD1	2862	5	nucleotide-binding oligomerization domain containing 1 Chromosome:7	1	1	235	930	90.5941	254.566	172.58
11259	11270	NRM	789	15	nurim (nuclear envelope membrane protein) Chromosome:6	0	1	0	3	0	0.82118	0.41059
13417	4521	NUDT1	540	7	nudix (nucleoside diphosphate linked moiety X)-type motif 1 Chromosome:7	1	1	951	1446	366.617	395.809	381.213
70611	219484	OR5M8	936	30	olfactory receptor family 5 subfamily M member 8 Chromosome:11	1	1	1281	2002	493.834	548.001	520.917
7385	79315	OR7E91P	504	20	olfactory receptor family 7 subfamily E member 91 pseudogene Chromosome:2	1	0	5	0	1.92753	0	0.963767
71228	28962	OSTM1	1005	30	osteopetrosis associated transmembrane protein 1 Chromosome:6	1	1	5129	6963	1977.26	1905.96	1941.61
71569	5009	OTC	1065	31	ornithine carbamoyltransferase Chromosome:X	1	1	90	200	34.6956	54.7453	44.7205
70521	139562	OTUD6A	867	30	OTU domain containing 6A Chromosome:X	1	1	697	1424	268.698	389.787	329.242
6863	25973	PARS2	1428	22	prolyl-tRNA synthetase 2 mitochondrial (putative) Chromosome:1	1	1	67129	85799	25878.7	23485.5	24682.1
1078	5090	PBX3	825	12	pre-B-cell leukemia homeobox 3 Chromosome:9	1	1	2406	2957	927.529	809.41	868.469
53279	80714	PBX4	1125	18	pre-B-cell leukemia homeobox 4 Chromosome:19	1	1	1247	2686	480.727	735.23	607.978
128	57326	PBXIP1	2196	4	pre-B-cell leukemia homeobox interacting protein 1 Chromosome:1	1	1	12241	18923	4718.99	5179.73	4949.36
70679	654790	PCP4L1	207	29	Purkinje cell protein 4 like 1 Chromosome:1	1	1	53	55	20.4319	15.055	17.7434
4683	5160	PDHA1	1173	19	pyruvate dehydrogenase (lipoamide) alpha 1 Chromosome:X	1	1	2770	2949	1067.85	807.22	937.537
13274	2923	PDIA3	1518	23	protein disulfide isomerase family A member 3 Chromosome:15	1	1	9954	11406	3837.33	3122.13	3479.73
9693	79960	PHF17	1530	24	PHD finger protein 17 Chromosome:4	1	1	242	245	93.2926	67.063	80.1778
1949	10026	PIGK	999	16	phosphatidylinositol glycan anchor biosynthesis class K Chromosome:1	1	1	373	572	143.794	156.572	150.183
9525	23533	PIK3R5	1485	23	phosphoinositide-3-kinase regulatory subunit 5 Chromosome:17	1	1	24234	30546	9342.37	8361.26	8851.81
5936	23761	PISD	1128	18	phosphatidylserine decarboxylase Chromosome:22	1	1	22097	27423	8518.54	7506.41	8012.47
7021	55041	PLEKHB2	669	15	pleckstrin homology domain containing family B (evectins) member 2 Chromosome:2	1	1	1101	880	424.443	240.879	332.661
10320	9240	PNMA1	1062	23	paraneoplastic Ma antigen 1 Chromosome:14	1	1	28289	38708	10905.6	10595.4	10750.5
12663	5426	POLE	1113	18	polymerase (DNA directed) epsilon Chromosome:12	1	1	1815	1412	699.695	386.502	543.098
54218	5460	POU5F1	1083	18	POU class 5 homeobox 1 Chromosome:6	1	1	52877	67476	20384.4	18470	19427.2
52831	639	PRDM1	2076	28	PR domain containing 1 with ZNF domain Chromosome:6	1	1	619	339	238.629	92.7934	165.711
10103	11108	PRDM4	2406	5	PR domain containing 4 Chromosome:12	1	1	25200	42218	9714.77	11556.2	10635.5
52719	10887	PROKR1	1182	21	prokineticin receptor 1 Chromosome:2	1	1	2076	2341	800.312	640.794	720.553
54977	553158	PRR5-ARHGAP8	1410	24	PRR5-ARHGAP8 readthrough Chromosome:22	1	1	1791	3239	690.442	886.601	788.522
56895	377047	PRSS45	687	10	protease serine 45 Chromosome:3	1	1	16024	16768	6177.36	4589.85	5383.6
55918	26024	PTCD1	2103	4	pentatricopeptide repeat domain 1 Chromosome:7	0	1	0	6	0	1.64236	0.82118
3601	9791	PTDSS1	1422	22	phosphatidylserine synthase 1 Chromosome:8	1	1	164	641	63.2231	175.459	119.341
14348	79037	PVRIG	981	14	poliovirus receptor related immunoglobulin domain containing Chromosome:7	1	1	662	1600	255.205	437.963	346.584
6122	5822	PWP2	2760	5	PWP2 periodic tryptophan protein homolog (yeast) Chromosome:21	1	1	19228	29958	7412.52	8200.3	7806.41
2533	5834	PYGB	2532	5	phosphorylase glycogen; brain Chromosome:20	1	1	46095	72254	17769.9	19777.8	18773.9
7424	79912	PYROXD1	1503	23	pyridine nucleotide-disulphide oxidoreductase domain 1 Chromosome:12	1	1	7640	11386	2945.27	3116.65	3030.96
14633	81876	RAB1B	606	15	RAB1B member RAS oncogene family Chromosome:11	1	1	7399	9689	2852.36	2652.14	2752.25
3145	10432	RBM14	2010	4	RNA binding motif protein 14 Chromosome:11	1	1	34514	51105	13305.4	13988.8	13647.1
8245	145226	RDH12	951	15	retinol dehydrogenase 12 (all-trans/9-cis/11-cis) Chromosome:14	0	1	0	85	0	23.2668	11.6334
6619	112724	RDH13	783	15	retinol dehydrogenase 13 (all-trans/9-cis) Chromosome:19	1	1	2975	3679	1146.88	1007.04	1076.96
10944	55159	RFWD3	2250	28	ring finger and WD repeat domain 3 Chromosome:16	1	1	2647	4238	1020.44	1160.05	1090.24
56011	84236	RHBDD1	948	18	rhomboid domain containing 1 Chromosome:2	1	1	2270	1908	875.1	522.271	698.685
1095	390	RND3	735	10	Rho family GTPase 3 Chromosome:2	1	1	1292	1755	498.075	480.39	489.232
7919	11236	RNF139	1995	23	ring finger protein 139 Chromosome:8	1	0	46	0	17.7333	0	8.86665
70901	6199	RPS6KB2	1449	32	ribosomal protein S6 kinase 70kDa polypeptide 2 Chromosome:11	1	1	3345	5057	1289.52	1384.24	1336.88
5387	23212	RRS1	1098	18	RRS1 ribosome biogenesis regulator homolog (S. cerevisiae) Chromosome:8	1	1	1107	1881	426.756	514.88	470.818
6337	9522	SCAMP1	1017	16	secretory carrier membrane protein 1 Chromosome:5	1	1	676	1012	260.602	277.011	268.807
10158	6327	SCN2B	648	23	sodium channel voltage-gated type II beta subunit Chromosome:11	1	1	10627	11332	4096.78	3101.87	3599.33
71756	121214	SDR9C7	942	30	short chain dehydrogenase/reductase family 9C member 7 Chromosome:12	1	1	7332	9368	2826.53	2564.27	2695.4
2498	12	SERPINA3	1272	20	serpin peptidase inhibitor clade A (alpha-1 antiproteinase antitrypsin) member 3 Chromosome:14	1	1	1061	1538	409.023	420.992	415.007
7687	5267	SERPINA4	1284	21	serpin peptidase inhibitor clade A (alpha-1 antiproteinase antitrypsin) member 4 Chromosome:14	1	1	865	1954	333.463	534.862	434.163
55799	5273	SERPINB10	1194	21	serpin peptidase inhibitor clade B (ovalbumin) member 10 Chromosome:18	1	1	613	1383	236.316	378.564	307.44
2023	3053	SERPIND1	1500	23	serpin peptidase inhibitor clade D (heparin cofactor) member 1 Chromosome:22	1	1	7070	9608	2725.53	2629.97	2677.75
369	710	SERPING1	1503	11	serpin peptidase inhibitor clade G (C1 inhibitor) member 1 Chromosome:11	1	1	64	107	24.6724	29.2888	26.9806
14031	6554	SLC10A1	1050	18	solute carrier family 10 (sodium/bile acid cotransporter family) member 1 Chromosome:14	1	1	2566	3788	989.21	1036.88	1013.04
11670	6563	SLC14A1	1170	30	solute carrier family 14 (urea transporter) member 1 (Kidd blood group) Chromosome:18	1	1	1850	2260	713.187	618.622	665.905
7235	9197	SLC33A1	1650	25	solute carrier family 33 (acetyl-CoA transporter) member 1 Chromosome:3	1	1	6832	7954	2633.78	2177.22	2405.5
3619	55238	SLC38A7	1389	22	solute carrier family 38 member 7 Chromosome:16	1	1	2328	2509	897.459	686.78	792.12
1914	204962	SLC44A5	2160	28	solute carrier family 44 member 5 Chromosome:1	1	1	18805	26484	7249.45	7249.38	7249.42
9898	56301	SLC7A10	1572	24	solute carrier family 7 (neutral amino acid transporter light chain asc system) member 10 Chromosome:19	1	1	5314	8213	2048.58	2248.12	2148.35
6722	6602	SMARCD1	1548	24	SWI/SNF related matrix associated actin dependent regulator of chromatin subfamily d member 1 Chromosome:12	1	1	33685	39779	12985.8	10888.6	11937.2
495	64754	SMYD3	720	10	SET and MYND domain containing 3 Chromosome:1	1	1	159	156	61.2956	42.7014	51.9985
3905	6638	SNRPN	723	10	small nuclear ribonucleoprotein polypeptide N Chromosome:15	1	1	1844	3267	710.874	894.265	802.57
914	6665	SOX15	702	10	SRY (sex determining region Y)-box 15 Chromosome:17	1	1	8943	11674	3447.59	3195.49	3321.54
1219	25876	SPEF1	489	6	sperm flagellar 1 Chromosome:20	1	1	106	98	40.8637	26.8252	33.8445
12621	6730	SRP68	1791	32	signal recognition particle 68kDa Chromosome:17	1	1	7410	10309	2856.6	2821.85	2839.23
2412	6484	ST3GAL4	1002	16	ST3 beta-galactoside alpha-2 3-sialyltransferase 4 Chromosome:11	1	1	600	1139	231.304	311.775	271.539
1209	55808	ST6GALNAC1	1416	22	ST6 (alpha-N-acetyl-neuraminyl-2 3-beta-galactosyl-1 3)-N-acetylgalactosaminide alpha-2 6-sialyltransferase 1 Chromosome:17	1	1	9520	16889	3670.02	4622.97	4146.5
11582	6780	STAU1	1734	27	staufen RNA binding protein homolog 1 (Drosophila) Chromosome:20	1	1	8821	11574	3400.55	3168.11	3284.33
11047	92335	STRADA	705	15	STE20-related kinase adaptor alpha Chromosome:17	1	1	7636	9033	2943.73	2472.57	2708.15
10205	91683	SYT12	1266	20	synaptotagmin XII Chromosome:11	1	1	72	148	27.7565	40.5116	34.134
2945	6901	TAZ	789	11	tafazzin Chromosome:X	1	1	7514	13226	2896.7	3620.31	3258.5
52997	6908	TBP	867	15	TATA box binding protein Chromosome:6	1	1	1288	1140	496.533	312.048	404.29
9826	7032	TFF2	390	3	trefoil factor 2 Chromosome:21	0	1	0	5	0	1.36863	0.684317
5933	10342	TFG	1203	19	TRK-fused gene Chromosome:3	1	1	6323	9266	2437.56	2536.35	2486.96
72051	7036	TFR2	2406	33	transferrin receptor 2 Chromosome:7	1	1	6088	9776	2346.96	2675.95	2511.46
2595	7040	TGFB1	1173	19	transforming growth factor beta 1 Chromosome:19	1	1	2322	3047	895.146	834.045	864.596
8736	96764	TGS1	426	6	trimethylguanosine synthase 1 Chromosome:8	1	1	667	698	257.133	191.061	224.097
7141	57215	THAP11	942	20	THAP domain containing 11 Chromosome:16	1	1	1267	629	488.437	172.174	330.306
2809	91937	TIMD4	1137	18	T-cell immunoglobulin and mucin domain containing 4 Chromosome:5	1	1	750	679	289.13	185.86	237.495
4739	7083	TK1	705	10	thymidine kinase 1 soluble Chromosome:17	1	1	11313	12916	4361.24	3535.45	3948.35
55886	7098	TLR3	2715	5	toll-like receptor 3 Chromosome:4	1	1	1022	2830	393.988	774.647	584.317
11512	375346	TMEM110	885	17	transmembrane protein 110 Chromosome:3	1	1	5730	6361	2208.95	1741.18	1975.06
13132	55287	TMEM40	612	9	transmembrane protein 40 Chromosome:3	1	1	4767	5293	1837.71	1448.84	1643.27
9385	164656	TMPRSS6	1386	22	transmembrane protease serine 6 Chromosome:22	1	1	1112	2981	428.683	815.979	622.331
3799	10906	TRAFD1	1749	27	TRAF-type zinc finger domain containing 1 Chromosome:12	1	1	23492	29221	9056.32	7998.57	8527.44
13691	10626	TRIM16	1695	17	tripartite motif containing 16 Chromosome:17	0	1	0	209	0	57.2089	28.6044
56907	147166	TRIM16L	1047	14	tripartite motif containing 16-like Chromosome:17	0	1	0	4	0	1.09491	0.547453
152	5987	TRIM27	1542	24	tripartite motif containing 27 Chromosome:6	1	1	2664	2932	1026.99	802.567	914.778
3878	22954	TRIM32	1962	28	tripartite motif containing 32 Chromosome:9	1	1	2389	4202	920.975	1150.2	1035.59
7774	85363	TRIM5	1044	17	tripartite motif containing 5 Chromosome:11	1	1	20360	28798	7848.92	7882.78	7865.85
8601	8848	TSC22D1	435	3	TSC22 domain family member 1 Chromosome:13	1	1	1404	2066	541.251	565.519	553.385
54627	221830	TWISTNB	1017	14	TWIST neighbor Chromosome:7	1	1	14251	20355	5493.86	5571.71	5532.78
54095	10587	TXNRD2	1479	24	thioredoxin reductase 2 Chromosome:22	1	1	3309	2732	1275.64	747.821	1011.73
11969	25989	ULK3	645	9	unc-51-like kinase 3 (C. elegans) Chromosome:15	1	1	12952	16558	4993.08	4532.37	4762.72
2588	9094	UNC119	723	10	unc-119 homolog (C. elegans) Chromosome:17	1	1	6065	8110	2338.1	2219.92	2279.01
52773	146862	UNC45B	2790	5	unc-45 homolog B (C. elegans) Chromosome:17	1	1	1076	1662	414.805	454.934	434.869
4272	80761	UPK3B	963	16	uroplakin 3B Chromosome:7	1	1	2311	2915	890.906	797.913	844.41
3403	9100	USP10	2397	5	ubiquitin specific peptidase 10 Chromosome:16	0	1	0	12	0	3.28472	1.64236
55966	83844	USP26	2742	5	ubiquitin specific peptidase 26 Chromosome:X	1	1	38500	57404	14842	15713	15277.5
12309	57646	USP28	1752	25	ubiquitin specific peptidase 28 Chromosome:11	1	1	4539	5866	1749.81	1605.68	1677.75
56684	55697	VAC14	2349	5	Vac14 homolog (S. cerevisiae) Chromosome:16	1	1	33804	42153	13031.7	11538.4	12285
14498	114990	VASN	2022	28	vasorin Chromosome:16	1	1	771	1199	297.226	328.198	312.712
14638	7417	VDAC2	885	15	voltage-dependent anion channel 2 Chromosome:10	1	1	781	1758	301.081	481.212	391.146
12317	7422	VEGFA	444	26	vascular endothelial growth factor A Chromosome:6	1	1	89	164	34.3101	44.8912	39.6006
3918	10490	VTI1B	699	10	vesicle transport through interaction with t-SNAREs homolog 1B (yeast) Chromosome:14	1	1	5562	7061	2144.19	1932.78	2038.49
6527	7453	WARS	1416	22	tryptophanyl-tRNA synthetase Chromosome:14	1	1	3865	6692	1489.98	1831.78	1660.88
11405	54554	WDR5B	993	31	WD repeat domain 5B Chromosome:3	1	1	1444	1613	556.672	441.521	499.096
326	11060	WWP2	2613	5	WW domain containing E3 ubiquitin protein ligase 2 Chromosome:16	1	1	1025	2256	395.144	617.527	506.336
6614	55113	XKR8	1188	23	XK Kell blood group complex subunit-related family member 8 Chromosome:1	1	1	4281	3746	1650.35	1025.38	1337.87
52707	158866	ZDHHC15	1014	16	zinc finger DHHC-type containing 15 Chromosome:X	1	1	1783	2247	687.358	615.064	651.211
54036	7771	ZFP112	2724	5	zinc finger protein 112 homolog (mouse) Chromosome:19	1	1	1812	2071	698.538	566.888	632.713
70872	346171	ZFP57	1611	32	zinc finger protein 57 homolog (mouse) Chromosome:6	1	1	1134	1345	437.165	368.162	402.663
14719	23503	ZFYVE26	984	16	zinc finger FYVE domain containing 26 Chromosome:14	1	1	4943	5301	1905.56	1451.03	1678.29
11181	58499	ZNF462	2655	28	zinc finger protein 462 Chromosome:9	1	1	8243	11489	3177.73	3144.85	3161.29
14536	54989	ZNF770	2076	28	zinc finger protein 770 Chromosome:15	1	1	2589	3011	998.077	824.191	911.134
71234	22917	ZP1	993	30	zona pellucida glycoprotein 1 (sperm receptor) Chromosome:11	1	1	24617	32412	9490.02	8872.03	9181.02
765	221302	ZUFSP	1737	25	zinc finger with UFM1-specific peptidase domain Chromosome:6	1	1	10874	15934	4192	4361.56	4276.78
