# Supplementary material for: CFTR interactome mapping using the mammalian membrane two‐hybrid high‐throughput screening system
Source: Mol Syst Biol. 2022 Feb 14;18(2):e10629. doi: 10.15252/msb.202110629 (PMC8842165; doi:10.15252/msb.202110629)
Supplement: Supplementary file 7 — Dataset EV3 [file MSB-18-e10629-s012.xlsx]

## Sheet: Frequent Fliers
Prey Symbol	Prey Entrez	AdjustedPValue
ACTRT1	139741	0
ANGPT2	285	0
BAT5	7920	0
BCAP31	10134	0
BCL2L14	79370	0
BCMO1	53630	0
C10orf28	27291	0
C2orf62	375307	0
CAMK1G	57172	0
CLN8	2055	0
CREB3	10488	0
CSGALNACT2	55454	0
DCK	1633	0
DDX19B	11269	0
DIMT1L	27292	0
DOK1	1796	0
FKBPL	63943	0
GC	2638	0
GLRX	2745	0
GNS	2799	0
GPR120	338557	0
HIST1H3C	8352	0
HMGCR	3156	0
HTR1E	3354	0
IMMP2L	83943	0
KATNAL2	83473	0
LRRIQ1	84125	0
MAP4	4134	0
MORC2	22880	0
NECAB2	54550	0
NRM	11270	0
PARS2	25973	0
PBXIP1	57326	0
PEX16	9409	0
PIGK	10026	0
PTDSS1	9791	0
PYGB	5834	0
RAB1B	81876	0
RHBDD1	84236	0
SPATS2L	26010	0
SRGAP1	57522	0
ST3GAL4	6484	0
TANK	10010	0
TM2D3	80213	0
VAC14	55697	0
WARS	7453	0
ZP1	22917	0
