# Supplementary material for: CFTR interactome mapping using the mammalian membrane two‐hybrid high‐throughput screening system
Source: Mol Syst Biol. 2022 Feb 14;18(2):e10629. doi: 10.15252/msb.202110629 (PMC8842165; doi:10.15252/msb.202110629)
Supplement: Supplementary file 8 — Dataset EV4 [file MSB-18-e10629-s009.xlsx]

## Sheet: Data
CFTR UniProt	Partner UniProt	CFTR symbol	Partner symbol	CTFR WT or F508del	Detected by MaMTH	Novel MaMTH PPI (not in experimental IID)	In IID	IID experimental	IID predicted	IID orthologous	Partner GO components	Partner GO functions	Partner diseases	Partner tissues	Partner pathways	Decreasing mutations	Decreasing strength mutations	Increasing mutations	Increasing strength mutations	No effect mutations	Unknown effect mutations
P13569	Q9BTE6	CFTR	AARSD1	WT	y	y	n	n	n	n	cytoplasm; nucleus	ion binding; ligase activity			CD4 T cell receptor signaling (INOH); Class I PI3K signaling events mediated by Akt (PID); Epstein-Barr virus infection (KEGG); Hepatitis C (KEGG); Human immunodeficiency virus 1 infection (KEGG); JAK STAT pathway and regulation (INOH); MAPK signaling (KEGG); Pathogenic Escherichia coli infection (KEGG); Pathogenic Escherichia coli infection (WikiPathways); TNF alpha Signaling (WikiPathways); TNF…
P13569	Q96J66	CFTR	ABCC11	WT	y	n	y	y	y	n	cytoplasm; cytoplasmic vesicle; extracellular region; extracellular space; plasma membrane; vacuole	ATPase; ion binding; transmembrane transporter activity	acute lymphocytic leukemia; acute myeloid leukemia; arteriosclerosis; atherosclerosis; breast cancer; breast carcinoma; cerebrovascular disease; childhood leukemia; chronic lymphocytic leukemia; diabetes mellitus; kidney disease; leukemia; lung adenocarcinoma; lung carcinoma; mental depression; myocardial infarction; non-small cell lung carcinoma; obesity; rheumatoid arthritis; type 1 diabetes me…	testes
P13569	Q96QU6	CFTR	ACCS	WT	y	y	n	n	n	n		ion binding; lyase activity	acute lymphocytic leukemia; Alzheimer's disease; arteriosclerosis; atherosclerosis; breast cancer; breast carcinoma; cardiovascular system disease; cerebrovascular disease; chronic obstructive pulmonary disease; clear cell renal cell carcinoma; colon cancer; colon carcinoma; congestive heart failure; coronary artery disease; diabetes mellitus; endometrial cancer; endometrial carcinoma; esophageal…	adipose tissue; adrenal gland; bone; bone marrow; dorsal root ganglia; hypothalamus; kidney; liver; lung; lymph nodes; mammary gland; ovary; pituitary gland; placenta; prostate; salivary gland; small intestine; spleen; stomach; testes
P13569	O14734	CFTR	ACOT8	WT and F508del	y	y	n	n	n	n	cytoplasm; cytosol; peroxisome		Alzheimer's disease; non-small cell lung carcinoma; psoriasis	adipose tissue; adrenal gland; amygdala; bone; bone marrow; brain; dorsal root ganglia; heart; hypothalamus; kidney; liver; lung; lymph nodes; mammary gland; ovary; pancreas; pituitary gland; placenta; prostate; salivary gland; skeletal muscle; small intestine; spleen; stomach; testes; uterus	Regulation of nuclear beta catenin signaling and target gene transcription (PID); TGF_beta_Receptor (NetPath)
P13569	P26436	CFTR	ACRV1	WT	y	y	n	n	n	n	cytoplasm; cytoplasmic vesicle			adipose tissue; adrenal gland; amygdala; bone; bone marrow; brain; dorsal root ganglia; heart; hypothalamus; kidney; liver; lung; lymph nodes; ovary; pancreas; pituitary gland; placenta; prostate; salivary gland; skeletal muscle; small intestine; spleen; stomach; testes; uterus	Hepatitis C (KEGG); JAK STAT pathway and regulation (INOH); PI3K-Akt signaling (KEGG)
P13569	P18509	CFTR	ADCYAP1	WT	y	y	n	n	n	n	extracellular region; extracellular space		adenocarcinoma; Alzheimer's disease; amyotrophic lateral sclerosis; arteriosclerosis; atherosclerosis; bipolar disorder; brain cancer; cardiomyopathy; cerebrovascular disease; cervical cancer; cervix carcinoma; childhood leukemia; colon cancer; colon carcinoma; colonic benign neoplasm; congestive heart failure; diabetes mellitus; esophagus squamous cell carcinoma; glioblastoma multiforme; hyperte…	amygdala; bone; bone marrow; brain; dorsal root ganglia; heart; hypothalamus; lymph nodes; ovary; pancreas; pituitary gland; placenta; prostate; salivary gland; skeletal muscle; spleen; stomach; testes; uterus	Apoptosis (KEGG); ATM Signaling (WikiPathways); beta_cell_v2.3 (systems-biology.org); Expanded.Apoptosis (OntoCancro)
P13569	P13945	CFTR	ADRB3	WT	y	y	n	n	n	n	plasma membrane		arteriosclerosis; atherosclerosis; breast cancer; breast carcinoma; cardiomyopathy; cardiovascular system disease; colitis; colonic benign neoplasm; congestive heart failure; coronary artery disease; diabetes mellitus; endometrial cancer; hypertension; large intestine cancer; liver cirrhosis; melanoma; mental depression; myocardial infarction; neuroblastoma; obesity; pancreatic carcinoma; retinob…	ovary	adipocyte_v2.1 (systems-biology.org); beta_cell_v2.3 (systems-biology.org); hepatocyte_v2.9 (systems-biology.org); Skeletal_muscle_v2.9 (systems-biology.org); Toll-Like_receptor_signaling_network (systems-biology.org)
P13569	Q63HM1	CFTR	AFMID	WT	y	y	n	n	n	n	cytoplasm; cytosol; nucleus	hydrolase activity, acting on carbon-nitrogen (but not peptide) bonds	colon cancer; colon carcinoma	kidney; liver	LKB1 signaling events (PID); Regulation of Telomerase (PID)
P13569	Q9BT30	CFTR	ALKBH7	WT and F508del	y	y	n	n	n	n	cytoplasm; mitochondrion	ion binding; oxidoreductase activity	prostate cancer; prostate carcinoma	adipose tissue; adrenal gland; amygdala; bone; bone marrow; brain; dorsal root ganglia; heart; hypothalamus; kidney; liver; lung; lymph nodes; mammary gland; ovary; pancreas; pituitary gland; placenta; prostate; salivary gland; skeletal muscle; small intestine; spleen; stomach; testes; uterus
P13569	P58335	CFTR	ANTXR2	WT	y	y	n	n	n	n	cytoplasm; cytoplasmic vesicle; endoplasmic reticulum; endosome; extracellular region; plasma membrane	ion binding	breast cancer; breast carcinoma; cerebrovascular disease; endometriosis; glioblastoma multiforme; hypertension; lung adenocarcinoma; malignant glioma; mental depression; multiple sclerosis; obesity; osteoporosis; prostate cancer; prostate carcinoma; psoriasis; squamous cell carcinoma; stomach cancer; stomach carcinoma; ulcerative colitis	adipose tissue; adrenal gland; amygdala; bone; bone marrow; brain; dorsal root ganglia; heart; hypothalamus; kidney; liver; lung; lymph nodes; mammary gland; ovary; pancreas; pituitary gland; placenta; prostate; salivary gland; skeletal muscle; small intestine; spleen; stomach; testes; uterus	Alpha6Beta4Integrin (NetPath); Focal adhesion (KEGG); Focal Adhesion (WikiPathways); Human papillomavirus infection (KEGG); Pathways in cancer (KEGG); PI3K-Akt signaling (KEGG); Proteoglycans in cancer (KEGG); WNT signaling (Spike)
P13569	P02655	CFTR	APOC2	WT	y	y	n	n	n	n	cytoplasm; cytoplasmic vesicle; endosome; extracellular region; extracellular space	enzyme binding; lipid binding	Alzheimer's disease; arteriosclerosis; atherosclerosis; cardiovascular system disease; coronary artery disease; hepatitis C; malignant glioma; multiple sclerosis; myocardial infarction; retinoblastoma; type 2 diabetes mellitus	liver	B Cell Receptor Signaling (WikiPathways); Macrophage_Map_Update_ver2_re (systems-biology.org); Prolactin Signaling (WikiPathways)
P13569	O43307	CFTR	ARHGEF9	WT and F508del	y	y	n	n	n	n	cytoplasm; cytosol	enzyme regulator activity	hepatitis C	adipose tissue; adrenal gland; amygdala; brain; dorsal root ganglia; heart; hypothalamus; kidney; liver; lung; lymph nodes; mammary gland; ovary; pancreas; pituitary gland; placenta; prostate; salivary gland; small intestine; spleen; stomach; uterus	adipocyte_v2.1 (systems-biology.org); AGE/RAGE (WikiPathways); Alpha6Beta4Integrin (NetPath); Androgen receptor signaling (WikiPathways); Apoptosis (KEGG); Association Between Physico-Chemical Features and Toxicity Associated (WikiPathways); B Cell Receptor Signaling (WikiPathways); BCR signaling (PID); beta_cell_v2.3 (systems-biology.org); Brain-Derived Neurotrophic Factor (BDNF) signaling (Wiki…
P13569	O14867	CFTR	BACH1	WT	y	y	n	n	n	n	chromosome; cytoplasm; cytosol; nucleoplasm; nucleus	DNA-binding transcription factor activity; DNA binding	acute myeloid leukemia; adenoma; Alzheimer's disease; B-cell lymphoma; breast cancer; breast carcinoma; colitis; colon cancer; colon carcinoma; glioblastoma multiforme; hepatitis C; large intestine cancer; lung carcinoma; myocardial infarction; neuroblastoma; osteoporosis; ovarian cancer; ovarian carcinoma; pancreatic carcinoma; prostate cancer; prostate carcinoma; pulmonary fibrosis	adipose tissue; adrenal gland; amygdala; bone; bone marrow; brain; dorsal root ganglia; heart; hypothalamus; kidney; liver; lung; lymph nodes; mammary gland; ovary; pancreas; pituitary gland; placenta; prostate; salivary gland; skeletal muscle; small intestine; spleen; stomach; testes; uterus	Androgen receptor signaling (WikiPathways); AndrogenReceptor (NetPath); Apoptosis (OntoCancro); ATM Signaling (WikiPathways); ATM Signaling Network (Spike); B Cell Receptor Signaling (WikiPathways); Base.excision.repair..BER. (OntoCancro); Cell cycle (KEGG); Cell Cycle (WikiPathways); Cell.Cycle (OntoCancro); Chromosome.Stability (OntoCancro); Chronic myeloid leukemia (KEGG); EGF/EGFR Signaling (…
P13569	Q7L4P6	CFTR	BEND5	WT	y	y	n	n	n	n	cytoplasm; Golgi apparatus	DNA binding	endometriosis; large intestine cancer	adipose tissue; adrenal gland; amygdala; brain; dorsal root ganglia; heart; hypothalamus; kidney; lung; lymph nodes; mammary gland; ovary; pancreas; pituitary gland; prostate; salivary gland; skeletal muscle; small intestine; spleen; stomach; testes; uterus
P13569	Q7RTS1	CFTR	BHLHA15	WT	y	y	n	n	n	n	chromosome; nucleus	DNA-binding transcription factor activity; DNA binding	breast cancer; breast carcinoma; carcinoma; multiple myeloma; pancreatic carcinoma; stomach cancer; stomach carcinoma		Apoptosis (OntoCancro); ATM Signaling (WikiPathways); Base.excision.repair..BER. (OntoCancro); Cell cycle (KEGG); Cell.Cycle (OntoCancro); Chromosome.Stability (OntoCancro); Expanded.Apoptosis (OntoCancro); Homologous.recombination..HR. (OntoCancro); Human T-cell leukemia virus 1 infection (KEGG); Mismatch.repair..MMR. (OntoCancro); Non.homologous.end.joining (OntoCancro); Nucleotide.excision.rep…
P13569	Q9BUY7	CFTR	C14orf143	WT and F508del	y	y	n	n	n	n		ion binding	schizophrenia	adipose tissue; adrenal gland; amygdala; bone; bone marrow; brain; dorsal root ganglia; heart; hypothalamus; kidney; liver; lung; lymph nodes; mammary gland; ovary; pancreas; pituitary gland; placenta; prostate; salivary gland; skeletal muscle; small intestine; spleen; stomach; testes; uterus
P13569	Q8NCU1	CFTR	C14orf48	WT	y	y	n	n	n	n
P13569	Q0VG06	CFTR	C17orf70	WT and F508del	y	y	n	n	n	n	cytoplasm; cytosol; nucleoplasm; nucleus	DNA binding		adipose tissue; adrenal gland; amygdala; bone; bone marrow; brain; dorsal root ganglia; heart; hypothalamus; kidney; liver; lung; lymph nodes; mammary gland; ovary; pancreas; pituitary gland; placenta; prostate; salivary gland; skeletal muscle; small intestine; spleen; stomach; testes; uterus	Alpha6Beta4Integrin (NetPath); BCR signaling (PID); IL6 (NetPath); Prolactin (NetPath); Prolactin Signaling (WikiPathways); Regulation of Telomerase (PID); TGF-beta Signaling (WikiPathways); Toll-Like_receptor_signaling_network (systems-biology.org)
P13569		CFTR	C18orf16	WT	y	y	n	n	n	n
P13569	Q9P0B6	CFTR	C6orf129	WT	y	y	n	n	n	n			asthma	adipose tissue; amygdala; bone; bone marrow; brain; dorsal root ganglia; heart; hypothalamus; kidney; liver; lung; lymph nodes; mammary gland; ovary; pituitary gland; placenta; prostate; skeletal muscle; small intestine; spleen; stomach; testes; uterus
P13569	Q9NU53	CFTR	C6orf72	WT	y	y	n	n	n	n				adipose tissue; adrenal gland; amygdala; bone; bone marrow; brain; dorsal root ganglia; heart; hypothalamus; kidney; liver; lung; lymph nodes; mammary gland; ovary; pancreas; pituitary gland; placenta; prostate; salivary gland; skeletal muscle; small intestine; spleen; stomach; testes; uterus	EPO signaling (INOH)
P13569	Q9H7E9	CFTR	C8orf33	WT	y	y	n	n	n	n				adipose tissue; adrenal gland; amygdala; bone; bone marrow; brain; dorsal root ganglia; heart; hypothalamus; kidney; liver; lung; lymph nodes; mammary gland; ovary; pancreas; pituitary gland; placenta; prostate; salivary gland; skeletal muscle; small intestine; spleen; stomach; testes; uterus	Regulation of nuclear beta catenin signaling and target gene transcription (PID)
P13569	Q6P6B1	CFTR	C8orf47	WT	y	y	n	n	n	n				kidney; liver; pancreas; placenta; prostate; small intestine
P13569	Q6ZUL3	CFTR	C8orf86	WT and F508del	y	y	n	n	n	n
P13569	Q8TAL5	CFTR	C9orf43	WT and F508del	y	y	n	n	n	n				pituitary gland; testes
P13569	Q96MA6	CFTR	C9orf98	WT	y	y	n	n	n	n	cilium; cytoplasm; cytoskeleton; cytosol	ion binding; kinase activity		adipose tissue; adrenal gland; amygdala; bone; bone marrow; brain; dorsal root ganglia; heart; hypothalamus; kidney; liver; lung; lymph nodes; mammary gland; ovary; pancreas; pituitary gland; placenta; prostate; salivary gland; skeletal muscle; small intestine; spleen; stomach; testes; uterus
P13569	Q8N5S9	CFTR	CAMKK1	WT	y	y	n	n	n	n	cytoplasm; cytosol; nucleoplasm; nucleus	ion binding; kinase activity	lung carcinoma	adipose tissue; adrenal gland; amygdala; bone; bone marrow; brain; dorsal root ganglia; heart; hypothalamus; kidney; liver; lung; lymph nodes; mammary gland; ovary; pancreas; pituitary gland; placenta; prostate; salivary gland; skeletal muscle; small intestine; spleen; stomach; testes; uterus	a6b1 and a6b4 Integrin signaling (PID); adipocyte_v2.1 (systems-biology.org); AGE/RAGE (WikiPathways); Alpha6Beta4Integrin (NetPath); AndrogenReceptor (NetPath); Apoptosis (KEGG); Apoptosis (OntoCancro); Association Between Physico-Chemical Features and Toxicity Associated (WikiPathways); B Cell Receptor Signaling (WikiPathways); Base.excision.repair..BER. (OntoCancro); BCR signaling (PID); beta_…
P13569	Q8NCB2	CFTR	CAMKV	WT	y	y	n	n	n	n	cytoplasm; cytoplasmic vesicle; plasma membrane	ion binding; kinase activity		adrenal gland; amygdala; bone; bone marrow; brain; dorsal root ganglia; heart; hypothalamus; kidney; liver; lung; lymph nodes; mammary gland; ovary; pancreas; pituitary gland; placenta; salivary gland; skeletal muscle; spleen; stomach; testes; uterus	AGE/RAGE (WikiPathways); Alpha6Beta4Integrin (NetPath); Association Between Physico-Chemical Features and Toxicity Associated (WikiPathways); B Cell Receptor Signaling (WikiPathways); BCR signaling (PID); beta_cell_v2.3 (systems-biology.org); Brain-Derived Neurotrophic Factor (BDNF) signaling (WikiPathways); CD4 T cell receptor signaling (INOH); Class I PI3K signaling events mediated by Akt (PID)…
P13569	Q01518	CFTR	CAP1	WT and F508del	y	n	y	y	n	n	cytoplasm; cytoplasmic vesicle; cytoskeleton; extracellular region; extracellular space; lysosome; plasma membrane; vacuole	cytoskeletal protein binding; enzyme binding	adenocarcinoma; arteriosclerosis; asthma; atherosclerosis; bone osteosarcoma; breast cancer; breast carcinoma; carcinoma; cerebrovascular disease; chronic obstructive pulmonary disease; colitis; coronary artery disease; diabetes mellitus; esophagus squamous cell carcinoma; glioblastoma multiforme; hepatitis B; hepatitis C; large intestine cancer; lung carcinoma; non-small cell lung carcinoma; ost…	adipose tissue; adrenal gland; amygdala; bone; bone marrow; brain; dorsal root ganglia; heart; hypothalamus; kidney; liver; lung; lymph nodes; mammary gland; ovary; pancreas; pituitary gland; placenta; prostate; salivary gland; skeletal muscle; small intestine; spleen; stomach; testes; uterus	adipocyte_v2.1 (systems-biology.org); AGE/RAGE (WikiPathways); Androgen receptor signaling (WikiPathways); AndrogenReceptor (NetPath); Apoptosis (KEGG); Apoptosis (OntoCancro); Association Between Physico-Chemical Features and Toxicity Associated (WikiPathways); Base.excision.repair..BER. (OntoCancro); beta_cell_v2.3 (systems-biology.org); Cell cycle (KEGG); Cell Cycle (WikiPathways); Cell.Cycle …
P13569	Q8TBZ0	CFTR	CCDC110	WT	y	y	n	n	n	n	cytoskeleton; nucleus			pancreas; pituitary gland; salivary gland; testes
P13569	Q8IYE0	CFTR	CCDC146	WT	y	y	n	n	n	n	cytoplasm; cytoskeleton; microtubule organizing center			adipose tissue; adrenal gland; amygdala; bone; bone marrow; brain; dorsal root ganglia; heart; hypothalamus; kidney; liver; lung; lymph nodes; mammary gland; ovary; pancreas; pituitary gland; placenta; prostate; salivary gland; skeletal muscle; small intestine; spleen; stomach; testes; uterus
P13569	A1A5D9	CFTR	CCDC64B	WT	y	y	n	n	n	n	cytoplasm	enzyme binding		adipose tissue; amygdala; bone; bone marrow; brain; heart; hypothalamus; kidney; liver; lung; lymph nodes; mammary gland; pancreas; pituitary gland; prostate; salivary gland; skeletal muscle; small intestine; stomach; uterus
P13569	P34810	CFTR	CD68	WT and F508del	y	y	n	n	n	n	cytoplasm; cytoplasmic vesicle; endosome; lysosome; plasma membrane; vacuole		adenocarcinoma; adult lymphoma; Alzheimer's disease; amyotrophic lateral sclerosis; arteriosclerosis; asthma; atherosclerosis; bladder carcinoma; breast cancer; breast carcinoma; carcinoma; cerebrovascular disease; cervical cancer; cervix carcinoma; childhood leukemia; chronic lymphocytic leukemia; chronic myeloid leukemia; chronic obstructive pulmonary disease; clear cell renal cell carcinoma; c…
P13569	Q9BXR6	CFTR	CFHR5	WT	y	y	n	n	n	n	extracellular region		kidney disease; systemic lupus erythematosus	liver
P13569	P0DN86	CFTR	CGB	WT	y	y	n	n	n	n	cytoplasm; extracellular region; extracellular space		acute myeloid leukemia; adenoma; Alzheimer's disease; breast cancer; breast carcinoma; carcinoma; congestive heart failure; endometrial cancer; endometrial carcinoma; ovarian cancer; prostate cancer; prostate carcinoma; renal cell carcinoma; squamous cell carcinoma; stomach cancer; stomach carcinoma; systemic lupus erythematosus; type 2 diabetes mellitus; urinary bladder cancer
P13569	Q6NT52	CFTR	CGB2	WT	y	y	n	n	n	n	cytoplasm; extracellular region; extracellular space		ovarian cancer
P13569	P0DN86	CFTR	CGB5	WT	y	y	n	n	n	n	cytoplasm; extracellular region; extracellular space		acute myeloid leukemia; adenoma; Alzheimer's disease; breast cancer; breast carcinoma; carcinoma; congestive heart failure; endometrial cancer; endometrial carcinoma; ovarian cancer; prostate cancer; prostate carcinoma; renal cell carcinoma; squamous cell carcinoma; stomach cancer; stomach carcinoma; systemic lupus erythematosus; type 2 diabetes mellitus; urinary bladder cancer
P13569	P0DN86	CFTR	CGB8	WT	y	y	n	n	n	n	cytoplasm; extracellular region; extracellular space		acute myeloid leukemia; adenoma; Alzheimer's disease; breast cancer; breast carcinoma; carcinoma; congestive heart failure; endometrial cancer; endometrial carcinoma; ovarian cancer; prostate cancer; prostate carcinoma; renal cell carcinoma; squamous cell carcinoma; stomach cancer; stomach carcinoma; systemic lupus erythematosus; type 2 diabetes mellitus; urinary bladder cancer
P13569	Q99674	CFTR	CGREF1	WT	y	y	n	n	n	n	extracellular region	ion binding	liver cancer	amygdala; brain; hypothalamus; pancreas; salivary gland; small intestine; stomach
P13569	Q8WYQ3	CFTR	CHCHD10	WT	y	y	n	n	n	n	cytoplasm; mitochondrion; nucleus		Alzheimer's disease; amyotrophic lateral sclerosis; cardiomyopathy; neurodegenerative disease; Parkinson's disease	adipose tissue; adrenal gland; amygdala; bone; bone marrow; brain; dorsal root ganglia; heart; hypothalamus; kidney; liver; lung; lymph nodes; mammary gland; ovary; pancreas; pituitary gland; placenta; prostate; salivary gland; skeletal muscle; small intestine; spleen; stomach; testes; uterus	Macrophage_Map_Update_ver2_re (systems-biology.org)
P13569	Q9UQN3	CFTR	CHMP2B	WT	y	y	n	n	n	n	cytoplasm; cytoplasmic vesicle; cytosol; endosome; extracellular region; extracellular space; lysosome; plasma membrane; vacuole		Alzheimer's disease; amyotrophic lateral sclerosis; arteriosclerosis; atherosclerosis; cerebrovascular disease; diabetes mellitus; inflammatory bowel disease; kidney cancer; kidney disease; liver cirrhosis; liver disease; neuroblastoma; neurodegenerative disease; non-small cell lung carcinoma; ovarian cancer; Parkinson's disease; ulcerative colitis	adipose tissue; adrenal gland; amygdala; bone; bone marrow; brain; dorsal root ganglia; heart; hypothalamus; kidney; liver; lung; lymph nodes; mammary gland; ovary; pancreas; pituitary gland; placenta; prostate; salivary gland; skeletal muscle; small intestine; spleen; stomach; testes; uterus
P13569	P36544	CFTR	CHRFAM7A	WT	y	y	n	n	n	n	plasma membrane	ion binding; transmembrane transporter activity	acute myeloid leukemia; Alzheimer's disease; bipolar disorder; chronic obstructive pulmonary disease; colonic benign neoplasm; esophagus squamous cell carcinoma; large intestine cancer; lung adenocarcinoma; lung benign neoplasm; lung carcinoma; neuroblastoma; neurodegenerative disease; pancreatic carcinoma; rheumatoid arthritis; schizophrenia		Brain-Derived Neurotrophic Factor (BDNF) signaling (WikiPathways); EGFR1 (NetPath); EPO signaling (INOH); IL-7 signaling (INOH); Leptin (NetPath); PDGFR-beta signaling (PID); T-Cell antigen Receptor (TCR) Signaling (WikiPathways); TCR (NetPath); TGF-beta Signaling (WikiPathways); VEGF (INOH)
P13569	P08173	CFTR	CHRM4	WT	y	y	n	n	n	n	plasma membrane		congestive heart failure; schizophrenia	adipose tissue; adrenal gland; amygdala; bone; bone marrow; dorsal root ganglia; liver; lung; lymph nodes; ovary; pancreas; pituitary gland; skeletal muscle; spleen; uterus	beta_cell_v2.3 (systems-biology.org); EGF_receptor_transactivation_in_Cardiac_Hypertrophy (IPAVS); role of egf receptor transactivation by gpcrs in cardiac hypertrophy (BioCarta)
P13569	P36544	CFTR	CHRNA7	WT	y	y	n	n	n	n	plasma membrane	ion binding; transmembrane transporter activity	acute myeloid leukemia; Alzheimer's disease; bipolar disorder; chronic obstructive pulmonary disease; colonic benign neoplasm; esophagus squamous cell carcinoma; large intestine cancer; lung adenocarcinoma; lung benign neoplasm; lung carcinoma; neuroblastoma; neurodegenerative disease; pancreatic carcinoma; rheumatoid arthritis; schizophrenia		Brain-Derived Neurotrophic Factor (BDNF) signaling (WikiPathways); EGFR1 (NetPath); EPO signaling (INOH); IL-7 signaling (INOH); Leptin (NetPath); PDGFR-beta signaling (PID); T-Cell antigen Receptor (TCR) Signaling (WikiPathways); TCR (NetPath); TGF-beta Signaling (WikiPathways); VEGF (INOH)
P13569	Q8NCH0	CFTR	CHST14	WT and F508del	y	y	n	n	n	n	cytoplasm; extracellular region; extracellular space; Golgi apparatus	ion binding	prostate cancer	adipose tissue; adrenal gland; amygdala; bone; bone marrow; brain; dorsal root ganglia; heart; hypothalamus; kidney; liver; lung; lymph nodes; mammary gland; ovary; pancreas; pituitary gland; placenta; prostate; salivary gland; skeletal muscle; small intestine; spleen; stomach; testes; uterus
P13569	Q9GZS9	CFTR	CHST5	WT	y	y	n	n	n	n	cytoplasm; Golgi apparatus		adenocarcinoma	adipose tissue; adrenal gland; amygdala; bone; bone marrow; brain; dorsal root ganglia; heart; hypothalamus; kidney; liver; lung; lymph nodes; ovary; pancreas; pituitary gland; placenta; prostate; salivary gland; skeletal muscle; small intestine; spleen; stomach; testes; uterus
P13569	P51801	CFTR	CLCNKB	WT	y	y	n	n	n	n	plasma membrane	ion binding; transmembrane transporter activity	hypertension; kidney disease	kidney; pituitary gland; salivary gland; testes
P13569	Q5QGZ9	CFTR	CLEC12A	WT	y	y	n	n	n	n	cytoplasm; cytoplasmic vesicle; plasma membrane		acute lymphocytic leukemia; acute myeloid leukemia; childhood leukemia; chronic lymphocytic leukemia; chronic myeloid leukemia; leukemia; multiple myeloma; multiple sclerosis; rheumatoid arthritis	bone; bone marrow; lung; placenta; spleen	Ebola Virus Pathway on Host (WikiPathways)
P13569	Q9BXN2	CFTR	CLEC7A	WT	y	y	n	n	n	n	cytoplasm; plasma membrane	ion binding	acute myeloid leukemia; Alzheimer's disease; arteriosclerosis; asthma; atherosclerosis; chronic obstructive pulmonary disease; colitis; coronary artery disease; hepatitis B; inflammatory bowel disease; liver cancer; liver carcinoma; obesity; pancreatic carcinoma; psoriasis; rheumatoid arthritis; systemic lupus erythematosus; ulcerative colitis	adipose tissue; adrenal gland; amygdala; bone; bone marrow; brain; dorsal root ganglia; heart; hypothalamus; kidney; liver; lung; lymph nodes; mammary gland; pancreas; pituitary gland; placenta; prostate; salivary gland; small intestine; spleen; stomach	B Cell Receptor Signaling (WikiPathways); BCR signaling (PID); CD4 T cell receptor signaling (INOH); Ebola Virus Pathway on Host (WikiPathways); Kaposi sarcoma-associated herpesvirus infection (KEGG); NFkB Signaling Network (Spike); Pathogenic Escherichia coli infection (KEGG); Pathogenic Escherichia coli infection (WikiPathways); TCR (NetPath); Toll-Like_receptor_signaling_network (systems-biolo…
P13569	Q13057	CFTR	COASY	WT and F508del	y	y	n	n	n	n	cytoplasm; extracellular region; extracellular space; mitochondrion	ion binding; kinase activity; nucleotidyltransferase activity	acute myeloid leukemia; Alzheimer's disease; breast cancer; breast carcinoma; cerebrovascular disease; cervical cancer; cervix carcinoma; diabetes mellitus; endometrial carcinoma; hypertension; liver cancer; melanoma; neuroblastoma; osteoporosis; pancreatic ductal adenocarcinoma; Parkinson's disease; stomach cancer; stomach carcinoma; type 2 diabetes mellitus	adipose tissue; adrenal gland; amygdala; bone; bone marrow; brain; dorsal root ganglia; heart; hypothalamus; kidney; liver; lung; lymph nodes; mammary gland; ovary; pancreas; pituitary gland; placenta; prostate; salivary gland; skeletal muscle; small intestine; spleen; stomach; testes; uterus	ErbB1 downstream signaling (PID); IL2 (NetPath); insulin (INOH); insulin Mam (INOH); LKB1 signaling events (PID); PI3K-Akt signaling (KEGG)
P13569	Q96P44	CFTR	COL21A1	WT	y	y	n	n	n	n	cytoplasm; cytosol; endoplasmic reticulum; external encapsulating structure; extracellular matrix; extracellular region; extracellular space	structural molecule activity	hypertension	adipose tissue; amygdala; brain; dorsal root ganglia; heart; hypothalamus; lung; mammary gland; ovary; pituitary gland; placenta; prostate; salivary gland; skeletal muscle; small intestine; stomach; testes; uterus	Focal adhesion (KEGG); Focal Adhesion (WikiPathways); Human papillomavirus infection (KEGG); PI3K-Akt signaling (KEGG); Proteoglycans in cancer (KEGG)
P13569	Q86Y22	CFTR	COL23A1	WT	y	y	n	n	n	n	cytoplasm; endoplasmic reticulum; external encapsulating structure; extracellular matrix; extracellular region; extracellular space; plasma membrane	structural molecule activity	acute myeloid leukemia; clear cell renal cell carcinoma; prostate carcinoma	adipose tissue; adrenal gland; amygdala; bone; bone marrow; brain; dorsal root ganglia; heart; hypothalamus; lymph nodes; pancreas; pituitary gland; placenta; prostate; salivary gland; small intestine; stomach; testes
P13569	P20849	CFTR	COL9A1	WT	y	y	n	n	n	n	cytoplasm; endoplasmic reticulum; external encapsulating structure; extracellular matrix; extracellular region; extracellular space	ion binding; structural molecule activity	asthma; bone osteosarcoma; cardiovascular system disease; hypertension; malignant glioma; medulloblastoma; mental depression; osteosarcoma; pancreatic ductal adenocarcinoma; pediatric osteosarcoma; type 2 diabetes mellitus	hypothalamus; prostate	a6b1 and a6b4 Integrin signaling (PID); Focal adhesion (KEGG); Focal Adhesion (WikiPathways); Human papillomavirus infection (KEGG); Pathways in cancer (KEGG); PI3K-Akt signaling (KEGG); Proteoglycans in cancer (KEGG)
P13569	P29762	CFTR	CRABP1	WT	y	y	n	n	n	n	cytoplasm; cytosol	ion binding; lipid binding	acute myeloid leukemia; adenoma; breast cancer; breast carcinoma; carcinoma; clear cell renal cell carcinoma; colon cancer; congestive heart failure; esophagus squamous cell carcinoma; head and neck squamous cell carcinoma; hepatitis C; liver cancer; neuroblastoma; obesity; papillary thyroid carcinoma; psoriasis; renal cell carcinoma; rheumatoid arthritis; squamous cell carcinoma; thyroid cancer;…	amygdala; brain; dorsal root ganglia; hypothalamus; kidney; mammary gland; pituitary gland; placenta; prostate; salivary gland; small intestine; spleen; stomach	Cell cycle (KEGG); Cell Cycle (WikiPathways); FoxO family signaling (PID); Hepatitis C (KEGG); TGF_beta_Receptor (NetPath)
P13569	Q96BA8	CFTR	CREB3L1	WT	y	y	n	n	n	n	chromosome; cytoplasm; endoplasmic reticulum; nucleus	DNA-binding transcription factor activity; DNA binding	acute myeloid leukemia; Alzheimer's disease; bladder carcinoma; breast cancer; breast carcinoma; cerebrovascular disease; endometriosis; kidney cancer; malignant glioma; mental depression; squamous cell carcinoma; systemic lupus erythematosus; urinary bladder cancer	adipose tissue; adrenal gland; amygdala; bone; bone marrow; brain; dorsal root ganglia; heart; hypothalamus; kidney; lung; lymph nodes; mammary gland; ovary; pancreas; pituitary gland; placenta; prostate; salivary gland; skeletal muscle; small intestine; spleen; stomach; testes; uterus	Hepatitis B (KEGG); Human cytomegalovirus infection (KEGG); Human papillomavirus infection (KEGG); Human T-cell leukemia virus 1 infection (KEGG); MAPK signaling (Spike); PI3K-Akt signaling (KEGG); Prostate cancer (KEGG); Viral carcinogenesis (KEGG)
P13569	Q13616	CFTR	CUL1	WT	y	y	n	n	n	n	cytoplasm; cytosol; nucleoplasm; nucleus; plasma membrane	enzyme binding	bone osteosarcoma; breast cancer; breast carcinoma; clear cell renal cell carcinoma; colon cancer; colon carcinoma; diabetes mellitus; glioblastoma multiforme; inflammatory bowel disease; kidney cancer; large intestine cancer; malignant glioma; melanoma; neuroblastoma; osteosarcoma; Parkinson's disease; pediatric osteosarcoma; renal cell carcinoma; rheumatoid arthritis; squamous cell carcinoma; v…	adipose tissue; adrenal gland; amygdala; bone; bone marrow; brain; dorsal root ganglia; heart; hypothalamus; kidney; liver; lung; lymph nodes; mammary gland; ovary; pancreas; pituitary gland; placenta; prostate; salivary gland; skeletal muscle; small intestine; spleen; stomach; testes; uterus	a6b1 and a6b4 Integrin signaling (PID); adipocyte_v2.1 (systems-biology.org); AGE/RAGE (WikiPathways); Alpha6Beta4Integrin (NetPath); Androgen receptor signaling (WikiPathways); AndrogenReceptor (NetPath); Apoptosis (KEGG); Apoptosis (OntoCancro); Association Between Physico-Chemical Features and Toxicity Associated (WikiPathways); ATM Signaling (WikiPathways); ATM Signaling Network (Spike); B Ce…
P13569	Q9NTM9	CFTR	CUTC	WT	y	y	n	n	n	n	cytoplasm; cytosol; nucleolus; nucleoplasm; nucleus	ion binding		adipose tissue; adrenal gland; amygdala; bone; bone marrow; brain; dorsal root ganglia; heart; hypothalamus; kidney; liver; lung; lymph nodes; mammary gland; ovary; pancreas; pituitary gland; placenta; prostate; salivary gland; skeletal muscle; small intestine; spleen; stomach; testes; uterus
P13569	O96002	CFTR	CXorf1	WT and F508del	y	y	n	n	n	n				amygdala
P13569	Q9HAI6	CFTR	CXorf21	WT	y	y	n	n	n	n	cytoplasm; cytoplasmic vesicle; endosome; lysosome; nucleus; vacuole			adipose tissue; adrenal gland; amygdala; bone; bone marrow; brain; dorsal root ganglia; heart; hypothalamus; kidney; liver; lung; lymph nodes; mammary gland; ovary; pancreas; pituitary gland; placenta; prostate; salivary gland; skeletal muscle; small intestine; spleen; stomach; testes; uterus
P13569	Q6ZTR5	CFTR	CXorf59	WT	y	y	n	n	n	n				adipose tissue; amygdala; bone; bone marrow; brain; dorsal root ganglia; heart; hypothalamus; kidney; liver; lung; lymph nodes; mammary gland; pancreas; pituitary gland; placenta; prostate; salivary gland; skeletal muscle; small intestine; spleen; stomach; testes; uterus
P13569	Q96NX9	CFTR	DACH2	WT	y	y	n	n	n	n	nucleus	DNA-binding transcription factor activity; DNA binding	neurodegenerative disease	amygdala; brain; hypothalamus	Androgen receptor signaling (WikiPathways)
P13569	Q9NR90	CFTR	DAZ3	WT	y	y	n	n	n	n	cytoplasm; nucleus	mRNA binding; RNA binding
P13569	Q86SG3	CFTR	DAZ4	WT	y	y	n	n	n	n	cytoplasm; nucleus	mRNA binding; RNA binding
P13569	Q96HY6	CFTR	DDRGK1	WT	y	y	n	n	n	n	cytoplasm; endoplasmic reticulum; nucleolus; nucleus	enzyme binding; transcription factor binding	Parkinson's disease; stomach cancer; stomach carcinoma	adipose tissue; adrenal gland; amygdala; bone; bone marrow; brain; dorsal root ganglia; heart; hypothalamus; kidney; liver; lung; lymph nodes; mammary gland; ovary; pancreas; pituitary gland; placenta; prostate; salivary gland; skeletal muscle; small intestine; spleen; stomach; testes; uterus
P13569	Q9NUU7	CFTR	DDX19A	WT and F508del	y	y	n	n	n	n	cytoplasm; nucleoplasm; nucleus	ATPase; helicase activity; ion binding; RNA binding	hepatitis C; systemic lupus erythematosus	adipose tissue; adrenal gland; amygdala; bone; bone marrow; brain; dorsal root ganglia; heart; hypothalamus; kidney; liver; lung; lymph nodes; mammary gland; ovary; pancreas; pituitary gland; placenta; prostate; salivary gland; skeletal muscle; small intestine; spleen; stomach; testes; uterus	TGF-beta Signaling (WikiPathways); TGF_beta_Receptor (NetPath)
P13569	Q9UHI6	CFTR	DDX20	WT	y	y	n	n	n	n	cytoplasm; cytoskeleton; cytosol; nucleoplasm; nucleus	ATPase; DNA binding; enzyme binding; helicase activity; ion binding; protein-macromolecule adaptor activity; RNA binding; transcription factor binding	amyotrophic lateral sclerosis; bladder carcinoma; breast cancer; breast carcinoma; esophagus squamous cell carcinoma; liver cancer; prostate cancer; prostate carcinoma; urinary bladder cancer	adipose tissue; adrenal gland; amygdala; bone; bone marrow; brain; dorsal root ganglia; heart; hypothalamus; kidney; liver; lung; lymph nodes; mammary gland; ovary; pancreas; pituitary gland; placenta; prostate; salivary gland; skeletal muscle; small intestine; spleen; stomach; testes; uterus	Androgen receptor signaling (WikiPathways); AndrogenReceptor (NetPath); Association Between Physico-Chemical Features and Toxicity Associated (WikiPathways); EGF (INOH); MAPK signaling (Spike); Regulation of Telomerase (PID); TGF-beta Signaling (WikiPathways)
P13569	Q6ZN54	CFTR	DEF8	WT	y	y	n	n	n	n		ion binding	melanoma; squamous cell carcinoma	adipose tissue; adrenal gland; amygdala; bone; bone marrow; brain; dorsal root ganglia; heart; hypothalamus; kidney; liver; lung; lymph nodes; mammary gland; ovary; pancreas; pituitary gland; placenta; prostate; salivary gland; skeletal muscle; small intestine; spleen; stomach; testes; uterus
P13569	O15121	CFTR	DEGS1	WT and F508del	y	y	n	n	n	n	cytoplasm; cytoplasmic vesicle; endoplasmic reticulum; mitochondrion; plasma membrane	isomerase activity; oxidoreductase activity	Alzheimer's disease; cardiovascular system disease; diabetes mellitus; esophageal carcinoma; glioblastoma multiforme; hypertension; large intestine cancer; mental depression; myocardial infarction; prostate cancer	adipose tissue; adrenal gland; amygdala; bone; bone marrow; brain; dorsal root ganglia; heart; hypothalamus; kidney; liver; lung; lymph nodes; mammary gland; ovary; pancreas; pituitary gland; placenta; prostate; salivary gland; skeletal muscle; small intestine; spleen; stomach; testes; uterus
P13569	Q7L2E3	CFTR	DHX30	WT	y	y	n	n	n	n	cytoplasm; cytosol; mitochondrion	ATPase; helicase activity; ion binding; RNA binding	prostate cancer	adipose tissue; adrenal gland; amygdala; bone; bone marrow; brain; dorsal root ganglia; heart; hypothalamus; kidney; liver; lung; lymph nodes; mammary gland; ovary; pancreas; pituitary gland; placenta; prostate; salivary gland; skeletal muscle; small intestine; spleen; stomach; testes; uterus	AGE/RAGE (WikiPathways); Androgen receptor signaling (WikiPathways); AndrogenReceptor (NetPath); Apoptosis (OntoCancro); ATM Signaling (WikiPathways); ATM Signaling Network (Spike); B Cell Receptor Signaling (WikiPathways); Base.excision.repair..BER. (OntoCancro); Cell cycle (KEGG); Cell Cycle (WikiPathways); Cell.Cycle (OntoCancro); Chromosome.Stability (OntoCancro); Chronic myeloid leukemia (KE…
P13569	Q96BY6	CFTR	DOCK10	WT	y	y	n	n	n	n	cytoplasm; cytosol; extracellular region; extracellular space; nucleoplasm; nucleus	enzyme regulator activity	acute myeloid leukemia; chronic lymphocytic leukemia; melanoma	adipose tissue; adrenal gland; amygdala; bone; bone marrow; brain; dorsal root ganglia; hypothalamus; lung; lymph nodes; mammary gland; ovary; spleen; stomach	B Cell Receptor Signaling (WikiPathways); EGF/EGFR Signaling (WikiPathways); ErbB1 downstream signaling (PID); Proteoglycans in cancer (KEGG); RAS signaling and tumorigenesis (Spike); Toll-Like_receptor_signaling_network (systems-biology.org)
P13569	Q9UHL4	CFTR	DPP7	WT	y	y	n	n	n	n	cytoplasm; cytoplasmic vesicle; cytosol; extracellular region; extracellular space; Golgi apparatus; lysosome; vacuole	peptidase activity	chronic lymphocytic leukemia; Parkinson's disease	adipose tissue; adrenal gland; amygdala; bone; bone marrow; brain; dorsal root ganglia; heart; hypothalamus; kidney; liver; lung; lymph nodes; mammary gland; ovary; pancreas; pituitary gland; placenta; prostate; salivary gland; skeletal muscle; small intestine; spleen; stomach; testes; uterus	adipocyte_v2.1 (systems-biology.org); Class I PI3K signaling events mediated by Akt (PID); Macrophage_Map_Update_ver2_re (systems-biology.org); PDGFR-beta signaling (PID); Skeletal_muscle_v2.9 (systems-biology.org); Trk receptor signaling mediated by PI3K and PLC-gamma (PID)
P13569	Q8TE96	CFTR	DQX1	WT	y	y	n	n	n	n	nucleus	ATPase; helicase activity; ion binding; RNA binding	type 2 diabetes mellitus	small intestine; stomach
P13569	Q9Y295	CFTR	DRG1	WT	y	y	n	n	n	n	cytoplasm; cytosol; nucleoplasm; nucleus	cytoskeletal protein binding; GTPase activity; ion binding; transcription factor binding	breast cancer; breast carcinoma; colon cancer; colon carcinoma; esophagus squamous cell carcinoma; large intestine cancer; lung adenocarcinoma; lung carcinoma; melanoma; prostate cancer; prostate carcinoma; squamous cell carcinoma; urinary bladder cancer	adipose tissue; adrenal gland; amygdala; bone; bone marrow; brain; dorsal root ganglia; heart; hypothalamus; kidney; liver; lung; lymph nodes; mammary gland; ovary; pancreas; pituitary gland; placenta; prostate; salivary gland; skeletal muscle; small intestine; spleen; stomach; testes; uterus	Alpha6Beta4Integrin (NetPath); Apoptosis (OntoCancro); ATM Signaling (WikiPathways); Base.excision.repair..BER. (OntoCancro); CD4 T cell receptor signaling (INOH); Cell.Cycle (OntoCancro); Chromosome.Stability (OntoCancro); EGF (INOH); Epstein-Barr virus infection (KEGG); Expanded.Apoptosis (OntoCancro); Homologous.recombination..HR. (OntoCancro); JAK STAT pathway and regulation (INOH); Mismatch.…
P13569	Q8N4Y2	CFTR	EFCAB4A	WT	y	y	n	n	n	n	cytoplasm	ion binding	chronic obstructive pulmonary disease	adipose tissue; adrenal gland; amygdala; bone; bone marrow; brain; dorsal root ganglia; heart; hypothalamus; kidney; liver; lung; lymph nodes; mammary gland; ovary; pancreas; pituitary gland; placenta; prostate; salivary gland; skeletal muscle; small intestine; spleen; stomach; uterus
P13569	Q9H6Z9	CFTR	EGLN3	WT	y	y	n	n	n	n	cytoplasm; cytosol; nucleoplasm; nucleus	ion binding; oxidoreductase activity	acute myeloid leukemia; amyotrophic lateral sclerosis; arteriosclerosis; asthma; atherosclerosis; B-cell lymphoma; bone osteosarcoma; breast cancer; breast carcinoma; cardiomyopathy; clear cell renal cell carcinoma; colitis; colon cancer; colon carcinoma; head and neck squamous cell carcinoma; inflammatory bowel disease; large intestine cancer; liver cancer; lung benign neoplasm; lung carcinoma; …	amygdala; brain; dorsal root ganglia; heart; hypothalamus; kidney; liver; lung; lymph nodes; ovary; pancreas; placenta; salivary gland; skeletal muscle; small intestine; stomach; uterus	adipocyte_v2.1 (systems-biology.org); AGE/RAGE (WikiPathways); Androgen receptor signaling (WikiPathways); AndrogenReceptor (NetPath); Apoptosis (KEGG); ATM Signaling (WikiPathways); ATM Signaling Network (Spike); B Cell Receptor Signaling (WikiPathways); BCR signaling (PID); beta_cell_v2.3 (systems-biology.org); Brain-Derived Neurotrophic Factor (BDNF) signaling (WikiPathways); Class I PI3K sign…
P13569	Q9UJA9	CFTR	ENPP5	WT and F508del	y	y	n	n	n	n	extracellular region; plasma membrane	ion binding	prostate cancer	adrenal gland; amygdala; brain; dorsal root ganglia; hypothalamus; kidney; lung; mammary gland; ovary; pancreas; pituitary gland; prostate; salivary gland; skeletal muscle; small intestine; spleen; testes
P13569	P07099	CFTR	EPHX1	WT	y	y	n	n	n	n	cytoplasm; endoplasmic reticulum		acute lymphocytic leukemia; acute myeloid leukemia; adenoma; adult lymphoma; asthma; B-cell lymphoma; bladder carcinoma; brain cancer; breast cancer; breast carcinoma; carcinoma; cardiovascular system disease; cervical cancer; cervix carcinoma; chronic obstructive pulmonary disease; colon cancer; colon carcinoma; coronary artery disease; esophageal cancer; esophageal carcinoma; esophagus squamous…	adipose tissue; adrenal gland; amygdala; bone; bone marrow; brain; dorsal root ganglia; heart; hypothalamus; kidney; liver; lung; lymph nodes; mammary gland; ovary; pancreas; pituitary gland; placenta; prostate; salivary gland; skeletal muscle; small intestine; spleen; stomach; testes; uterus	Fluid shear stress and atherosclerosis (KEGG); Pathways in cancer (KEGG)
P13569	P01588	CFTR	EPO	WT	y	y	n	n	n	n	extracellular region; extracellular space		acute lymphocytic leukemia; acute myeloid leukemia; adenocarcinoma; Alzheimer's disease; amyotrophic lateral sclerosis; arteriosclerosis; atherosclerosis; B-cell lymphoma; bipolar disorder; brain cancer; breast cancer; breast carcinoma; cardiomyopathy; cardiovascular system disease; cerebrovascular disease; cervical cancer; cervix carcinoma; childhood leukemia; cholangiocarcinoma; chronic lymphoc…	adrenal gland; brain; dorsal root ganglia; heart; kidney; mammary gland; ovary; pancreas; pituitary gland; salivary gland; skeletal muscle	EGFR1 (NetPath); EPO signaling (INOH); Epstein-Barr virus infection (KEGG); Hepatitis B (KEGG); Hepatitis C (KEGG); Herpes simplex infection (KEGG); Human cytomegalovirus infection (KEGG); Human papillomavirus infection (KEGG); IL2 (NetPath); IL6 (NetPath); Influenza A (KEGG); JAK STAT pathway and regulation (INOH); Kaposi sarcoma-associated herpesvirus infection (KEGG); Leptin signaling (WikiPat…
P13569	Q5T9C2	CFTR	FAM102A	WT	y	y	n	n	n	n				adipose tissue; adrenal gland; amygdala; bone; bone marrow; brain; dorsal root ganglia; heart; hypothalamus; kidney; liver; lung; lymph nodes; mammary gland; ovary; pancreas; pituitary gland; placenta; prostate; salivary gland; skeletal muscle; small intestine; spleen; stomach; testes; uterus
P13569		CFTR	FAM153C	WT	y	y	n	n	n	n
P13569	Q6UWZ7	CFTR	FAM175A	WT and F508del	y	y	n	n	n	n	nucleoplasm; nucleus	cytoskeletal protein binding	adult lymphoma; breast cancer; breast carcinoma; lymphoma; ovarian cancer; pediatric lymphoma	adipose tissue; adrenal gland; amygdala; bone; bone marrow; brain; dorsal root ganglia; heart; hypothalamus; kidney; liver; lung; lymph nodes; mammary gland; ovary; pancreas; pituitary gland; placenta; prostate; salivary gland; skeletal muscle; small intestine; spleen; stomach; testes; uterus	AndrogenReceptor (NetPath); Apoptosis (KEGG); Apoptosis (OntoCancro); ATM Signaling (WikiPathways); ATM Signaling Network (Spike); Base.excision.repair..BER. (OntoCancro); Cell cycle (KEGG); Cell Cycle (WikiPathways); Cell.Cycle (OntoCancro); Chromosome.Stability (OntoCancro); Epstein-Barr virus infection (KEGG); Expanded.Apoptosis (OntoCancro); Hepatitis B (KEGG); Homologous.recombination..HR. (…
P13569	Q6P444	CFTR	FAM54A	WT	y	y	n	n	n	n	cytoplasm; mitochondrion		breast cancer; breast carcinoma; glioblastoma multiforme	bone; bone marrow; placenta; small intestine; testes
P13569	Q8NB91	CFTR	FANCB	WT	y	y	n	n	n	n	nucleoplasm; nucleus		acute lymphocytic leukemia; acute myeloid leukemia; breast cancer; breast carcinoma; childhood leukemia; chronic lymphocytic leukemia; chronic myeloid leukemia; colon cancer; colon carcinoma; leukemia; obesity; retinoblastoma; systemic lupus erythematosus	bone; bone marrow; hypothalamus; pituitary gland; placenta; uterus	adipocyte_v2.1 (systems-biology.org); B Cell Receptor Signaling (WikiPathways); BCR signaling (PID); CD4 T cell receptor signaling (INOH); Chronic myeloid leukemia (KEGG); Human cytomegalovirus infection (KEGG); Human immunodeficiency virus 1 infection (KEGG); IL6 (NetPath); JAK STAT pathway and regulation (INOH); Leptin (NetPath); Leptin signaling (WikiPathways); MAPK signaling (Spike); PI3K-Akt…
P13569	Q9NYY8	CFTR	FASTKD2	WT	y	y	n	n	n	n	cytoplasm; mitochondrion	RNA binding; rRNA binding	breast cancer; breast carcinoma; pancreatic carcinoma; pancreatic ductal adenocarcinoma; prostate cancer; prostate carcinoma	adipose tissue; adrenal gland; amygdala; bone; bone marrow; brain; dorsal root ganglia; heart; hypothalamus; kidney; liver; lung; lymph nodes; mammary gland; ovary; pancreas; pituitary gland; placenta; prostate; salivary gland; skeletal muscle; small intestine; spleen; stomach; testes; uterus	NFkB Signaling Network (Spike)
P13569	Q86XK2	CFTR	FBXO11	WT	y	y	n	n	n	n	chromosome; cytoplasm; cytosol; nucleolus; nucleoplasm; nucleus	ion binding; methyltransferase activity	adenoma; B-cell lymphoma; bone osteosarcoma; breast cancer; breast carcinoma; clear cell renal cell carcinoma; colon cancer; melanoma; osteosarcoma; pediatric osteosarcoma; renal cell carcinoma; stomach cancer; stomach carcinoma	adipose tissue; adrenal gland; amygdala; bone; bone marrow; brain; dorsal root ganglia; heart; hypothalamus; kidney; liver; lung; lymph nodes; mammary gland; ovary; pancreas; pituitary gland; placenta; prostate; salivary gland; skeletal muscle; small intestine; spleen; stomach; testes; uterus	Androgen receptor signaling (WikiPathways); AndrogenReceptor (NetPath); Apoptosis (OntoCancro); ATM Signaling (WikiPathways); Base.excision.repair..BER. (OntoCancro); Cell cycle (KEGG); Cell Cycle (WikiPathways); Cell.Cycle (OntoCancro); Chromosome.Stability (OntoCancro); Expanded.Apoptosis (OntoCancro); Fluid shear stress and atherosclerosis (KEGG); Herpes simplex infection (KEGG); Homologous.re…
P13569	P08637	CFTR	FCGR3A	WT	y	y	n	n	n	n	extracellular region; extracellular space; plasma membrane		acute myeloid leukemia; adenocarcinoma; adult lymphoma; Alzheimer's disease; amyotrophic lateral sclerosis; arteriosclerosis; asthma; atherosclerosis; B-cell lymphoma; breast cancer; breast carcinoma; carcinoma; cardiovascular system disease; cervix carcinoma; childhood leukemia; cholangiocarcinoma; chronic lymphocytic leukemia; chronic myeloid leukemia; clear cell renal cell carcinoma; colon can…		a6b1 and a6b4 Integrin signaling (PID); Alpha6Beta4Integrin (NetPath); Apoptosis (OntoCancro); B Cell Receptor Signaling (WikiPathways); Base.excision.repair..BER. (OntoCancro); BCR signaling (PID); Brain-Derived Neurotrophic Factor (BDNF) signaling (WikiPathways); CD4 T cell receptor signaling (INOH); Cell.Cycle (OntoCancro); Chromosome.Stability (OntoCancro); Ebola Virus Pathway on Host (WikiPa…
P13569	Q14314	CFTR	FGL2	WT and F508del	y	y	n	n	n	n	cytoplasm; cytoplasmic vesicle; external encapsulating structure; extracellular matrix; extracellular region; extracellular space	peptidase activity; structural molecule activity	brain cancer; chronic obstructive pulmonary disease; clear cell renal cell carcinoma; colitis; glioblastoma multiforme; hepatitis B; hypertension; inflammatory bowel disease; large intestine cancer; liver disease; lung carcinoma; malignant glioma; type 2 diabetes mellitus; viral infectious disease	adipose tissue; adrenal gland; amygdala; bone; bone marrow; brain; dorsal root ganglia; heart; hypothalamus; kidney; liver; lung; lymph nodes; mammary gland; ovary; pancreas; pituitary gland; placenta; prostate; salivary gland; skeletal muscle; small intestine; spleen; stomach; testes; uterus	CD4 T cell receptor signaling (INOH); Ebola Virus Pathway on Host (WikiPathways); Epstein-Barr virus infection (KEGG); Herpes simplex infection (KEGG); Human cytomegalovirus infection (KEGG); Human immunodeficiency virus 1 infection (KEGG); Human T-cell leukemia virus 1 infection (KEGG); IL6 (NetPath); Influenza A (KEGG); Kaposi sarcoma-associated herpesvirus infection (KEGG); NFkB Signaling Netw…
P13569	O75344	CFTR	FKBP6	WT and F508del	y	y	n	n	n	n	chromosome; cytoplasm; cytosol; nuclear chromosome; nucleus	isomerase activity	multiple sclerosis	adrenal gland; bone; bone marrow; heart; ovary; pancreas; salivary gland; testes; uterus	LKB1 signaling events (PID); Macrophage_Map_Update_ver2_re (systems-biology.org); Regulation of Telomerase (PID); TNF alpha Signaling (WikiPathways); TNFalpha (NetPath); Toll-Like_receptor_signaling_network (systems-biology.org)
P13569	Q06828	CFTR	FMOD	WT	y	y	n	n	n	n	cytoplasm; external encapsulating structure; extracellular matrix; extracellular region; extracellular space; Golgi apparatus; lysosome; vacuole	structural molecule activity	adult lymphoma; arteriosclerosis; atherosclerosis; B-cell lymphoma; breast cancer; breast carcinoma; childhood leukemia; chronic lymphocytic leukemia; colon carcinoma; congestive heart failure; glioblastoma multiforme; kidney disease; leukemia; liver cirrhosis; lymphoma; malignant glioma; pediatric lymphoma; prostate cancer; prostate carcinoma	adipose tissue; adrenal gland; amygdala; bone; bone marrow; brain; dorsal root ganglia; heart; hypothalamus; kidney; liver; lung; lymph nodes; mammary gland; ovary; pancreas; pituitary gland; placenta; prostate; salivary gland; skeletal muscle; small intestine; spleen; stomach; testes; uterus	Alpha6Beta4Integrin (NetPath); Chronic myeloid leukemia (KEGG); Pathways in cancer (KEGG); Proteoglycans in cancer (KEGG); TGF-beta Signaling (WikiPathways); TGF_beta_Receptor (NetPath); Toll-Like_receptor_signaling_network (systems-biology.org)
P13569	Q8TF40	CFTR	FNIP1	WT	y	y	n	n	n	n	cytoplasm; cytosol; lysosome; vacuole	enzyme binding; enzyme regulator activity	Alzheimer's disease; cardiomyopathy; clear cell renal cell carcinoma; kidney cancer; renal cell carcinoma	adipose tissue; adrenal gland; amygdala; bone; bone marrow; brain; dorsal root ganglia; heart; hypothalamus; kidney; liver; lung; lymph nodes; mammary gland; ovary; pancreas; pituitary gland; placenta; prostate; salivary gland; skeletal muscle; small intestine; spleen; stomach; testes; uterus	adipocyte_v2.1 (systems-biology.org); EPO signaling (INOH); FoxO signaling (KEGG); hepatocyte_v2.9 (systems-biology.org); IL-7 signaling (INOH); insulin (INOH); insulin Mam (INOH); JAK STAT pathway and regulation (INOH); Kaposi sarcoma-associated herpesvirus infection (KEGG); Leptin signaling (WikiPathways); PI3K-Akt signaling (KEGG); Skeletal_muscle_v2.9 (systems-biology.org); TNF alpha Signalin…
P13569	Q14397	CFTR	GCKR	WT	y	y	n	n	n	n	cytoplasm; cytosol; mitochondrion; nucleoplasm; nucleus	enzyme binding; ion binding	arteriosclerosis; atherosclerosis; cardiovascular system disease; cerebrovascular disease; congestive heart failure; coronary artery disease; diabetes mellitus; hepatitis B; hepatitis C; inflammatory bowel disease; kidney disease; liver disease; myocardial infarction; obesity; pancreatic carcinoma; psoriasis; type 1 diabetes mellitus; type 2 diabetes mellitus; ulcerative colitis	adrenal gland; amygdala; bone; bone marrow; dorsal root ganglia; heart; liver; lung; lymph nodes; ovary; pancreas; pituitary gland; salivary gland; skeletal muscle; small intestine; stomach; testes; uterus	Apoptosis (KEGG); Apoptosis (OntoCancro); Base.excision.repair..BER. (OntoCancro); Cell.Cycle (OntoCancro); Chromosome.Stability (OntoCancro); Expanded.Apoptosis (OntoCancro); hepatocyte_v2.9 (systems-biology.org); Herpes simplex infection (KEGG); Homologous.recombination..HR. (OntoCancro); Macrophage_Map_Update_ver2_re (systems-biology.org); Mismatch.repair..MMR. (OntoCancro); Non.homologous.end…
P13569	P48507	CFTR	GCLM	WT	y	y	n	n	n	n	cytoplasm; cytosol	enzyme binding; enzyme regulator activity; ligase activity; oxidoreductase activity	acute myeloid leukemia; adenocarcinoma; adenoma; amyotrophic lateral sclerosis; arteriosclerosis; asthma; atherosclerosis; carcinoma; chronic obstructive pulmonary disease; colon cancer; colon carcinoma; coronary artery disease; glioblastoma multiforme; large intestine cancer; liver disease; lung benign neoplasm; lung carcinoma; malignant glioma; myocardial infarction; neuroblastoma; non-small ce…	adipose tissue; adrenal gland; amygdala; bone; bone marrow; brain; dorsal root ganglia; heart; hypothalamus; kidney; liver; lung; lymph nodes; mammary gland; ovary; pancreas; pituitary gland; placenta; prostate; salivary gland; skeletal muscle; small intestine; spleen; stomach; testes; uterus
P13569	Q9NXN4	CFTR	GDAP2	WT	y	y	n	n	n	n	cytoplasm; lysosome; vacuole			adipose tissue; adrenal gland; amygdala; bone; bone marrow; brain; dorsal root ganglia; heart; hypothalamus; kidney; liver; lung; lymph nodes; mammary gland; ovary; pancreas; pituitary gland; placenta; prostate; salivary gland; skeletal muscle; small intestine; spleen; stomach; testes; uterus
P13569	Q9UJY5	CFTR	GGA1	WT	y	y	n	n	n	n	cytoplasm; cytoplasmic vesicle; cytosol; endosome; Golgi apparatus; nucleoplasm; nucleus	enzyme binding; lipid binding; ubiquitin-like protein binding	Alzheimer's disease	adipose tissue; adrenal gland; amygdala; bone; bone marrow; brain; dorsal root ganglia; heart; hypothalamus; kidney; liver; lung; lymph nodes; mammary gland; ovary; pancreas; pituitary gland; placenta; prostate; salivary gland; skeletal muscle; small intestine; spleen; stomach; testes; uterus	Ebola Virus Pathway on Host (WikiPathways); EGF/EGFR Signaling (WikiPathways); EGFR1 (NetPath); TGF-beta Signaling (WikiPathways); TGF_beta_Receptor (NetPath); VEGFA-VEGFR2 Signaling (WikiPathways)
P13569	Q9BRX5	CFTR	GINS3	WT	y	y	n	n	n	n	chromosome; nuclear chromosome; nucleoplasm; nucleus		adenocarcinoma; carcinoma; colon cancer; colon carcinoma; endometrial carcinoma; glioblastoma multiforme; large intestine cancer	adipose tissue; adrenal gland; bone; bone marrow; brain; dorsal root ganglia; heart; hypothalamus; lung; lymph nodes; pancreas; pituitary gland; placenta; salivary gland; small intestine; spleen; testes; uterus	Apoptosis (OntoCancro); ATM Signaling Network (Spike); Base.excision.repair..BER. (OntoCancro); Cell cycle (KEGG); Cell Cycle (WikiPathways); Cell.Cycle (OntoCancro); Chromosome.Stability (OntoCancro); Expanded.Apoptosis (OntoCancro); Homologous.recombination..HR. (OntoCancro); Mismatch.repair..MMR. (OntoCancro); Non.homologous.end.joining (OntoCancro); Nucleotide.excision.repair..NER. (OntoCancr…
P13569	Q9NZM5	CFTR	GLTSCR2	WT	y	n	y	y	n	n	chromosome; cytoplasm; cytosol; nucleolus; nucleoplasm; nucleus	RNA binding; rRNA binding	adenocarcinoma; Alzheimer's disease; amyotrophic lateral sclerosis; B-cell lymphoma; brain cancer; breast cancer; breast carcinoma; cervical cancer; cervix carcinoma; clear cell renal cell carcinoma; endometrial cancer; endometrial carcinoma; glioblastoma multiforme; malignant glioma; neuroblastoma; neurodegenerative disease; prostate cancer; prostate carcinoma; renal cell carcinoma; squamous cel…	lymph nodes; salivary gland	Herpes simplex infection (KEGG); Macrophage_Map_Update_ver2_re (systems-biology.org)
P13569	P63092	CFTR	GNAS	WT	y	n	y	y	n	n			adenocarcinoma; adenoma; bladder carcinoma; bone osteosarcoma; breast cancer; breast carcinoma; carcinoma; cervical cancer; cholangiocarcinoma; chronic lymphocytic leukemia; clear cell renal cell carcinoma; colon cancer; colon carcinoma; colonic benign neoplasm; diabetes mellitus; esophageal cancer; esophageal carcinoma; glioblastoma multiforme; head and neck squamous cell carcinoma; hypertension…		Human cytomegalovirus infection (KEGG); Human papillomavirus infection (KEGG); Pathways in cancer (KEGG)
P13569	P78417	CFTR	GSTO1	WT and F508del	y	y	n	n	n	n	cytoplasm; cytosol; extracellular region; extracellular space; nucleoplasm; nucleus	oxidoreductase activity; transferase activity, transferring alkyl or aryl (other than methyl) groups	Alzheimer's disease; amyotrophic lateral sclerosis; arteriosclerosis; asthma; atherosclerosis; B-cell lymphoma; bladder carcinoma; brain cancer; breast cancer; breast carcinoma; carcinoma; cerebrovascular disease; childhood leukemia; cholangiocarcinoma; chronic obstructive pulmonary disease; clear cell renal cell carcinoma; colitis; colon cancer; colon carcinoma; esophageal carcinoma; esophagus s…	adipose tissue; adrenal gland; amygdala; bone; bone marrow; brain; dorsal root ganglia; heart; hypothalamus; kidney; liver; lung; lymph nodes; mammary gland; ovary; pancreas; pituitary gland; placenta; prostate; salivary gland; skeletal muscle; small intestine; spleen; stomach; testes; uterus	EGF (INOH); Fluid shear stress and atherosclerosis (KEGG); Macrophage_Map_Update_ver2_re (systems-biology.org); Pathways in cancer (KEGG); TNFalpha (NetPath); Toll-Like_receptor_signaling_network (systems-biology.org); Trk receptor signaling mediated by PI3K and PLC-gamma (PID)
P13569	Q9UJ83	CFTR	HACL1	WT	y	y	n	n	n	n	cytoplasm; cytosol; nucleoplasm; nucleus; peroxisome	ion binding; lyase activity		adipose tissue; adrenal gland; amygdala; bone; bone marrow; brain; dorsal root ganglia; heart; hypothalamus; kidney; liver; lung; lymph nodes; mammary gland; ovary; pancreas; pituitary gland; placenta; prostate; salivary gland; skeletal muscle; small intestine; spleen; stomach; testes; uterus
P13569	Q6UWX4	CFTR	HHIPL2	WT	y	y	n	n	n	n	extracellular region			adipose tissue; adrenal gland; amygdala; bone; bone marrow; brain; dorsal root ganglia; heart; kidney; liver; lung; lymph nodes; mammary gland; ovary; pancreas; pituitary gland; prostate; salivary gland; skeletal muscle; small intestine; spleen; stomach; testes; uterus	Human papillomavirus infection (KEGG)
P13569	Q9BX68	CFTR	HINT2	WT and F508del	y	y	n	n	n	n	cytoplasm; mitochondrion	hydrolase activity, acting on carbon-nitrogen (but not peptide) bonds	large intestine cancer; non-small cell lung carcinoma; pancreatic carcinoma	adipose tissue; adrenal gland; amygdala; bone; bone marrow; brain; dorsal root ganglia; heart; hypothalamus; kidney; liver; lung; lymph nodes; mammary gland; ovary; pancreas; pituitary gland; placenta; prostate; salivary gland; skeletal muscle; small intestine; spleen; stomach; testes; uterus
P13569	P19367	CFTR	HK1	WT	y	y	n	n	n	n	cytoplasm; cytosol; mitochondrion	ion binding; kinase activity	acute lymphocytic leukemia; Alzheimer's disease; amyotrophic lateral sclerosis; brain cancer; breast cancer; breast carcinoma; childhood leukemia; chronic lymphocytic leukemia; coronary artery disease; endometriosis; glioblastoma multiforme; large intestine cancer; leukemia; liver cancer; liver carcinoma; lung adenocarcinoma; lung benign neoplasm; lung carcinoma; malignant glioma; melanoma; neuro…	adipose tissue; adrenal gland; amygdala; bone; bone marrow; brain; dorsal root ganglia; heart; hypothalamus; kidney; liver; lung; lymph nodes; mammary gland; ovary; pancreas; pituitary gland; placenta; prostate; salivary gland; skeletal muscle; small intestine; spleen; stomach; testes; uterus	a6b1 and a6b4 Integrin signaling (PID); adipocyte_v2.1 (systems-biology.org); AGE/RAGE (WikiPathways); Alpha6Beta4Integrin (NetPath); Androgen receptor signaling (WikiPathways); AndrogenReceptor (NetPath); Association Between Physico-Chemical Features and Toxicity Associated (WikiPathways); B Cell Receptor Signaling (WikiPathways); beta_cell_v2.3 (systems-biology.org); Cell cycle (KEGG); Cell Cyc…
P13569	Q9NSC5	CFTR	HOMER3	WT	y	y	n	n	n	n	cytoplasm; cytosol; plasma membrane		acute myeloid leukemia	adipose tissue; adrenal gland; amygdala; bone; bone marrow; brain; dorsal root ganglia; heart; hypothalamus; kidney; liver; lung; lymph nodes; mammary gland; ovary; pancreas; pituitary gland; placenta; prostate; salivary gland; skeletal muscle; small intestine; spleen; stomach; testes; uterus	a6b1 and a6b4 Integrin signaling (PID); adipocyte_v2.1 (systems-biology.org); Alpha6Beta4Integrin (NetPath); Apoptosis (KEGG); Apoptosis (OntoCancro); Base.excision.repair..BER. (OntoCancro); beta_cell_v2.3 (systems-biology.org); Brain-Derived Neurotrophic Factor (BDNF) signaling (WikiPathways); CD4 T cell receptor signaling (INOH); Cell.Cycle (OntoCancro); Chromosome.Stability (OntoCancro); Chro…
P13569	Q0VDF9	CFTR	HSPA14	WT	y	y	n	n	n	n	cytoplasm; cytosol; nucleus; plasma membrane; ribosome	ion binding; unfolded protein binding	Alzheimer's disease; arteriosclerosis; atherosclerosis; B-cell lymphoma; bipolar disorder; bladder carcinoma; brain cancer; carcinoma; cardiovascular system disease; chronic obstructive pulmonary disease; clear cell renal cell carcinoma; colitis; coronary artery disease; diabetes mellitus; endometriosis; hypertension; inflammatory bowel disease; kidney cancer; lung adenocarcinoma; multiple sclero…	adipose tissue; adrenal gland; amygdala; bone; bone marrow; brain; dorsal root ganglia; heart; hypothalamus; kidney; liver; lung; lymph nodes; mammary gland; ovary; pancreas; pituitary gland; placenta; prostate; salivary gland; skeletal muscle; small intestine; spleen; stomach; testes	AGE/RAGE (WikiPathways); Androgen receptor signaling (WikiPathways); Apoptosis (KEGG); Apoptosis (OntoCancro); B Cell Receptor Signaling (WikiPathways); Base.excision.repair..BER. (OntoCancro); BCR signaling (PID); Brain-Derived Neurotrophic Factor (BDNF) signaling (WikiPathways); CD4 T cell receptor signaling (INOH); Cell.Cycle (OntoCancro); Chromosome.Stability (OntoCancro); Ebola Virus Pathway…
P13569	P10809	CFTR	HSPD1	WT and F508del	y	n	y	y	y	n	cilium; cytoplasm; cytoplasmic vesicle; cytosol; endoplasmic reticulum; endosome; extracellular region; extracellular space; Golgi apparatus; mitochondrion; peroxisome; plasma membrane	ATPase; DNA binding; enzyme binding; ion binding; isomerase activity; lipid binding; RNA binding; unfolded protein binding	adenocarcinoma; Alzheimer's disease; arteriosclerosis; asthma; atherosclerosis; B-cell lymphoma; bipolar disorder; bladder carcinoma; brain cancer; breast cancer; breast carcinoma; cardiomyopathy; cardiovascular system disease; cholangiocarcinoma; chronic lymphocytic leukemia; chronic obstructive pulmonary disease; clear cell renal cell carcinoma; colitis; colon cancer; colon carcinoma; congestiv…	adipose tissue; adrenal gland; amygdala; bone; bone marrow; brain; dorsal root ganglia; heart; hypothalamus; kidney; liver; lung; lymph nodes; mammary gland; ovary; pancreas; pituitary gland; placenta; prostate; salivary gland; skeletal muscle; small intestine; spleen; stomach; testes; uterus	a6b1 and a6b4 Integrin signaling (PID); adipocyte_v2.1 (systems-biology.org); AGE/RAGE (WikiPathways); Alpha6Beta4Integrin (NetPath); Androgen receptor signaling (WikiPathways); AndrogenReceptor (NetPath); Apoptosis (KEGG); Apoptosis (OntoCancro); Association Between Physico-Chemical Features and Toxicity Associated (WikiPathways); ATM Signaling (WikiPathways); ATM Signaling Network (Spike); B Ce…
P13569	P47898	CFTR	HTR5A	WT	y	y	n	n	n	n	cytoplasm; endoplasmic reticulum; Golgi apparatus; plasma membrane	ion binding	bipolar disorder; malignant glioma; mental depression; schizophrenia
P13569	Q6P5S8	CFTR	IGK@	WT	y	y	n	n	n	n
P13569	P01834	CFTR	IGKC	WT	y	n	y	y	n	n	extracellular region; extracellular space; plasma membrane		adenocarcinoma; breast cancer; breast carcinoma; large intestine cancer; lung adenocarcinoma; non-small cell lung carcinoma; rheumatoid arthritis		Ebola Virus Pathway on Host (WikiPathways); Epstein-Barr virus infection (KEGG); Expanded.Apoptosis (OntoCancro); Herpes simplex infection (KEGG); Human cytomegalovirus infection (KEGG); Human T-cell leukemia virus 1 infection (KEGG); Influenza A (KEGG); TNFalpha (NetPath)
P13569	P01602	CFTR	IGKV1-5	WT	y	y	n	n	n	n	extracellular region; extracellular space; plasma membrane		acute myeloid leukemia; chronic lymphocytic leukemia; lymphoma		Toll-Like_receptor_signaling_network (systems-biology.org)
P13569	A0A0C4DH68	CFTR	IGKV2-24	WT	y	y	n	n	n	n	extracellular region; extracellular space; plasma membrane
P13569	A0A075B6K6	CFTR	IGLV4-3	WT	y	y	n	n	n	n	extracellular region; extracellular space; plasma membrane
P13569	Q9UKS7	CFTR	IKZF2	WT	y	y	n	n	n	n	nucleus	DNA-binding transcription factor activity; DNA binding; ion binding	acute myeloid leukemia; B-cell lymphoma; breast cancer; breast carcinoma; chronic lymphocytic leukemia; lymphoma; rheumatoid arthritis; systemic lupus erythematosus	amygdala; bone; bone marrow; lymph nodes; mammary gland; pituitary gland; placenta; prostate; salivary gland; skeletal muscle; small intestine; spleen	Androgen receptor signaling (WikiPathways); AndrogenReceptor (NetPath); Cell cycle (KEGG); Cell Cycle (WikiPathways); Chronic myeloid leukemia (KEGG); Hepatitis B (KEGG); Human papillomavirus infection (KEGG); Integrated Breast Cancer (WikiPathways); MicroRNAs in cancer (KEGG); Pathways in cancer (KEGG); Regulation of nuclear beta catenin signaling and target gene transcription (PID); Regulation …
P13569	P42701	CFTR	IL12RB1	WT	y	y	n	n	n	n	plasma membrane		adult lymphoma; asthma; endometriosis; esophageal cancer; esophageal carcinoma; inflammatory bowel disease; lymphoma; neuroblastoma; pediatric lymphoma; psoriasis; rheumatoid arthritis; stomach cancer; stomach carcinoma; systemic lupus erythematosus; type 1 diabetes mellitus	lung; lymph nodes; pancreas; spleen; stomach	Ebola Virus Pathway on Host (WikiPathways); EGFR1 (NetPath); EPO signaling (INOH); Epstein-Barr virus infection (KEGG); Focal adhesion (KEGG); Focal Adhesion (WikiPathways); Gastrin (NetPath); Hepatitis B (KEGG); Herpes simplex infection (KEGG); Human papillomavirus infection (KEGG); Human T-cell leukemia virus 1 infection (KEGG); IL6 (NetPath); Influenza A (KEGG); JAK STAT pathway and regulation…
P13569	P08476	CFTR	INHBA	WT	y	y	n	n	n	n	cytoplasm; extracellular region; extracellular space		adenocarcinoma; asthma; colon cancer; colon carcinoma; endometrial cancer; esophagus squamous cell carcinoma; head and neck squamous cell carcinoma; large intestine cancer; lung adenocarcinoma; melanoma; myocardial infarction; non-small cell lung carcinoma; ovarian cancer; prostate cancer; prostate carcinoma; renal cell carcinoma; rheumatoid arthritis; schizophrenia; squamous cell carcinoma; stom…	bone; bone marrow; heart; liver; lung; ovary; pancreas; placenta; prostate; small intestine; uterus	AGE/RAGE (WikiPathways); Apoptosis (OntoCancro); B Cell Receptor Signaling (WikiPathways); Base.excision.repair..BER. (OntoCancro); BCR signaling (PID); CD4 T cell receptor signaling (INOH); Cell.Cycle (OntoCancro); Chromosome.Stability (OntoCancro); Chronic myeloid leukemia (KEGG); EPO signaling (INOH); Epstein-Barr virus infection (KEGG); Expanded.Apoptosis (OntoCancro); Fluid shear stress and …
P13569	Q8NA54	CFTR	IQUB	WT and F508del	y	y	n	n	n	n	cilium; cytoplasm; cytoplasmic vesicle		acute myeloid leukemia; breast cancer; breast carcinoma	kidney; testes
P13569	Q9BW62	CFTR	KATNAL1	WT	y	y	n	n	n	n	cytoplasm; cytoskeleton; microtubule organizing center; nucleus	ATPase; cytoskeletal protein binding; ion binding; isomerase activity	prostate cancer; prostate carcinoma	adipose tissue; adrenal gland; amygdala; bone; bone marrow; brain; dorsal root ganglia; heart; hypothalamus; kidney; liver; lung; lymph nodes; mammary gland; ovary; pituitary gland; prostate; salivary gland; skeletal muscle; small intestine; spleen; stomach; testes; uterus	Apoptosis (KEGG); Pathogenic Escherichia coli infection (KEGG); Pathogenic Escherichia coli infection (WikiPathways)
P13569	Q7Z4H8	CFTR	KDELC2	WT and F508del	y	y	n	n	n	n	cytoplasm; endoplasmic reticulum	glycosyltransferase activity	breast carcinoma; renal cell carcinoma	adipose tissue; adrenal gland; amygdala; bone; bone marrow; brain; dorsal root ganglia; heart; hypothalamus; kidney; liver; lung; lymph nodes; mammary gland; ovary; pancreas; pituitary gland; placenta; prostate; salivary gland; skeletal muscle; small intestine; spleen; stomach; testes; uterus	Ebola Virus Pathway on Host (WikiPathways); Focal adhesion (KEGG); Focal Adhesion (WikiPathways); MAPK signaling (KEGG); MAPK Signaling (WikiPathways); Proteoglycans in cancer (KEGG)
P13569	A0A024R4G0	CFTR	KIAA0495	WT	y	y	n	n	n	n
P13569	O94889	CFTR	KLHL18	WT	y	y	n	n	n	n				adipose tissue; adrenal gland; amygdala; bone; bone marrow; brain; dorsal root ganglia; heart; hypothalamus; kidney; liver; lung; lymph nodes; mammary gland; ovary; pancreas; pituitary gland; placenta; salivary gland; skeletal muscle; small intestine; spleen; stomach; testes; uterus
P13569	Q9P0G3	CFTR	KLK14	WT	y	y	n	n	n	n	cytoplasm; cytoplasmic vesicle; extracellular region; extracellular space	peptidase activity	adenocarcinoma; adenoma; breast cancer; breast carcinoma; chronic lymphocytic leukemia; colon cancer; colon carcinoma; lung benign neoplasm; non-small cell lung carcinoma; ovarian cancer; prostate cancer; prostate carcinoma		Influenza A (KEGG); Prostate cancer (KEGG)
P13569	Q6ZMI0	CFTR	KLRAQ1	WT	y	y	n	n	n	n	cytoplasm; cytoplasmic vesicle; endosome		colon cancer; large intestine cancer	adipose tissue; adrenal gland; amygdala; bone; bone marrow; brain; dorsal root ganglia; heart; hypothalamus; kidney; liver; lung; lymph nodes; mammary gland; ovary; pancreas; pituitary gland; placenta; prostate; salivary gland; skeletal muscle; small intestine; spleen; stomach; testes; uterus
P13569	O15131	CFTR	KPNA5	WT	y	y	n	n	n	n	cytoplasm; cytosol; nucleoplasm; nucleus			adipose tissue; adrenal gland; amygdala; bone; bone marrow; brain; dorsal root ganglia; heart; hypothalamus; kidney; liver; lung; lymph nodes; mammary gland; ovary; pituitary gland; prostate; salivary gland; skeletal muscle; small intestine; spleen; stomach; testes	a6b1 and a6b4 Integrin signaling (PID); AGE/RAGE (WikiPathways); Alpha6Beta4Integrin (NetPath); Androgen receptor signaling (WikiPathways); Apoptosis (OntoCancro); B Cell Receptor Signaling (WikiPathways); Base.excision.repair..BER. (OntoCancro); BCR signaling (PID); Brain-Derived Neurotrophic Factor (BDNF) signaling (WikiPathways); Cell cycle (KEGG); Cell Cycle (WikiPathways); Cell.Cycle (OntoCa…
P13569	P13646	CFTR	KRT13	WT	y	y	n	n	n	n	cytoplasm; cytoskeleton; cytosol; extracellular region; extracellular space; nucleus	structural molecule activity	adenocarcinoma; breast cancer; breast carcinoma; cervical cancer; cervix carcinoma; esophagus squamous cell carcinoma; head and neck squamous cell carcinoma; ovarian carcinoma; prostate cancer; prostate carcinoma; rheumatoid arthritis; squamous cell carcinoma	adipose tissue; bone; bone marrow; lung; lymph nodes; prostate; salivary gland; stomach; testes; uterus	a6b1 and a6b4 Integrin signaling (PID); Alpha6Beta4Integrin (NetPath); AndrogenReceptor (NetPath); Apoptosis (OntoCancro); Association Between Physico-Chemical Features and Toxicity Associated (WikiPathways); Base.excision.repair..BER. (OntoCancro); Cell.Cycle (OntoCancro); Chromosome.Stability (OntoCancro); EGF (INOH); EGF/EGFR Signaling (WikiPathways); EGFR1 (NetPath); Expanded.Apoptosis (OntoC…
P13569	Q15323	CFTR	KRT31	WT	y	y	n	n	n	n	cytoplasm; cytoskeleton; cytosol; extracellular region; extracellular space	structural molecule activity	acute myeloid leukemia; chronic lymphocytic leukemia; obesity; Parkinson's disease; type 2 diabetes mellitus; viral infectious disease	adipose tissue; bone; bone marrow; brain; heart; lymph nodes; ovary; salivary gland; skeletal muscle; small intestine; uterus	EGFR1 (NetPath)
P13569	Q6PEX3	CFTR	KRTAP26-1	WT	y	y	n	n	n	n	cytoplasm; cytoskeleton; cytosol
P13569	O43766	CFTR	LIAS	WT	y	y	n	n	n	n	cytoplasm; mitochondrion	ion binding	cardiomyopathy; congestive heart failure; diabetes mellitus; type 2 diabetes mellitus	adipose tissue; amygdala; brain; dorsal root ganglia; heart; hypothalamus; kidney; liver; lymph nodes; mammary gland; ovary; pancreas; prostate; salivary gland; skeletal muscle; small intestine; spleen; stomach; testes	Macrophage_Map_Update_ver2_re (systems-biology.org)
P13569		CFTR	LOC100287428	WT	y	y	n	n	n	n
P13569	Q6P2S7	CFTR	LOC253724	WT	y	y	n	n	n	n	cytoplasm		adult lymphoma; cardiovascular system disease; coronary artery disease; lymphoma; pediatric lymphoma
P13569		CFTR	LOC285735	WT and F508del	y	y	n	n	n	n
P13569	Q4G0H2	CFTR	LOC441178	WT	y	y	n	n	n	n
P13569		CFTR	LOC494141	WT	y	y	n	n	n	n
P13569		CFTR	LOC541473	WT	y	y	n	n	n	n
P13569		CFTR	LOC641367	WT	y	y	n	n	n	n
P13569	Q6PJG9	CFTR	LRFN4	WT	y	y	n	n	n	n	plasma membrane		stomach cancer; stomach carcinoma	adipose tissue; amygdala; brain; hypothalamus; testes	a6b1 and a6b4 Integrin signaling (PID); adipocyte_v2.1 (systems-biology.org); Alpha6Beta4Integrin (NetPath); Apoptosis (OntoCancro); Base.excision.repair..BER. (OntoCancro); beta_cell_v2.3 (systems-biology.org); Brain-Derived Neurotrophic Factor (BDNF) signaling (WikiPathways); Cell cycle (KEGG); Cell Cycle (WikiPathways); Cell.Cycle (OntoCancro); Chromosome.Stability (OntoCancro); Class I PI3K s…
P13569	Q96QE4	CFTR	LRRC37B	WT	y	y	n	n	n	n
P13569	Q8N9N7	CFTR	LRRC57	WT	y	y	n	n	n	n	extracellular region; extracellular space		bipolar disorder; schizophrenia	adipose tissue; adrenal gland; amygdala; bone; bone marrow; brain; dorsal root ganglia; heart; hypothalamus; kidney; liver; lung; lymph nodes; mammary gland; ovary; pancreas; pituitary gland; placenta; prostate; salivary gland; skeletal muscle; small intestine; spleen; stomach; testes; uterus	Regulation of nuclear beta catenin signaling and target gene transcription (PID)
P13569	P33241	CFTR	LSP1	WT and F508del	y	y	n	n	n	n	cytoskeleton; extracellular region; extracellular space; plasma membrane	cytoskeletal protein binding	breast cancer; breast carcinoma; cardiovascular system disease; hypertension; lung carcinoma; melanoma; rheumatoid arthritis; ulcerative colitis	adipose tissue; adrenal gland; bone; bone marrow; dorsal root ganglia; heart; liver; lung; lymph nodes; mammary gland; ovary; placenta; prostate; salivary gland; skeletal muscle; small intestine; spleen; stomach; uterus	Apoptosis (KEGG); B Cell Receptor Signaling (WikiPathways); CD4 T cell receptor signaling (INOH); Ebola Virus Pathway on Host (WikiPathways); Epstein-Barr virus infection (KEGG); Focal adhesion (KEGG); Focal Adhesion (WikiPathways); Herpes simplex infection (KEGG); Human immunodeficiency virus 1 infection (KEGG); Human T-cell leukemia virus 1 infection (KEGG); Influenza A (KEGG); JAK STAT pathway…
P13569	P51884	CFTR	LUM	WT	y	y	n	n	n	n	cytoplasm; external encapsulating structure; extracellular matrix; extracellular region; extracellular space; Golgi apparatus; lysosome; vacuole	structural molecule activity	adenocarcinoma; adenoma; adult lymphoma; amyotrophic lateral sclerosis; arteriosclerosis; atherosclerosis; bladder carcinoma; bone osteosarcoma; breast cancer; breast carcinoma; carcinoma; cervical cancer; colon cancer; colon carcinoma; congestive heart failure; coronary artery disease; hepatitis C; large intestine cancer; liver cirrhosis; lung adenocarcinoma; lung carcinoma; lymphoma; malignant …	adipose tissue; adrenal gland; bone; bone marrow; dorsal root ganglia; heart; kidney; liver; lung; lymph nodes; mammary gland; ovary; pancreas; pituitary gland; placenta; prostate; salivary gland; skeletal muscle; small intestine; spleen; stomach; testes; uterus	a6b1 and a6b4 Integrin signaling (PID); Alpha6Beta4Integrin (NetPath); Focal adhesion (KEGG); Focal Adhesion (WikiPathways); Human papillomavirus infection (KEGG); Pathogenic Escherichia coli infection (KEGG); Pathogenic Escherichia coli infection (WikiPathways); PDGFR-beta signaling (PID); PI3K-Akt signaling (KEGG); Proteoglycans in cancer (KEGG); Regulation of nuclear beta catenin signaling and…
P13569	Q8TD91	CFTR	MAGEC3	WT	y	y	n	n	n	n	nucleus		Alzheimer's disease; arteriosclerosis; atherosclerosis; obesity; type 2 diabetes mellitus	pituitary gland	EGFR1 (NetPath); Pathways in cancer (KEGG)
P13569	Q9HCC0	CFTR	MCCC2	WT	y	y	n	n	n	n	cytoplasm; cytosol; mitochondrion	ion binding; ligase activity	breast cancer; breast carcinoma; lung carcinoma; myocardial infarction; prostate cancer; prostate carcinoma; schizophrenia	adipose tissue; adrenal gland; amygdala; bone; bone marrow; brain; dorsal root ganglia; heart; hypothalamus; kidney; liver; lung; lymph nodes; mammary gland; ovary; pancreas; pituitary gland; placenta; prostate; salivary gland; skeletal muscle; small intestine; spleen; stomach; testes; uterus	adipocyte_v2.1 (systems-biology.org); beta_cell_v2.3 (systems-biology.org); Class I PI3K signaling events mediated by Akt (PID); EGF (INOH); EGFR1 (NetPath); hepatocyte_v2.9 (systems-biology.org); insulin (INOH); Leptin signaling (WikiPathways); Macrophage_Map_Update_ver2_re (systems-biology.org); PDGFR-beta signaling (PID); Prolactin Signaling (WikiPathways); Regulation of Telomerase (PID); Skel…
P13569	Q9HCE5	CFTR	METTL14	WT	y	y	n	n	n	n	nucleoplasm; nucleus	ion binding; methyltransferase activity; mRNA binding; RNA binding	acute lymphocytic leukemia; acute myeloid leukemia; childhood leukemia; endometrial cancer; endometrial carcinoma; large intestine cancer; leukemia; obesity; stomach cancer; stomach carcinoma	adipose tissue; adrenal gland; amygdala; bone; bone marrow; brain; dorsal root ganglia; heart; hypothalamus; kidney; liver; lung; lymph nodes; mammary gland; ovary; pancreas; pituitary gland; placenta; prostate; salivary gland; skeletal muscle; small intestine; spleen; stomach; testes; uterus
P13569	Q96IZ6	CFTR	METTL2A	WT and F508del	y	y	n	n	n	n		methyltransferase activity
P13569	Q3V5L5	CFTR	MGAT5B	WT and F508del	y	y	n	n	n	n	cytoplasm; Golgi apparatus	glycosyltransferase activity; ion binding	brain cancer; clear cell renal cell carcinoma; neuroblastoma	amygdala; brain; hypothalamus; lung; pancreas; pituitary gland; skeletal muscle
P13569		CFTR	MGC2752	WT and F508del	y	y	n	n	n	n
P13569		CFTR	MGC45922	WT	y	y	n	n	n	n
P13569	Q8N344	CFTR	MIER2	WT and F508del	y	y	n	n	n	n	cytoplasm; nucleoplasm; nucleus	enzyme binding; hydrolase activity, acting on carbon-nitrogen (but not peptide) bonds		adipose tissue; adrenal gland; amygdala; bone; bone marrow; brain; dorsal root ganglia; heart; hypothalamus; kidney; liver; lung; lymph nodes; mammary gland; ovary; pancreas; pituitary gland; placenta; prostate; salivary gland; skeletal muscle; small intestine; spleen; stomach; testes; uterus	Androgen receptor signaling (WikiPathways); Cell cycle (KEGG); Cell Cycle (WikiPathways); Epstein-Barr virus infection (KEGG); Regulation of Telomerase (PID)
P13569	Q6PF18	CFTR	MORN3	WT	y	y	n	n	n	n	nucleus			amygdala; placenta; testes	keratinocyte differentiation (BioCarta); RANKL/RANK (Receptor activator of NFKB (ligand)) Signaling (WikiPathways)
P13569	P34949	CFTR	MPI	WT	y	y	n	n	n	n	cytoplasm; cytosol; extracellular region; extracellular space	ion binding; isomerase activity	acute myeloid leukemia; Alzheimer's disease; cardiovascular system disease; congestive heart failure; coronary artery disease; diabetes mellitus; hepatitis B; hypertension; liver disease; malignant glioma; myocardial infarction; schizophrenia; type 2 diabetes mellitus	adipose tissue; adrenal gland; amygdala; brain; dorsal root ganglia; heart; hypothalamus; kidney; liver; lung; lymph nodes; mammary gland; ovary; pancreas; pituitary gland; prostate; salivary gland; skeletal muscle; small intestine; spleen; stomach; testes; uterus	beta_cell_v2.3 (systems-biology.org); Macrophage_Map_Update_ver2_re (systems-biology.org); Skeletal_muscle_v2.9 (systems-biology.org)
P13569	Q8N565	CFTR	MREG	WT	y	y	n	n	n	n	cytoplasm; cytoplasmic vesicle; endosome; lysosome; plasma membrane; vacuole	lipid binding	thyroid cancer; thyroid carcinoma	adipose tissue; adrenal gland; amygdala; bone; bone marrow; brain; dorsal root ganglia; hypothalamus; kidney; liver; lung; lymph nodes; mammary gland; pituitary gland; placenta; prostate; salivary gland; small intestine; spleen; stomach; uterus
P13569	Q92552	CFTR	MRPS27	WT	y	y	n	n	n	n	cytoplasm; mitochondrion; nucleolus; nucleus; ribosome	RNA binding; rRNA binding	acute myeloid leukemia	adipose tissue; adrenal gland; amygdala; bone; bone marrow; brain; dorsal root ganglia; heart; hypothalamus; kidney; liver; lung; lymph nodes; mammary gland; ovary; pancreas; pituitary gland; placenta; prostate; salivary gland; skeletal muscle; small intestine; spleen; stomach; testes; uterus	a6b1 and a6b4 Integrin signaling (PID); EGF (INOH); LKB1 signaling events (PID); Prolactin (NetPath); Regulation of nuclear beta catenin signaling and target gene transcription (PID); TGF-beta Signaling (WikiPathways); TGF_beta_Receptor (NetPath); TNFalpha (NetPath); Trk receptor signaling mediated by PI3K and PLC-gamma (PID)
P13569	Q9P289	CFTR	MST4	WT	y	y	n	n	n	n	cytoplasm; cytoplasmic vesicle; cytosol; extracellular region; extracellular space; Golgi apparatus; plasma membrane	ion binding; kinase activity	glioblastoma multiforme; prostate cancer; prostate carcinoma; stomach cancer; stomach carcinoma	adipose tissue; bone; bone marrow; kidney; liver; lung; lymph nodes; mammary gland; pituitary gland; placenta; prostate; salivary gland; small intestine; spleen; stomach; uterus	adipocyte_v2.1 (systems-biology.org); AGE/RAGE (WikiPathways); Alpha6Beta4Integrin (NetPath); Apoptosis (KEGG); Apoptosis (OntoCancro); Association Between Physico-Chemical Features and Toxicity Associated (WikiPathways); ATM Signaling (WikiPathways); ATM Signaling Network (Spike); B Cell Receptor Signaling (WikiPathways); Base.excision.repair..BER. (OntoCancro); BCR signaling (PID); beta_cell_v2…
P13569	Q96EZ4	CFTR	MYEOV	WT	y	y	n	n	n	n			adenocarcinoma; breast cancer; breast carcinoma; cardiovascular system disease; chronic lymphocytic leukemia; colon cancer; colon carcinoma; esophagus squamous cell carcinoma; large intestine cancer; lung carcinoma; multiple myeloma; neuroblastoma; non-small cell lung carcinoma; squamous cell carcinoma; stomach carcinoma	adipose tissue; amygdala; bone; bone marrow; mammary gland; ovary; placenta; salivary gland; skeletal muscle; spleen; stomach; testes; uterus	Proteoglycans in cancer (KEGG); RAS signaling and tumorigenesis (Spike)
P13569	Q9H1R3	CFTR	MYLK2	WT	y	y	n	n	n	n	cytoplasm; nucleus	cytoskeletal protein binding; ion binding; kinase activity	breast cancer; carcinoma; colitis; inflammatory bowel disease; large intestine cancer; lung adenocarcinoma	bone; bone marrow; skeletal muscle; small intestine	a6b1 and a6b4 Integrin signaling (PID); adipocyte_v2.1 (systems-biology.org); AGE/RAGE (WikiPathways); Alpha6Beta4Integrin (NetPath); AndrogenReceptor (NetPath); Apoptosis (KEGG); Apoptosis (OntoCancro); Association Between Physico-Chemical Features and Toxicity Associated (WikiPathways); ATM Signaling (WikiPathways); ATM Signaling Network (Spike); B Cell Receptor Signaling (WikiPathways); Base.e…
P13569	P15173	CFTR	MYOG	WT	y	y	n	n	n	n	chromosome; nucleoplasm; nucleus	DNA-binding transcription factor activity; DNA binding	chronic obstructive pulmonary disease; congestive heart failure; neuroblastoma; neurodegenerative disease; obesity; osteoporosis	pancreas; skeletal muscle; small intestine	AGE/RAGE (WikiPathways); Androgen receptor signaling (WikiPathways); AndrogenReceptor (NetPath); B Cell Receptor Signaling (WikiPathways); beta_cell_v2.3 (systems-biology.org); Brain-Derived Neurotrophic Factor (BDNF) signaling (WikiPathways); Cell cycle (KEGG); Cell Cycle (WikiPathways); Chronic myeloid leukemia (KEGG); EGF/EGFR Signaling (WikiPathways); EGF_receptor_transactivation_in_Cardiac_H…
P13569	Q6ZVX7	CFTR	NCCRP1	WT	y	y	n	n	n	n	cytoplasm; extracellular region; extracellular space		stomach cancer; stomach carcinoma		ATM Signaling Network (Spike); LKB1 signaling events (PID)
P13569	Q4ZJI4	CFTR	NHEDC1	WT	y	y	n	n	n	n	cilium; plasma membrane	transmembrane transporter activity	cardiovascular system disease; schizophrenia	testes
P13569	Q9NQ35	CFTR	NRIP3	WT	y	n	y	y	n	n		peptidase activity		adipose tissue; adrenal gland; amygdala; bone; bone marrow; brain; dorsal root ganglia; heart; hypothalamus; kidney; liver; lung; lymph nodes; mammary gland; ovary; pancreas; pituitary gland; placenta; prostate; salivary gland; skeletal muscle; small intestine; spleen; stomach; testes; uterus
P13569	Q6UX06	CFTR	OLFM4	WT	y	y	n	n	n	n	cytoplasm; cytoplasmic vesicle; cytosol; extracellular region; extracellular space; lysosome; mitochondrion; nucleoplasm; nucleus; plasma membrane; vacuole	structural molecule activity	adenoma; breast cancer; breast carcinoma; carcinoma; colon cancer; colon carcinoma; endometrial cancer; endometrial carcinoma; endometriosis; head and neck squamous cell carcinoma; inflammatory bowel disease; large intestine cancer; lung adenocarcinoma; non-small cell lung carcinoma; obesity; ovarian cancer; pancreatic carcinoma; prostate cancer; prostate carcinoma; stomach cancer; stomach carcin…	bone; bone marrow; lymph nodes; pancreas; prostate; salivary gland; small intestine; stomach
P13569	Q96CV9	CFTR	OPTN	WT	y	y	n	n	n	n	cytoplasm; cytoplasmic vesicle; cytosol; endosome; Golgi apparatus; nucleoplasm; nucleus; vacuole	enzyme binding; ion binding; protein-macromolecule adaptor activity	Alzheimer's disease; amyotrophic lateral sclerosis; brain cancer; breast cancer; breast carcinoma; carcinoma; clear cell renal cell carcinoma; colitis; glioblastoma multiforme; hepatitis C; inflammatory bowel disease; lung carcinoma; malignant glioma; neuroblastoma; neurodegenerative disease; Parkinson's disease; prostate cancer; prostate carcinoma; renal cell carcinoma; viral infectious disease	adipose tissue; adrenal gland; amygdala; bone; bone marrow; brain; dorsal root ganglia; heart; hypothalamus; kidney; liver; lung; lymph nodes; mammary gland; ovary; pancreas; pituitary gland; placenta; prostate; salivary gland; skeletal muscle; small intestine; spleen; stomach; testes; uterus	a6b1 and a6b4 Integrin signaling (PID); adipocyte_v2.1 (systems-biology.org); Alpha6Beta4Integrin (NetPath); Apoptosis (KEGG); Apoptosis (OntoCancro); ATM Signaling (WikiPathways); Base.excision.repair..BER. (OntoCancro); BCR signaling (PID); beta_cell_v2.3 (systems-biology.org); Cell cycle (KEGG); Cell Cycle (WikiPathways); Cell.Cycle (OntoCancro); Chromosome.Stability (OntoCancro); Class I PI3K…
P13569	Q15077	CFTR	P2RY6	WT	y	y	n	n	n	n	plasma membrane		Alzheimer's disease; breast cancer; breast carcinoma; congestive heart failure; endometriosis; hypertension; large intestine cancer; lung adenocarcinoma; lung benign neoplasm; neuroblastoma; pancreatic carcinoma; Parkinson's disease; stomach cancer; stomach carcinoma; viral infectious disease	adrenal gland; amygdala; bone; bone marrow; brain; heart; hypothalamus; kidney; liver; lymph nodes; ovary; pancreas; pituitary gland; placenta; salivary gland; skeletal muscle; small intestine; spleen; testes; uterus	Macrophage_Map_Update_ver2_re (systems-biology.org)
P13569	Q9NTI5	CFTR	PDS5B	WT	y	y	n	n	n	n	chromosome; cytoplasm; cytosol; nucleoplasm; nucleus	DNA binding	breast cancer; breast carcinoma; carcinoma; congestive heart failure; large intestine cancer; lung carcinoma; pancreatic carcinoma; prostate cancer; prostate carcinoma	adipose tissue; adrenal gland; amygdala; bone; bone marrow; brain; dorsal root ganglia; heart; hypothalamus; kidney; lung; lymph nodes; mammary gland; ovary; pancreas; pituitary gland; placenta; prostate; salivary gland; skeletal muscle; small intestine; spleen; stomach; testes; uterus	Apoptosis (OntoCancro); ATM Signaling Network (Spike); Base.excision.repair..BER. (OntoCancro); Cell cycle (KEGG); Cell Cycle (WikiPathways); Cell.Cycle (OntoCancro); Chromosome.Stability (OntoCancro); Expanded.Apoptosis (OntoCancro); Homologous.recombination..HR. (OntoCancro); Mismatch.repair..MMR. (OntoCancro); Non.homologous.end.joining (OntoCancro); Nucleotide.excision.repair..NER. (OntoCancr…
P13569	Q9UHJ9	CFTR	PGAP2	WT	y	y	n	n	n	n	cytoplasm; endoplasmic reticulum; Golgi apparatus		bone osteosarcoma; osteosarcoma; pediatric osteosarcoma	adipose tissue; adrenal gland; amygdala; bone; bone marrow; brain; dorsal root ganglia; heart; hypothalamus; kidney; liver; lung; lymph nodes; mammary gland; ovary; pancreas; pituitary gland; placenta; prostate; salivary gland; skeletal muscle; small intestine; spleen; stomach; testes; uterus
P13569	P00491	CFTR	PNP	WT	y	y	n	n	n	n	cytoplasm; cytoplasmic vesicle; cytosol; extracellular region; extracellular space; nucleus	glycosyltransferase activity; ion binding	acute lymphocytic leukemia; adult lymphoma; Alzheimer's disease; arteriosclerosis; atherosclerosis; bladder carcinoma; breast cancer; breast carcinoma; carcinoma; chronic lymphocytic leukemia; colon cancer; colon carcinoma; glioblastoma multiforme; head and neck squamous cell carcinoma; lymphoma; melanoma; neuroblastoma; neurodegenerative disease; osteoporosis; ovarian cancer; pancreatic carcinom…	adipose tissue; adrenal gland; amygdala; bone; bone marrow; brain; dorsal root ganglia; heart; hypothalamus; kidney; liver; lung; lymph nodes; mammary gland; ovary; pancreas; pituitary gland; placenta; prostate; salivary gland; skeletal muscle; small intestine; spleen; stomach; testes; uterus
P13569	O60831	CFTR	PRAF2	WT	y	y	n	n	n	n	cytoplasm; cytoplasmic vesicle; endosome		esophagus squamous cell carcinoma; malignant glioma; neuroblastoma	adipose tissue; adrenal gland; amygdala; bone; bone marrow; brain; dorsal root ganglia; heart; hypothalamus; kidney; lung; lymph nodes; mammary gland; ovary; pancreas; pituitary gland; placenta; prostate; salivary gland; skeletal muscle; small intestine; spleen; stomach; testes; uterus	Toll-Like_receptor_signaling_network (systems-biology.org)
P13569	O75626	CFTR	PRDM1	WT and F508del	y	y	n	n	n	n	cytoplasm; nucleoplasm; nucleus	DNA-binding transcription factor activity; DNA binding; enzyme binding; ion binding; methyltransferase activity	acute myeloid leukemia; adult lymphoma; arteriosclerosis; atherosclerosis; B-cell lymphoma; breast cancer; breast carcinoma; carcinoma; childhood leukemia; chronic lymphocytic leukemia; colitis; colon cancer; colon carcinoma; colonic benign neoplasm; hepatitis B; inflammatory bowel disease; leukemia; liver cancer; liver cirrhosis; lung adenocarcinoma; lung carcinoma; lymphoma; malignant glioma; m…	adipose tissue; adrenal gland; bone; bone marrow; brain; dorsal root ganglia; heart; hypothalamus; kidney; liver; lung; lymph nodes; mammary gland; ovary; pancreas; pituitary gland; placenta; prostate; salivary gland; skeletal muscle; small intestine; spleen; stomach; testes; uterus	Androgen receptor signaling (WikiPathways); AndrogenReceptor (NetPath); B Cell Receptor Signaling (WikiPathways); Chronic myeloid leukemia (KEGG); EGFR1 (NetPath); Epstein-Barr virus infection (KEGG); Fluid shear stress and atherosclerosis (KEGG); Hepatitis B (KEGG); Human papillomavirus infection (KEGG); Human T-cell leukemia virus 1 infection (KEGG); IL2 (NetPath); IL6 (NetPath); Integrated Bre…
P13569	P55036	CFTR	PSMD4	WT	y	n	y	y	n	n	cytoplasm; cytosol; nucleoplasm; nucleus	RNA binding	breast cancer; breast carcinoma; cerebrovascular disease; cervical cancer; cervix carcinoma; chronic myeloid leukemia; coronary artery disease; endometrial cancer; endometrial carcinoma; esophageal cancer; esophageal carcinoma; inflammatory bowel disease; large intestine cancer; liver cancer; liver carcinoma; lung benign neoplasm; multiple myeloma; multiple sclerosis; neuroblastoma; non-small cel…	adipose tissue; adrenal gland; amygdala; bone; bone marrow; brain; dorsal root ganglia; heart; hypothalamus; kidney; liver; lung; lymph nodes; mammary gland; ovary; pancreas; pituitary gland; placenta; prostate; salivary gland; skeletal muscle; small intestine; spleen; stomach; testes; uterus	adipocyte_v2.1 (systems-biology.org); Androgen receptor signaling (WikiPathways); AndrogenReceptor (NetPath); Apoptosis (OntoCancro); ATM Signaling (WikiPathways); ATM Signaling Network (Spike); Base.excision.repair..BER. (OntoCancro); beta_cell_v2.3 (systems-biology.org); Brain-Derived Neurotrophic Factor (BDNF) signaling (WikiPathways); CD4 T cell receptor signaling (INOH); Cell cycle (KEGG); C…
P13569	O95997	CFTR	PTTG1	WT	y	y	n	n	n	n	cytoplasm; cytosol; nucleus	enzyme regulator activity	adenocarcinoma; adenoma; bladder carcinoma; bone osteosarcoma; breast cancer; breast carcinoma; carcinoma; cervical cancer; cervix carcinoma; childhood leukemia; cholangiocarcinoma; clear cell renal cell carcinoma; colon cancer; colon carcinoma; diabetes mellitus; esophageal cancer; esophageal carcinoma; esophagus squamous cell carcinoma; kidney cancer; large intestine cancer; leukemia; liver can…	adipose tissue; adrenal gland; amygdala; bone; bone marrow; brain; dorsal root ganglia; heart; hypothalamus; kidney; liver; lung; lymph nodes; mammary gland; ovary; pancreas; pituitary gland; placenta; prostate; salivary gland; skeletal muscle; small intestine; spleen; stomach; testes; uterus	Androgen receptor signaling (WikiPathways); AndrogenReceptor (NetPath); Apoptosis (KEGG); Apoptosis (OntoCancro); ATM Signaling (WikiPathways); ATM Signaling Network (Spike); B Cell Receptor Signaling (WikiPathways); Base.excision.repair..BER. (OntoCancro); Cell cycle (KEGG); Cell Cycle (WikiPathways); Cell.Cycle (OntoCancro); Chromosome.Stability (OntoCancro); Chronic myeloid leukemia (KEGG); EG…
P13569	Q6DKI7	CFTR	PVRIG	WT and F508del	y	y	n	n	n	n	plasma membrane	enzyme binding	breast cancer; breast carcinoma; childhood leukemia; leukemia	adipose tissue; bone; bone marrow; dorsal root ganglia; heart; liver; lung; lymph nodes; ovary; pituitary gland; placenta; prostate; salivary gland; skeletal muscle; small intestine; spleen; stomach; testes; uterus	CD4 T cell receptor signaling (INOH); T-Cell antigen Receptor (TCR) Signaling (WikiPathways); TCR (NetPath)
P13569	Q15269	CFTR	PWP2	WT and F508del	y	y	n	n	n	n	nucleolus; nucleoplasm; nucleus	RNA binding		adipose tissue; adrenal gland; amygdala; bone; bone marrow; brain; dorsal root ganglia; heart; hypothalamus; kidney; liver; lung; lymph nodes; mammary gland; ovary; pancreas; placenta; prostate; small intestine; spleen; stomach; testes; uterus
P13569	Q96S79	CFTR	RASL10B	WT	y	y	n	n	n	n	plasma membrane	GTPase activity; ion binding		adipose tissue; adrenal gland; amygdala; brain; dorsal root ganglia; heart; hypothalamus; liver; ovary; pancreas; pituitary gland; salivary gland; skeletal muscle; small intestine; stomach	AGE/RAGE (WikiPathways); Androgen receptor signaling (WikiPathways); Apoptosis (KEGG); B Cell Receptor Signaling (WikiPathways); BCR signaling (PID); Brain-Derived Neurotrophic Factor (BDNF) signaling (WikiPathways); CD4 T cell receptor signaling (INOH); Chronic myeloid leukemia (KEGG); Ebola Virus Pathway on Host (WikiPathways); EGF (INOH); EGF/EGFR Signaling (WikiPathways); EGFR1 (NetPath); EPO…
P13569	O14921	CFTR	RGS13	WT	y	y	n	n	n	n	cytoplasm; cytosol; nucleus; plasma membrane	GTPase activity	adult lymphoma; lymphoma; pediatric lymphoma; type 2 diabetes mellitus	stomach	adipocyte_v2.1 (systems-biology.org); beta_cell_v2.3 (systems-biology.org); hepatocyte_v2.9 (systems-biology.org); Human cytomegalovirus infection (KEGG); Human immunodeficiency virus 1 infection (KEGG); Macrophage_Map_Update_ver2_re (systems-biology.org); Pathways in cancer (KEGG); Skeletal_muscle_v2.9 (systems-biology.org); Toll-Like_receptor_signaling_network (systems-biology.org)
P13569	Q8N6K7	CFTR	SAMD3	WT	y	y	n	n	n	n				adrenal gland; bone; bone marrow; liver; lung; lymph nodes; ovary; pancreas; pituitary gland; spleen; stomach; testes	TGF_beta_Receptor (NetPath)
P13569	Q5PRF9	CFTR	SAMD4B	WT	y	y	n	n	n	n	cytoplasm; cytosol; nucleus	mRNA binding; RNA binding		adipose tissue; adrenal gland; amygdala; bone; bone marrow; brain; dorsal root ganglia; heart; hypothalamus; kidney; liver; lung; lymph nodes; mammary gland; ovary; pancreas; pituitary gland; placenta; prostate; salivary gland; skeletal muscle; small intestine; spleen; stomach; testes; uterus	a6b1 and a6b4 Integrin signaling (PID); adipocyte_v2.1 (systems-biology.org); Alpha6Beta4Integrin (NetPath); beta_cell_v2.3 (systems-biology.org); Brain-Derived Neurotrophic Factor (BDNF) signaling (WikiPathways); Cell cycle (KEGG); Cell Cycle (WikiPathways); Chronic myeloid leukemia (KEGG); Class I PI3K signaling events mediated by Akt (PID); EGF (INOH); EGF/EGFR Signaling (WikiPathways); EGFR1 …
P13569	P31040	CFTR	SDHA	WT	y	n	y	y	n	n	cytoplasm; mitochondrion; nucleolus; nucleus	ion binding; oxidoreductase activity	bone osteosarcoma; breast cancer; breast carcinoma; cardiomyopathy; cervical cancer; cervix carcinoma; clear cell renal cell carcinoma; melanoma; neuroblastoma; non-small cell lung carcinoma; osteosarcoma; pediatric osteosarcoma; renal cell carcinoma; schizophrenia; type 2 diabetes mellitus	adipose tissue; adrenal gland; amygdala; bone; bone marrow; brain; dorsal root ganglia; heart; hypothalamus; kidney; liver; lung; lymph nodes; mammary gland; ovary; pancreas; pituitary gland; placenta; prostate; salivary gland; skeletal muscle; small intestine; spleen; stomach; testes; uterus	a6b1 and a6b4 Integrin signaling (PID); adipocyte_v2.1 (systems-biology.org); Alpha6Beta4Integrin (NetPath); Apoptosis (OntoCancro); Base.excision.repair..BER. (OntoCancro); beta_cell_v2.3 (systems-biology.org); Cell cycle (KEGG); Cell Cycle (WikiPathways); Cell.Cycle (OntoCancro); Chromosome.Stability (OntoCancro); Class I PI3K signaling events mediated by Akt (PID); EGF (INOH); Expanded.Apoptos…
P13569	Q9BRL7	CFTR	SEC22C	WT	y	y	n	n	n	n	cytoplasm; endoplasmic reticulum			adipose tissue; adrenal gland; amygdala; bone; bone marrow; brain; dorsal root ganglia; heart; hypothalamus; kidney; liver; lung; lymph nodes; mammary gland; ovary; pancreas; pituitary gland; placenta; prostate; salivary gland; skeletal muscle; small intestine; spleen; stomach; testes; uterus
P13569	O15041	CFTR	SEMA3E	WT	y	y	n	n	n	n	extracellular region; extracellular space; plasma membrane		arteriosclerosis; asthma; atherosclerosis; cerebrovascular disease; colitis; diabetes mellitus; endometriosis; glioblastoma multiforme; large intestine cancer; melanoma; obesity; prostate cancer; prostate carcinoma; stomach cancer; stomach carcinoma; ulcerative colitis	mammary gland
P13569	Q96JX3	CFTR	SERAC1	WT	y	y	n	n	n	n	cytoplasm; endoplasmic reticulum; external encapsulating structure; extracellular matrix; mitochondrion			adipose tissue; adrenal gland; amygdala; bone; bone marrow; brain; dorsal root ganglia; heart; hypothalamus; kidney; liver; lung; lymph nodes; mammary gland; ovary; pancreas; pituitary gland; placenta; prostate; salivary gland; skeletal muscle; small intestine; spleen; stomach; testes; uterus
P13569	Q9P0V3	CFTR	SH3BP4	WT	y	y	n	n	n	n	cytoplasm; cytoplasmic vesicle; extracellular region; extracellular space; nucleus; plasma membrane	enzyme binding; enzyme regulator activity	adenoma; adult lymphoma; breast cancer; breast carcinoma; cerebrovascular disease; childhood leukemia; chronic lymphocytic leukemia; endometriosis; glioblastoma multiforme; head and neck squamous cell carcinoma; leukemia; liver cancer; liver carcinoma; lung adenocarcinoma; lymphoma; pancreatic carcinoma; pediatric lymphoma; prostate cancer; prostate carcinoma; psoriasis; retinoblastoma; rheumatoi…	adipose tissue; adrenal gland; amygdala; brain; dorsal root ganglia; heart; hypothalamus; kidney; liver; lung; lymph nodes; mammary gland; ovary; pancreas; pituitary gland; placenta; prostate; salivary gland; skeletal muscle; small intestine; spleen; stomach; testes; uterus	a6b1 and a6b4 Integrin signaling (PID); adipocyte_v2.1 (systems-biology.org); Alpha6Beta4Integrin (NetPath); B Cell Receptor Signaling (WikiPathways); Brain-Derived Neurotrophic Factor (BDNF) signaling (WikiPathways); CD4 T cell receptor signaling (INOH); Cell cycle (KEGG); Cell Cycle (WikiPathways); Chronic myeloid leukemia (KEGG); Class I PI3K signaling events mediated by Akt (PID); EGF (INOH);…
P13569	P29353	CFTR	SHC1	WT	y	y	n	n	n	n	cytoplasm; cytosol; mitochondrion; plasma membrane	enzyme binding; lipid binding; protein-macromolecule adaptor activity	arteriosclerosis; atherosclerosis; breast cancer; breast carcinoma; carcinoma; cardiovascular system disease; cerebrovascular disease; clear cell renal cell carcinoma; colon cancer; colon carcinoma; colonic benign neoplasm; diabetes mellitus; endometriosis; glioblastoma multiforme; hypertension; inflammatory bowel disease; large intestine cancer; liver cancer; lung carcinoma; melanoma; neuroblast…	adipose tissue; adrenal gland; amygdala; bone; bone marrow; brain; dorsal root ganglia; heart; hypothalamus; kidney; liver; lung; lymph nodes; mammary gland; ovary; pancreas; pituitary gland; placenta; prostate; salivary gland; skeletal muscle; small intestine; spleen; stomach; testes; uterus	a6b1 and a6b4 Integrin signaling (PID); adipocyte_v2.1 (systems-biology.org); AGE/RAGE (WikiPathways); Alpha6Beta4Integrin (NetPath); Androgen receptor signaling (WikiPathways); AndrogenReceptor (NetPath); Apoptosis (KEGG); Apoptosis (OntoCancro); Association Between Physico-Chemical Features and Toxicity Associated (WikiPathways); B Cell Receptor Signaling (WikiPathways); Base.excision.repair..B…
P13569	Q3KNW5	CFTR	SLC10A6	WT	y	y	n	n	n	n	plasma membrane	transmembrane transporter activity	breast cancer; breast carcinoma
P13569	Q86WA9	CFTR	SLC26A11	WT	y	y	n	n	n	n	cytoplasm; endoplasmic reticulum; extracellular region; extracellular space; Golgi apparatus; lysosome; nucleoplasm; nucleus; plasma membrane; vacuole	transmembrane transporter activity	chronic myeloid leukemia	adipose tissue; adrenal gland; amygdala; bone; bone marrow; brain; dorsal root ganglia; heart; hypothalamus; kidney; liver; lung; lymph nodes; mammary gland; ovary; pancreas; pituitary gland; placenta; prostate; salivary gland; skeletal muscle; small intestine; spleen; stomach; testes; uterus
P13569	Q969S0	CFTR	SLC35B4	WT	y	y	n	n	n	n	cytoplasm; endoplasmic reticulum; Golgi apparatus	transmembrane transporter activity	obesity; prostate cancer; prostate carcinoma; stomach cancer; stomach carcinoma	adipose tissue; adrenal gland; amygdala; bone; bone marrow; brain; dorsal root ganglia; heart; hypothalamus; kidney; liver; lung; lymph nodes; mammary gland; ovary; pancreas; pituitary gland; placenta; prostate; salivary gland; skeletal muscle; small intestine; spleen; stomach; testes; uterus
P13569	Q8NCS7	CFTR	SLC44A5	WT and F508del	y	y	n	n	n	n	plasma membrane	transmembrane transporter activity		placenta
P13569	Q9NS82	CFTR	SLC7A10	WT and F508del	y	y	n	n	n	n	plasma membrane	transmembrane transporter activity	breast cancer; breast carcinoma; prostate carcinoma; schizophrenia	adipose tissue; adrenal gland; amygdala; brain; hypothalamus; mammary gland; pituitary gland
P13569	Q8NB12	CFTR	SMYD1	WT	y	y	n	n	n	n	cytoplasm; nucleus	DNA binding; ion binding; methyltransferase activity	breast carcinoma; congestive heart failure	heart; skeletal muscle; small intestine; stomach	Cell cycle (KEGG); Cell Cycle (WikiPathways); Chronic myeloid leukemia (KEGG); Epstein-Barr virus infection (KEGG); Human papillomavirus infection (KEGG); LKB1 signaling events (PID); Regulation of nuclear beta catenin signaling and target gene transcription (PID); Regulation of Telomerase (PID); Viral carcinogenesis (KEGG)
P13569	P63162	CFTR	SNRPN	WT and F508del	y	y	n	n	n	n	cytoplasm; nucleoplasm; nucleus	RNA binding	adult lymphoma; amyotrophic lateral sclerosis; breast cancer; breast carcinoma; chronic lymphocytic leukemia; glioblastoma multiforme; lymphoma; neuroblastoma; neurodegenerative disease; obesity; ovarian carcinoma; pediatric lymphoma; prostate cancer; prostate carcinoma; schizophrenia; systemic lupus erythematosus	amygdala; brain; hypothalamus
P13569	O60504	CFTR	SORBS3	WT	y	y	n	n	n	n	cytoplasm; cytoskeleton; cytosol; nucleus	cytoskeletal protein binding; structural molecule activity	Alzheimer's disease; arteriosclerosis; atherosclerosis; coronary artery disease; obesity	adipose tissue; adrenal gland; amygdala; bone; bone marrow; brain; dorsal root ganglia; heart; hypothalamus; kidney; liver; lung; lymph nodes; mammary gland; ovary; pancreas; pituitary gland; placenta; prostate; salivary gland; skeletal muscle; small intestine; spleen; stomach; testes; uterus	a6b1 and a6b4 Integrin signaling (PID); adipocyte_v2.1 (systems-biology.org); AGE/RAGE (WikiPathways); Alpha6Beta4Integrin (NetPath); Androgen receptor signaling (WikiPathways); AndrogenReceptor (NetPath); Apoptosis (KEGG); Apoptosis (OntoCancro); Association Between Physico-Chemical Features and Toxicity Associated (WikiPathways); B Cell Receptor Signaling (WikiPathways); Base.excision.repair..B…
P13569	Q6PJ21	CFTR	SPSB3	WT	y	y	n	n	n	n	cytoplasm; cytosol		esophagus squamous cell carcinoma	adipose tissue; adrenal gland; amygdala; bone; bone marrow; brain; dorsal root ganglia; heart; hypothalamus; kidney; liver; lung; lymph nodes; mammary gland; ovary; pancreas; pituitary gland; placenta; prostate; salivary gland; skeletal muscle; small intestine; spleen; stomach; testes; uterus
P13569	Q9NSC7	CFTR	ST6GALNAC1	WT and F508del	y	y	n	n	n	n	cytoplasm; Golgi apparatus	glycosyltransferase activity	bladder carcinoma; breast cancer; breast carcinoma; colon cancer; colon carcinoma; endometrial cancer; endometrial carcinoma; endometriosis; esophagus squamous cell carcinoma; large intestine cancer; myocardial infarction; ovarian cancer; schizophrenia; stomach cancer; stomach carcinoma; ulcerative colitis; urinary bladder cancer	lung; prostate; salivary gland; small intestine; spleen; stomach; uterus
P13569	Q9UGK3	CFTR	STAP2	WT	y	y	n	n	n	n	cytoplasm; cytosol; plasma membrane	protein-macromolecule adaptor activity	B-cell lymphoma; breast cancer; breast carcinoma; cardiomyopathy; cerebrovascular disease; chronic myeloid leukemia; diabetes mellitus; melanoma; obesity; prostate cancer; prostate carcinoma; type 1 diabetes mellitus; type 2 diabetes mellitus	adipose tissue; adrenal gland; amygdala; bone; bone marrow; brain; dorsal root ganglia; heart; hypothalamus; kidney; liver; lung; lymph nodes; mammary gland; ovary; pancreas; pituitary gland; placenta; prostate; salivary gland; small intestine; spleen; stomach; testes; uterus	a6b1 and a6b4 Integrin signaling (PID); adipocyte_v2.1 (systems-biology.org); AGE/RAGE (WikiPathways); Alpha6Beta4Integrin (NetPath); Androgen receptor signaling (WikiPathways); AndrogenReceptor (NetPath); Apoptosis (KEGG); Apoptosis (OntoCancro); Association Between Physico-Chemical Features and Toxicity Associated (WikiPathways); B Cell Receptor Signaling (WikiPathways); Base.excision.repair..B…
P13569		CFTR	STELLAR	WT	y	y	n	n	n	n
P13569	Q16635	CFTR	TAZ	WT and F508del	y	y	n	n	n	n	cytoplasm; mitochondrion	acyltransferase activity	acute myeloid leukemia; arteriosclerosis; asthma; atherosclerosis; bladder carcinoma; bone osteosarcoma; breast cancer; breast carcinoma; carcinoma; cardiomyopathy; chronic myeloid leukemia; chronic obstructive pulmonary disease; clear cell renal cell carcinoma; colon cancer; colon carcinoma; congestive heart failure; endometrial cancer; endometrial carcinoma; esophagus squamous cell carcinoma; g…	adipose tissue; adrenal gland; amygdala; bone; bone marrow; brain; dorsal root ganglia; heart; hypothalamus; kidney; liver; lung; lymph nodes; mammary gland; ovary; pancreas; pituitary gland; placenta; prostate; salivary gland; skeletal muscle; small intestine; spleen; stomach; testes; uterus	Human papillomavirus infection (KEGG); WNT signaling (Spike)
P13569	Q6NUS6	CFTR	TCTN3	WT	y	y	n	n	n	n	cilium; nucleus; plasma membrane			adipose tissue; adrenal gland; amygdala; bone; bone marrow; brain; dorsal root ganglia; heart; hypothalamus; kidney; liver; lung; lymph nodes; mammary gland; ovary; pancreas; pituitary gland; placenta; prostate; salivary gland; skeletal muscle; small intestine; spleen; stomach; testes; uterus
P13569	P19484	CFTR	TFEB	WT	y	y	n	n	n	n	chromosome; cytoplasm; cytosol; lysosome; nucleus; vacuole	DNA-binding transcription factor activity; DNA binding; enzyme binding	adenocarcinoma; Alzheimer's disease; amyotrophic lateral sclerosis; arteriosclerosis; atherosclerosis; bone osteosarcoma; brain cancer; breast cancer; breast carcinoma; carcinoma; cardiomyopathy; cardiovascular system disease; chronic obstructive pulmonary disease; clear cell renal cell carcinoma; colon cancer; colon carcinoma; congestive heart failure; coronary artery disease; glioblastoma multi…	adipose tissue; adrenal gland; amygdala; bone; bone marrow; brain; dorsal root ganglia; heart; hypothalamus; kidney; liver; lung; lymph nodes; mammary gland; pituitary gland; placenta; prostate; salivary gland; skeletal muscle; small intestine; spleen; stomach; uterus	a6b1 and a6b4 Integrin signaling (PID); Alpha6Beta4Integrin (NetPath); Androgen receptor signaling (WikiPathways); AndrogenReceptor (NetPath); Apoptosis (OntoCancro); Base.excision.repair..BER. (OntoCancro); beta_cell_v2.3 (systems-biology.org); Cell cycle (KEGG); Cell Cycle (WikiPathways); Cell.Cycle (OntoCancro); Chromosome.Stability (OntoCancro); Class I PI3K signaling events mediated by Akt (…
P13569	Q03403	CFTR	TFF2	WT and F508del	y	y	n	n	n	n	extracellular region; extracellular space		adenocarcinoma; asthma; breast cancer; breast carcinoma; cholangiocarcinoma; colitis; colon cancer; colon carcinoma; colonic benign neoplasm; esophageal carcinoma; inflammatory bowel disease; large intestine cancer; lung carcinoma; obesity; pancreatic carcinoma; retinoblastoma; rheumatoid arthritis; stomach cancer; stomach carcinoma; ulcerative colitis	pancreas; small intestine; stomach	Fluid shear stress and atherosclerosis (KEGG)
P13569	P01137	CFTR	TGFB1	WT and F508del	y	y	n	n	n	n	cytoplasm; cytoplasmic vesicle; external encapsulating structure; extracellular matrix; extracellular region; extracellular space; Golgi apparatus; nucleus; plasma membrane	enzyme binding	acute lymphocytic leukemia; acute myeloid leukemia; adenocarcinoma; adenoma; adult lymphoma; Alzheimer's disease; amyotrophic lateral sclerosis; arteriosclerosis; asthma; atherosclerosis; B-cell lymphoma; bipolar disorder; bladder carcinoma; bone osteosarcoma; brain cancer; breast cancer; breast carcinoma; carcinoma; cardiomyopathy; cardiovascular system disease; cerebrovascular disease; cervical…	adipose tissue; adrenal gland; amygdala; bone; bone marrow; brain; dorsal root ganglia; heart; hypothalamus; kidney; liver; lung; lymph nodes; mammary gland; ovary; pancreas; pituitary gland; placenta; prostate; skeletal muscle; small intestine; spleen; stomach; testes; uterus	a6b1 and a6b4 Integrin signaling (PID); AGE/RAGE (WikiPathways); Alpha6Beta4Integrin (NetPath); Androgen receptor signaling (WikiPathways); AndrogenReceptor (NetPath); Apoptosis (KEGG); Apoptosis (OntoCancro); Association Between Physico-Chemical Features and Toxicity Associated (WikiPathways); B Cell Receptor Signaling (WikiPathways); Base.excision.repair..BER. (OntoCancro); BCR signaling (PID);…
P13569	Q96MV1	CFTR	TMEM56	WT	y	y	n	n	n	n	cytoplasm; endoplasmic reticulum		bipolar disorder	adipose tissue; adrenal gland; amygdala; bone; bone marrow; brain; dorsal root ganglia; heart; kidney; liver; pancreas; pituitary gland; placenta; prostate; salivary gland; skeletal muscle; small intestine; stomach
P13569	P50591	CFTR	TNFSF10	WT	y	y	n	n	n	n	extracellular region; extracellular space; plasma membrane	ion binding	acute lymphocytic leukemia; acute myeloid leukemia; adenocarcinoma; adenoma; adult lymphoma; Alzheimer's disease; arteriosclerosis; asthma; atherosclerosis; B-cell lymphoma; bipolar disorder; bladder carcinoma; bone osteosarcoma; brain cancer; breast cancer; breast carcinoma; carcinoma; cardiovascular system disease; cerebrovascular disease; cervical cancer; cervix carcinoma; childhood leukemia; …	adipose tissue; adrenal gland; amygdala; bone; bone marrow; brain; dorsal root ganglia; heart; hypothalamus; kidney; liver; lung; lymph nodes; mammary gland; ovary; pancreas; pituitary gland; placenta; prostate; salivary gland; skeletal muscle; small intestine; spleen; stomach; uterus	adipocyte_v2.1 (systems-biology.org); AGE/RAGE (WikiPathways); Apoptosis (KEGG); Apoptosis (OntoCancro); ATM Signaling (WikiPathways); Base.excision.repair..BER. (OntoCancro); beta_cell_v2.3 (systems-biology.org); Brain-Derived Neurotrophic Factor (BDNF) signaling (WikiPathways); Cell.Cycle (OntoCancro); Chromosome.Stability (OntoCancro); Ebola Virus Pathway on Host (WikiPathways); Epstein-Barr v…
P13569	O14657	CFTR	TOR1B	WT	y	y	n	n	n	n	cytoplasm; endoplasmic reticulum; extracellular region; extracellular space; nuclear envelope; nucleus	cytoskeletal protein binding; ion binding		adipose tissue; adrenal gland; amygdala; bone; bone marrow; brain; dorsal root ganglia; heart; hypothalamus; kidney; liver; lung; lymph nodes; mammary gland; ovary; pancreas; pituitary gland; placenta; prostate; salivary gland; skeletal muscle; small intestine; spleen; stomach; testes; uterus
P13569	Q9NXH9	CFTR	TRMT1	WT	y	y	n	n	n	n	nucleoplasm; nucleus	ion binding; methyltransferase activity; RNA binding		adipose tissue; adrenal gland; amygdala; bone; bone marrow; brain; dorsal root ganglia; heart; hypothalamus; kidney; liver; lung; lymph nodes; mammary gland; ovary; pituitary gland; prostate; salivary gland; skeletal muscle; small intestine; spleen; stomach; testes; uterus	Regulation of Telomerase (PID)
P13569	Q15714	CFTR	TSC22D1	WT and F508del	y	y	n	n	n	n	cytoplasm; nucleus		acute myeloid leukemia; brain cancer; carcinoma; cervical cancer; cervix carcinoma; large intestine cancer; lung carcinoma; medulloblastoma; non-small cell lung carcinoma; prostate cancer; prostate carcinoma; type 2 diabetes mellitus	adipose tissue; adrenal gland; amygdala; bone; bone marrow; brain; dorsal root ganglia; heart; hypothalamus; kidney; liver; lung; lymph nodes; mammary gland; ovary; pancreas; pituitary gland; placenta; prostate; salivary gland; skeletal muscle; small intestine; spleen; stomach; testes; uterus	ATM Signaling Network (Spike); Cell cycle (KEGG); Cell Cycle (WikiPathways); EPO signaling (INOH); IL-7 signaling (INOH); Integrated Breast Cancer (WikiPathways); JAK STAT pathway and regulation (INOH); TGF_beta_Receptor (NetPath); VEGF (INOH)
P13569	P02766	CFTR	TTR	WT	y	y	n	n	n	n	cytoplasm; cytoplasmic vesicle; extracellular region; extracellular space; lysosome; vacuole		acute myeloid leukemia; adenocarcinoma; adult lymphoma; Alzheimer's disease; amyotrophic lateral sclerosis; arteriosclerosis; atherosclerosis; B-cell lymphoma; bone osteosarcoma; breast cancer; breast carcinoma; carcinoma; cardiomyopathy; cardiovascular system disease; cerebrovascular disease; cervical cancer; cervix carcinoma; cholangiocarcinoma; chronic myeloid leukemia; colitis; congestive hea…	amygdala; bone; bone marrow; brain; hypothalamus; liver; pancreas; pituitary gland; small intestine; stomach; uterus
P13569	Q13432	CFTR	UNC119	WT and F508del	y	y	n	n	n	n	cytoplasm; cytoskeleton; cytosol; extracellular region; microtubule organizing center	lipid binding	amyotrophic lateral sclerosis; liver cancer; liver carcinoma	adipose tissue; adrenal gland; amygdala; bone; bone marrow; brain; dorsal root ganglia; heart; hypothalamus; kidney; lymph nodes; mammary gland; prostate; salivary gland; small intestine; spleen; stomach; testes; uterus	CD4 T cell receptor signaling (INOH); Epstein-Barr virus infection (KEGG); JAK STAT pathway and regulation (INOH); PDGFR-beta signaling (PID); T-Cell antigen Receptor (TCR) Signaling (WikiPathways); TCR (NetPath); Toll-Like_receptor_signaling_network (systems-biology.org)
P13569	Q9H1C4	CFTR	UNC93B1	WT	y	y	n	n	n	n	cytoplasm; cytoplasmic vesicle; endoplasmic reticulum; endosome; Golgi apparatus; lysosome; vacuole		colon cancer; colon carcinoma; congestive heart failure; liver cirrhosis; ovarian carcinoma; systemic lupus erythematosus	adipose tissue; bone; bone marrow; dorsal root ganglia; lung; lymph nodes; mammary gland; salivary gland; spleen; stomach	Toll-Like_receptor_signaling_network (systems-biology.org)
P13569	Q14694	CFTR	USP10	WT and F508del	y	n	y	y	n	n	cytoplasm; cytoplasmic vesicle; cytoskeleton; cytosol; endosome; nucleoplasm; nucleus	peptidase activity; RNA binding	acute myeloid leukemia; adenoma; Alzheimer's disease; childhood leukemia; chronic myeloid leukemia; colon cancer; colon carcinoma; endometriosis; glioblastoma multiforme; leukemia; lung adenocarcinoma; lung carcinoma; non-small cell lung carcinoma; obesity; ovarian carcinoma; Parkinson's disease; prostate cancer; prostate carcinoma; stomach carcinoma; viral infectious disease	adipose tissue; adrenal gland; amygdala; bone; bone marrow; brain; dorsal root ganglia; heart; hypothalamus; kidney; liver; lung; lymph nodes; mammary gland; ovary; pancreas; pituitary gland; placenta; prostate; salivary gland; skeletal muscle; small intestine; spleen; stomach; testes; uterus	Apoptosis (OntoCancro); ATM Signaling (WikiPathways); ATM Signaling Network (Spike); Base.excision.repair..BER. (OntoCancro); BCR signaling (PID); Brain-Derived Neurotrophic Factor (BDNF) signaling (WikiPathways); CD4 T cell receptor signaling (INOH); Cell cycle (KEGG); Cell Cycle (WikiPathways); Cell.Cycle (OntoCancro); Chromosome.Stability (OntoCancro); EGFR1 (NetPath); Epstein-Barr virus infec…
P13569	O75379	CFTR	VAMP4	WT	y	y	n	n	n	n	cytoplasm; cytoplasmic vesicle; endosome; Golgi apparatus; lysosome; plasma membrane; vacuole		diabetes mellitus; type 2 diabetes mellitus	adipose tissue; adrenal gland; amygdala; bone; bone marrow; brain; dorsal root ganglia; heart; hypothalamus; kidney; liver; lung; lymph nodes; mammary gland; ovary; pancreas; pituitary gland; placenta; prostate; salivary gland; skeletal muscle; small intestine; spleen; stomach; testes; uterus
P13569	Q9P0L0	CFTR	VAPA	WT	y	n	y	y	n	n	cytoplasm; cytoplasmic vesicle; cytoskeleton; cytosol; endoplasmic reticulum; lysosome; nuclear envelope; nucleus; plasma membrane; vacuole	cytoskeletal protein binding	amyotrophic lateral sclerosis; bipolar disorder; hepatitis C; prostate cancer; prostate carcinoma	adipose tissue; adrenal gland; amygdala; bone; bone marrow; brain; dorsal root ganglia; heart; hypothalamus; kidney; liver; lung; lymph nodes; mammary gland; ovary; pancreas; pituitary gland; placenta; prostate; salivary gland; skeletal muscle; small intestine; spleen; stomach; testes; uterus	a6b1 and a6b4 Integrin signaling (PID); adipocyte_v2.1 (systems-biology.org); Alpha6Beta4Integrin (NetPath); Apoptosis (KEGG); beta_cell_v2.3 (systems-biology.org); Class I PI3K signaling events mediated by Akt (PID); Ebola Virus Pathway on Host (WikiPathways); EGF (INOH); EGF/EGFR Signaling (WikiPathways); EGFR1 (NetPath); ErbB1 downstream signaling (PID); FoxO family signaling (PID); Hepatitis …
P13569	O95292	CFTR	VAPB	WT	y	n	y	y	n	n	cytoplasm; endoplasmic reticulum; Golgi apparatus; plasma membrane	cytoskeletal protein binding; enzyme binding	amyotrophic lateral sclerosis; hepatitis C; neurodegenerative disease; Parkinson's disease; schizophrenia	adipose tissue; adrenal gland; amygdala; bone; bone marrow; brain; dorsal root ganglia; heart; hypothalamus; kidney; liver; lung; lymph nodes; mammary gland; ovary; pancreas; pituitary gland; placenta; prostate; salivary gland; skeletal muscle; small intestine; spleen; stomach; testes; uterus	adipocyte_v2.1 (systems-biology.org); AGE/RAGE (WikiPathways); EGFR1 (NetPath); EPO signaling (INOH); Gastrin (NetPath); Human cytomegalovirus infection (KEGG); Human T-cell leukemia virus 1 infection (KEGG); IL-7 signaling (INOH); Macrophage_Map_Update_ver2_re (systems-biology.org); MAPK signaling (KEGG); MAPK Signaling (WikiPathways); RANKL/RANK (Receptor activator of NFKB (ligand)) Signaling (…
P13569	Q6EMK4	CFTR	VASN	WT and F508del	y	y	n	n	n	n	cytoplasm; external encapsulating structure; extracellular matrix; extracellular region; extracellular space; lysosome; mitochondrion; plasma membrane; vacuole		breast cancer; breast carcinoma; kidney disease; liver cancer; liver carcinoma; lung carcinoma; malignant glioma; thyroid cancer; thyroid carcinoma	adipose tissue; adrenal gland; amygdala; brain; dorsal root ganglia; heart; hypothalamus; kidney; liver; lung; lymph nodes; mammary gland; ovary; pancreas; pituitary gland; placenta; prostate; salivary gland; skeletal muscle; small intestine; spleen; stomach; testes; uterus
P13569	P15498	CFTR	VAV1	WT	y	y	n	n	n	n	cytoplasm; cytosol; plasma membrane	enzyme regulator activity; ion binding	acute myeloid leukemia; adenocarcinoma; Alzheimer's disease; arteriosclerosis; asthma; atherosclerosis; B-cell lymphoma; breast cancer; breast carcinoma; cardiomyopathy; childhood leukemia; chronic lymphocytic leukemia; endometriosis; esophagus squamous cell carcinoma; leukemia; liver cancer; lung adenocarcinoma; lung benign neoplasm; lung carcinoma; lymphoma; medulloblastoma; multiple sclerosis;…	adipose tissue; adrenal gland; bone; bone marrow; brain; dorsal root ganglia; hypothalamus; liver; lung; lymph nodes; mammary gland; ovary; pancreas; pituitary gland; placenta; prostate; salivary gland; spleen; stomach; testes; uterus	a6b1 and a6b4 Integrin signaling (PID); adipocyte_v2.1 (systems-biology.org); AGE/RAGE (WikiPathways); Alpha6Beta4Integrin (NetPath); Androgen receptor signaling (WikiPathways); AndrogenReceptor (NetPath); Apoptosis (KEGG); Apoptosis (OntoCancro); Association Between Physico-Chemical Features and Toxicity Associated (WikiPathways); B Cell Receptor Signaling (WikiPathways); Base.excision.repair..B…
P13569	Q14D04	CFTR	VEPH1	WT	y	y	n	n	n	n	plasma membrane	lipid binding	melanoma; ovarian cancer	adrenal gland; kidney; lung; lymph nodes; pancreas; pituitary gland; salivary gland; spleen	Brain-Derived Neurotrophic Factor (BDNF) signaling (WikiPathways); EGFR1 (NetPath); EPO signaling (INOH); IL-7 signaling (INOH); Proteoglycans in cancer (KEGG); Toll-Like_receptor_signaling_network (systems-biology.org); VEGF (INOH); WNT signaling (Spike)
P13569	Q9UK41	CFTR	VPS28	WT	y	y	n	n	n	n	cytoplasm; cytoplasmic vesicle; cytosol; endosome; extracellular region; extracellular space; plasma membrane	ubiquitin-like protein binding		adipose tissue; adrenal gland; amygdala; bone; bone marrow; brain; dorsal root ganglia; heart; hypothalamus; kidney; liver; lung; lymph nodes; mammary gland; ovary; pancreas; pituitary gland; placenta; prostate; salivary gland; skeletal muscle; small intestine; spleen; stomach; testes; uterus	EGF/EGFR Signaling (WikiPathways); TGF-beta Signaling (WikiPathways); TGF_beta_Receptor (NetPath)
P13569	Q9UN37	CFTR	VPS4A	WT	y	n	y	y	n	n	cytoplasm; cytoplasmic vesicle; cytoskeleton; cytosol; endosome; extracellular region; extracellular space; lysosome; microtubule organizing center; nucleus; plasma membrane; vacuole	ATPase; ion binding	Alzheimer's disease; congestive heart failure; glioblastoma multiforme; hepatitis C; viral infectious disease	adipose tissue; adrenal gland; amygdala; bone; bone marrow; brain; dorsal root ganglia; heart; hypothalamus; kidney; liver; lung; lymph nodes; mammary gland; ovary; pancreas; pituitary gland; placenta; prostate; salivary gland; skeletal muscle; small intestine; spleen; stomach; testes; uterus	Ebola Virus Pathway on Host (WikiPathways); EGF/EGFR Signaling (WikiPathways)
P13569	O75351	CFTR	VPS4B	WT	y	y	y	n	y	n	cytoplasm; cytoplasmic vesicle; cytoskeleton; cytosol; endosome; extracellular region; extracellular space; microtubule organizing center; nucleus	ATPase; ion binding	breast cancer; breast carcinoma; colitis; multiple myeloma	adipose tissue; adrenal gland; amygdala; bone; bone marrow; brain; dorsal root ganglia; heart; hypothalamus; kidney; liver; lung; lymph nodes; mammary gland; ovary; pancreas; pituitary gland; placenta; prostate; salivary gland; skeletal muscle; small intestine; spleen; stomach; testes; uterus	Ebola Virus Pathway on Host (WikiPathways); EGF/EGFR Signaling (WikiPathways)
P13569	O00308	CFTR	WWP2	WT and F508del	y	y	n	n	n	n	cytoplasm; cytosol; extracellular region; extracellular space; nucleus	transcription factor binding	B-cell lymphoma; liver cancer; liver carcinoma; lung adenocarcinoma; lung carcinoma; malignant glioma; myocardial infarction; ovarian cancer; prostate cancer; prostate carcinoma; stomach cancer; stomach carcinoma	adipose tissue; adrenal gland; amygdala; bone; bone marrow; brain; dorsal root ganglia; heart; hypothalamus; kidney; liver; lung; lymph nodes; mammary gland; ovary; pancreas; pituitary gland; placenta; prostate; salivary gland; skeletal muscle; small intestine; spleen; stomach; testes; uterus	adipocyte_v2.1 (systems-biology.org); AGE/RAGE (WikiPathways); Alpha6Beta4Integrin (NetPath); Androgen receptor signaling (WikiPathways); AndrogenReceptor (NetPath); Apoptosis (KEGG); Apoptosis (OntoCancro); Association Between Physico-Chemical Features and Toxicity Associated (WikiPathways); ATM Signaling (WikiPathways); ATM Signaling Network (Spike); B Cell Receptor Signaling (WikiPathways); Ba…
P13569	Q8WTP9	CFTR	XAGE3	WT	y	y	n	n	n	n			glioblastoma multiforme; prostate carcinoma	placenta
P13569	Q9H6D3	CFTR	XKR8	WT and F508del	y	y	n	n	n	n	plasma membrane			adipose tissue; adrenal gland; amygdala; bone; bone marrow; brain; dorsal root ganglia; heart; hypothalamus; kidney; liver; lung; lymph nodes; mammary gland; ovary; pancreas; pituitary gland; placenta; prostate; salivary gland; skeletal muscle; small intestine; spleen; stomach; testes; uterus
P13569	Q56UN5	CFTR	YSK4	WT	y	y	n	n	n	n		ion binding; kinase activity	acute myeloid leukemia; adult lymphoma; B-cell lymphoma; chronic obstructive pulmonary disease; lymphoma; pediatric lymphoma; viral infectious disease	testes; uterus	adipocyte_v2.1 (systems-biology.org); Apoptosis (OntoCancro); Association Between Physico-Chemical Features and Toxicity Associated (WikiPathways); B Cell Receptor Signaling (WikiPathways); Base.excision.repair..BER. (OntoCancro); BCR signaling (PID); Brain-Derived Neurotrophic Factor (BDNF) signaling (WikiPathways); Cell.Cycle (OntoCancro); Chromosome.Stability (OntoCancro); Class I PI3K signali…
P13569	Q9BYJ9	CFTR	YTHDF1	WT	y	y	n	n	n	n	cytoplasm	mRNA binding; RNA binding	large intestine cancer; liver cancer; liver carcinoma; lung adenocarcinoma; non-small cell lung carcinoma	adipose tissue; adrenal gland; amygdala; bone; bone marrow; brain; dorsal root ganglia; heart; hypothalamus; kidney; liver; lung; lymph nodes; mammary gland; ovary; pancreas; pituitary gland; placenta; prostate; salivary gland; skeletal muscle; small intestine; spleen; stomach; testes; uterus	ATM Signaling Network (Spike); Cell cycle (KEGG); Cell Cycle (WikiPathways); Prolactin (NetPath); Regulation of Telomerase (PID); TGF_beta_Receptor (NetPath)
P13569	Q9BTP6	CFTR	ZBED2	WT	y	y	n	n	n	n	chromosome; nucleus	DNA-binding transcription factor activity; DNA binding; ion binding		adipose tissue; dorsal root ganglia; lung; ovary; placenta; testes
P13569	Q68DK2	CFTR	ZFYVE26	WT and F508del	y	y	n	n	n	n	cytoplasm; cytoskeleton; lysosome; microtubule organizing center; vacuole	ion binding; lipid binding	breast cancer; breast carcinoma; neurodegenerative disease; Parkinson's disease	adipose tissue; adrenal gland; amygdala; bone; bone marrow; brain; dorsal root ganglia; heart; hypothalamus; kidney; liver; lung; lymph nodes; mammary gland; ovary; pituitary gland; placenta; prostate; salivary gland; skeletal muscle; small intestine; spleen; stomach; uterus
P13569	O14771	CFTR	ZNF213	WT	y	y	n	n	n	n	nucleus	DNA-binding transcription factor activity; DNA binding; ion binding		adipose tissue; adrenal gland; amygdala; bone; bone marrow; brain; dorsal root ganglia; heart; hypothalamus; kidney; liver; lung; lymph nodes; mammary gland; ovary; pancreas; pituitary gland; placenta; prostate; salivary gland; skeletal muscle; small intestine; spleen; stomach; testes; uterus
P13569	P17026	CFTR	ZNF22	WT	y	y	n	n	n	n	nucleoplasm; nucleus	DNA-binding transcription factor activity; DNA binding; ion binding	glioblastoma multiforme	adipose tissue; adrenal gland; amygdala; bone; bone marrow; brain; dorsal root ganglia; heart; hypothalamus; kidney; liver; lung; lymph nodes; mammary gland; ovary; pancreas; pituitary gland; placenta; prostate; salivary gland; skeletal muscle; small intestine; spleen; stomach; testes; uterus
P13569	Q9UC07	CFTR	ZNF69	WT	y	y	n	n	n	n	nucleus	DNA-binding transcription factor activity; DNA binding; ion binding
P13569	Q9NPC4	CFTR	A4GALT	F508del	y	y	n	n	n	n	cytoplasm; Golgi apparatus	glycosyltransferase activity	adenocarcinoma; leukemia	adipose tissue; bone; bone marrow; dorsal root ganglia; heart; kidney; lung; mammary gland; pancreas; placenta; salivary gland; spleen; uterus
P13569	Q96FT7	CFTR	ACCN4	F508del	y	y	n	n	n	n	plasma membrane	transmembrane transporter activity	glioblastoma multiforme; malignant glioma; neuroblastoma	bone; bone marrow; brain; hypothalamus; pancreas; pituitary gland; salivary gland; skeletal muscle; testes
P13569	Q9UHI8	CFTR	ADAMTS1	F508del	y	y	n	n	n	n	cytoplasm; cytoplasmic vesicle; external encapsulating structure; extracellular matrix; extracellular region	ion binding; peptidase activity	Alzheimer's disease; arteriosclerosis; atherosclerosis; bone osteosarcoma; breast cancer; breast carcinoma; cardiovascular system disease; cerebrovascular disease; childhood leukemia; clear cell renal cell carcinoma; coronary artery disease; diabetes mellitus; endometrial cancer; endometrial carcinoma; glioblastoma multiforme; hypertension; large intestine cancer; leukemia; liver cancer; lung ben…	adipose tissue; adrenal gland; amygdala; brain; dorsal root ganglia; heart; hypothalamus; kidney; liver; lung; lymph nodes; mammary gland; ovary; pancreas; pituitary gland; placenta; prostate; salivary gland; skeletal muscle; small intestine; spleen; stomach; testes; uterus	Ebola Virus Pathway on Host (WikiPathways); Fluid shear stress and atherosclerosis (KEGG); Focal adhesion (KEGG); Focal Adhesion (WikiPathways); Human cytomegalovirus infection (KEGG); Human papillomavirus infection (KEGG); Influenza A (KEGG); NFkB Signaling Network (Spike); Pathways in cancer (KEGG); PI3K-Akt signaling (KEGG); Proteoglycans in cancer (KEGG); VEGFA-VEGFR2 Signaling (WikiPathways)
P13569	Q9BUB4	CFTR	ADAT1	F508del	y	y	n	n	n	n		hydrolase activity, acting on carbon-nitrogen (but not peptide) bonds; ion binding; RNA binding		adipose tissue; adrenal gland; amygdala; bone; bone marrow; brain; dorsal root ganglia; heart; hypothalamus; kidney; liver; lung; lymph nodes; mammary gland; ovary; pancreas; pituitary gland; placenta; prostate; salivary gland; skeletal muscle; small intestine; spleen; stomach; testes; uterus
P13569	Q5VU57	CFTR	AGBL4	F508del	y	y	n	n	n	n	cilium; cytoplasm; cytoskeleton; cytosol; Golgi apparatus; microtubule organizing center	cytoskeletal protein binding; ion binding; peptidase activity	endometriosis; esophageal cancer; schizophrenia	pituitary gland
P13569	O43865	CFTR	AHCYL1	F508del	y	y	n	n	n	n	cytoplasm; cytosol; endoplasmic reticulum; extracellular region; extracellular space; plasma membrane	RNA binding	adenocarcinoma; Alzheimer's disease; hypertension; ovarian carcinoma	adipose tissue; adrenal gland; amygdala; bone; bone marrow; brain; dorsal root ganglia; heart; hypothalamus; kidney; liver; lung; lymph nodes; mammary gland; ovary; pancreas; pituitary gland; placenta; prostate; salivary gland; skeletal muscle; small intestine; spleen; stomach; testes; uterus	adipocyte_v2.1 (systems-biology.org); ATM Signaling Network (Spike); beta_cell_v2.3 (systems-biology.org); CD4 T cell receptor signaling (INOH); EGFR1 (NetPath); hepatocyte_v2.9 (systems-biology.org); Regulation of nuclear beta catenin signaling and target gene transcription (PID); Skeletal_muscle_v2.9 (systems-biology.org); TGF_beta_Receptor (NetPath); TNF alpha Signaling (WikiPathways); TNFalph…
P13569	O95154	CFTR	AKR7A3	F508del	y	y	n	n	n	n	cytoplasm; cytosol; extracellular region; extracellular space	oxidoreductase activity		adipose tissue; adrenal gland; amygdala; bone; bone marrow; brain; dorsal root ganglia; heart; hypothalamus; kidney; liver; lung; lymph nodes; mammary gland; ovary; pancreas; pituitary gland; placenta; prostate; salivary gland; skeletal muscle; small intestine; spleen; stomach; testes; uterus	beta_cell_v2.3 (systems-biology.org); hepatocyte_v2.9 (systems-biology.org); Skeletal_muscle_v2.9 (systems-biology.org)
P13569	P09972	CFTR	ALDOC	F508del	y	n	y	y	n	n	cytoplasm; cytoplasmic vesicle; cytoskeleton; cytosol; extracellular region; extracellular space	cytoskeletal protein binding; lyase activity	liver cancer; neuroblastoma; schizophrenia	adipose tissue; adrenal gland; amygdala; bone; bone marrow; brain; dorsal root ganglia; heart; hypothalamus; kidney; liver; lung; lymph nodes; mammary gland; ovary; pancreas; pituitary gland; placenta; prostate; salivary gland; skeletal muscle; small intestine; spleen; stomach; testes; uterus	adipocyte_v2.1 (systems-biology.org); beta_cell_v2.3 (systems-biology.org); FoxO family signaling (PID); hepatocyte_v2.9 (systems-biology.org); Macrophage_Map_Update_ver2_re (systems-biology.org); PDGFR-beta signaling (PID); Skeletal_muscle_v2.9 (systems-biology.org); TGF_beta_Receptor (NetPath)
P13569	Q96Q45	CFTR	ALS2CR4	F508del	y	y	n	n	n	n	cilium		head and neck squamous cell carcinoma; lung carcinoma	adipose tissue; adrenal gland; amygdala; bone; bone marrow; brain; dorsal root ganglia; heart; hypothalamus; kidney; lung; lymph nodes; mammary gland; ovary; pancreas; pituitary gland; placenta; prostate; salivary gland; skeletal muscle; small intestine; stomach; testes; uterus
P13569	Q8WVL7	CFTR	ANKRD49	F508del	y	y	n	n	n	n	cytoplasm; cytosol; nucleus		malignant glioma; stomach cancer; stomach carcinoma	adipose tissue; adrenal gland; amygdala; bone; bone marrow; brain; dorsal root ganglia; heart; hypothalamus; kidney; liver; lung; lymph nodes; mammary gland; ovary; pancreas; pituitary gland; placenta; prostate; salivary gland; skeletal muscle; small intestine; spleen; stomach; testes; uterus	FoxO family signaling (PID)
P13569	Q6ZW76	CFTR	ANKS3	F508del	y	y	n	n	n	n	cilium; cytoplasm			adipose tissue; adrenal gland; amygdala; brain; dorsal root ganglia; hypothalamus; kidney; liver; lymph nodes; mammary gland; ovary; pituitary gland; placenta; prostate; small intestine; spleen; stomach; testes; uterus	EGFR1 (NetPath)
P13569	Q9NP61	CFTR	ARFGAP3	F508del	y	y	n	n	n	n	cytoplasm; cytosol; Golgi apparatus	enzyme regulator activity; ion binding	prostate cancer; prostate carcinoma	adipose tissue; adrenal gland; amygdala; bone; bone marrow; brain; dorsal root ganglia; heart; hypothalamus; kidney; liver; lung; lymph nodes; mammary gland; ovary; pancreas; pituitary gland; placenta; prostate; salivary gland; skeletal muscle; small intestine; spleen; stomach; testes; uterus	EGFR1 (NetPath); Toll-Like_receptor_signaling_network (systems-biology.org)
P13569	P85298	CFTR	ARHGAP8	F508del	y	y	n	n	n	n	cytoplasm; cytosol	enzyme regulator activity	bipolar disorder; breast cancer; large intestine cancer		AGE/RAGE (WikiPathways); Alpha6Beta4Integrin (NetPath); EGF/EGFR Signaling (WikiPathways); EGFR1 (NetPath); Leptin signaling (WikiPathways); MAPK signaling (Spike); Pathogenic Escherichia coli infection (KEGG); Pathogenic Escherichia coli infection (WikiPathways); PDGFR-beta signaling (PID); Proteoglycans in cancer (KEGG); RAS signaling and tumorigenesis (Spike); Toll-Like_receptor_signaling_netw…
P13569	Q7Z3E5	CFTR	ARMC9	F508del	y	y	n	n	n	n	cilium; cytoplasm; cytoskeleton; extracellular region; extracellular space; microtubule organizing center		cerebrovascular disease; melanoma; mental depression; viral infectious disease	adipose tissue; adrenal gland; amygdala; brain; dorsal root ganglia; hypothalamus; kidney; liver; lung; lymph nodes; mammary gland; ovary; pancreas; pituitary gland; prostate; salivary gland; small intestine; spleen; stomach; testes; uterus
P13569	A6ND91	CFTR	ASPDH	F508del	y	y	n	n	n	n		oxidoreductase activity		amygdala; brain; heart; hypothalamus; kidney; liver; pituitary gland; uterus	a6b1 and a6b4 Integrin signaling (PID); adipocyte_v2.1 (systems-biology.org); Alpha6Beta4Integrin (NetPath); beta_cell_v2.3 (systems-biology.org); Class I PI3K signaling events mediated by Akt (PID); EGF (INOH); ErbB1 downstream signaling (PID); FoxO family signaling (PID); hepatocyte_v2.9 (systems-biology.org); insulin (INOH); insulin Mam (INOH); LKB1 signaling events (PID); Macrophage_Map_Updat…
P13569	O75363	CFTR	BCAS1	F508del	y	y	n	n	n	n	cytoplasm; extracellular region; extracellular space		breast cancer; breast carcinoma; prostate cancer; schizophrenia	amygdala; bone; bone marrow; brain; dorsal root ganglia; heart; hypothalamus; liver; mammary gland; pancreas; prostate; salivary gland; small intestine; stomach; uterus	EGF (INOH); Regulation of nuclear beta catenin signaling and target gene transcription (PID)
P13569	Q9BUT1	CFTR	BDH2	F508del	y	y	n	n	n	n	cytoplasm; cytosol; extracellular region; extracellular space; mitochondrion	oxidoreductase activity	breast cancer; breast carcinoma; esophageal cancer; esophageal carcinoma; glioblastoma multiforme; ovarian cancer; systemic lupus erythematosus	adipose tissue; adrenal gland; amygdala; bone; bone marrow; brain; dorsal root ganglia; heart; hypothalamus; kidney; liver; lung; lymph nodes; mammary gland; ovary; pancreas; pituitary gland; placenta; prostate; salivary gland; skeletal muscle; small intestine; spleen; stomach; testes; uterus
P13569	Q8IVU9	CFTR	C10orf107	F508del	y	y	n	n	n	n	cilium; cytoplasm; cytoskeleton; microtubule organizing center	ion binding	cardiovascular system disease; coronary artery disease
P13569	Q7Z5V6	CFTR	C11orf66	F508del	y	y	n	n	n	n	cilium; cytoskeleton; microtubule organizing center	enzyme binding		bone; bone marrow; pancreas; pituitary gland; testes
P13569	Q5U5X8	CFTR	C12orf34	F508del	y	y	n	n	n	n				adrenal gland; amygdala; brain; dorsal root ganglia; heart; hypothalamus; kidney; liver; lung; lymph nodes; mammary gland; ovary; pituitary gland; salivary gland; small intestine; spleen; stomach; testes
P13569	Q8N635	CFTR	C16orf73	F508del	y	y	n	n	n	n	chromosome; cytoplasm; nucleus	DNA binding; nuclease activity	lung carcinoma
P13569	Q3B7S5	CFTR	C18orf62	F508del	y	y	n	n	n	n				liver
P13569	Q8NCQ2	CFTR	C19orf34	F508del	y	y	n	n	n	n
P13569	A8MVS5	CFTR	C19orf38	F508del	y	y	n	n	n	n
P13569	Q8N205	CFTR	C19orf46	F508del	y	y	n	n	n	n	nuclear envelope; nucleus			adrenal gland; brain; dorsal root ganglia; heart; hypothalamus; kidney; liver; lung; mammary gland; pancreas; pituitary gland; placenta; prostate; salivary gland; skeletal muscle; small intestine; stomach; uterus	Association Between Physico-Chemical Features and Toxicity Associated (WikiPathways)
P13569	Q8NEQ5	CFTR	C1orf162	F508del	y	y	n	n	n	n				adipose tissue; adrenal gland; bone; bone marrow; dorsal root ganglia; liver; lung; lymph nodes; mammary gland; pancreas; salivary gland; small intestine; spleen; stomach; testes
P13569	Q96LR7	CFTR	C2orf50	F508del	y	y	n	n	n	n				amygdala
P13569	A1A4F0	CFTR	C3orf55	F508del	y	y	n	n	n	n	cytoplasm; lysosome; vacuole	transmembrane transporter activity		adipose tissue; heart; lung; mammary gland; pancreas; pituitary gland; placenta; salivary gland; small intestine
P13569	Q86YA3	CFTR	C4orf21	F508del	y	y	n	n	n	n	cytoplasm	ATPase; helicase activity; ion binding; nuclease activity; RNA binding		amygdala; bone; bone marrow; brain; heart; hypothalamus; lymph nodes; pancreas; placenta; spleen; stomach; testes
P13569	Q9P0P8	CFTR	C6orf203	F508del	y	y	n	n	n	n	cytoplasm; mitochondrion	RNA binding		adipose tissue; adrenal gland; amygdala; bone; bone marrow; brain; dorsal root ganglia; heart; hypothalamus; kidney; liver; lung; lymph nodes; mammary gland; ovary; pancreas; pituitary gland; placenta; prostate; salivary gland; skeletal muscle; small intestine; spleen; stomach; testes; uterus
P13569	Q5TFG8	CFTR	C6orf94	F508del	y	y	n	n	n	n		ion binding		testes
P13569	P10643	CFTR	C7	F508del	y	y	n	n	n	n	extracellular region; extracellular space; plasma membrane		myocardial infarction	adipose tissue; adrenal gland; bone; bone marrow; dorsal root ganglia; heart; kidney; liver; lung; lymph nodes; mammary gland; ovary; pancreas; pituitary gland; placenta; prostate; salivary gland; small intestine; spleen; stomach; testes; uterus	B Cell Receptor Signaling (WikiPathways); EPO signaling (INOH); Herpes simplex infection (KEGG); IL-7 signaling (INOH); JAK STAT pathway and regulation (INOH); NFkB Signaling Network (Spike); Proteoglycans in cancer (KEGG); T-Cell antigen Receptor (TCR) Signaling (WikiPathways); TCR (NetPath); Toll-Like_receptor_signaling_network (systems-biology.org); VEGF (INOH); VEGFA-VEGFR2 Signaling (WikiPat…
P13569	Q96L11	CFTR	C7orf34	F508del	y	y	n	n	n	n	extracellular region			pituitary gland; testes
P13569	Q8IV03	CFTR	C9orf150	F508del	y	y	n	n	n	n			psoriasis; systemic lupus erythematosus; type 1 diabetes mellitus; ulcerative colitis	adipose tissue; adrenal gland; amygdala; bone; bone marrow; brain; dorsal root ganglia; heart; hypothalamus; kidney; liver; lung; lymph nodes; mammary gland; ovary; pancreas; pituitary gland; placenta; prostate; salivary gland; skeletal muscle; small intestine; spleen; stomach; uterus
P13569	Q8N4H0	CFTR	C9orf68	F508del	y	y	n	n	n	n	cilium	cytoskeletal protein binding	acute myeloid leukemia; prostate carcinoma; schizophrenia	amygdala; heart; liver; pancreas; pituitary gland; skeletal muscle; small intestine; stomach; testes
P13569	Q9NRY2	CFTR	C9orf80	F508del	y	y	n	n	n	n	chromosome; nucleoplasm; nucleus			adipose tissue; adrenal gland; amygdala; bone; bone marrow; brain; dorsal root ganglia; heart; hypothalamus; kidney; liver; lung; lymph nodes; mammary gland; ovary; pancreas; pituitary gland; placenta; prostate; salivary gland; skeletal muscle; small intestine; spleen; stomach; testes; uterus
P13569	Q9H9S4	CFTR	CAB39L	F508del	y	y	n	n	n	n	cytoplasm; cytosol		childhood leukemia; endometriosis; leukemia; Parkinson's disease; stomach cancer; stomach carcinoma	adipose tissue; adrenal gland; amygdala; bone; bone marrow; brain; dorsal root ganglia; heart; hypothalamus; kidney; lung; lymph nodes; mammary gland; ovary; pituitary gland; placenta; prostate; salivary gland; skeletal muscle; small intestine; spleen; stomach; testes; uterus	adipocyte_v2.1 (systems-biology.org); ATM Signaling Network (Spike); hepatocyte_v2.9 (systems-biology.org); LKB1 signaling events (PID); Skeletal_muscle_v2.9 (systems-biology.org)
P13569	P0DP23	CFTR	CALM2	F508del	y	n	y	y	n	n	cytoplasm; cytoplasmic vesicle; cytoskeleton; cytosol; extracellular region; microtubule organizing center; mitochondrion; nucleoplasm; nucleus; plasma membrane	cytoskeletal protein binding; enzyme binding; enzyme regulator activity; ion binding	acute lymphocytic leukemia; acute myeloid leukemia; adenocarcinoma; adult lymphoma; Alzheimer's disease; bipolar disorder; bladder carcinoma; breast cancer; breast carcinoma; carcinoma; cerebrovascular disease; childhood leukemia; colon cancer; colon carcinoma; congestive heart failure; coronary artery disease; diabetes mellitus; endometrial cancer; endometrial carcinoma; esophagus squamous cell …		a6b1 and a6b4 Integrin signaling (PID); adipocyte_v2.1 (systems-biology.org); AGE/RAGE (WikiPathways); Alpha6Beta4Integrin (NetPath); Androgen receptor signaling (WikiPathways); AndrogenReceptor (NetPath); Apoptosis (KEGG); Apoptosis (OntoCancro); Association Between Physico-Chemical Features and Toxicity Associated (WikiPathways); B Cell Receptor Signaling (WikiPathways); Base.excision.repair..B…
P13569	P47756	CFTR	CAPZB	F508del	y	n	y	y	n	n	cilium; cytoplasm; cytoskeleton; cytosol; extracellular region; extracellular space	cytoskeletal protein binding	brain cancer; carcinoma; prostate cancer; prostate carcinoma	adipose tissue; adrenal gland; amygdala; bone; bone marrow; brain; dorsal root ganglia; heart; hypothalamus; kidney; liver; lung; lymph nodes; mammary gland; ovary; pancreas; pituitary gland; placenta; prostate; salivary gland; skeletal muscle; small intestine; spleen; stomach; testes; uterus	adipocyte_v2.1 (systems-biology.org); AndrogenReceptor (NetPath); Association Between Physico-Chemical Features and Toxicity Associated (WikiPathways); ATM Signaling (WikiPathways); ATM Signaling Network (Spike); B Cell Receptor Signaling (WikiPathways); BCR signaling (PID); Brain-Derived Neurotrophic Factor (BDNF) signaling (WikiPathways); Cell cycle (KEGG); Cell Cycle (WikiPathways); Class I PI…
P13569	P29466	CFTR	CASP1	F508del	y	y	n	n	n	n	cytoplasm; cytosol; extracellular region; mitochondrion; plasma membrane	enzyme binding; enzyme regulator activity; peptidase activity	acute myeloid leukemia; adult lymphoma; Alzheimer's disease; amyotrophic lateral sclerosis; arteriosclerosis; asthma; atherosclerosis; B-cell lymphoma; bone osteosarcoma; breast cancer; breast carcinoma; carcinoma; cardiomyopathy; cardiovascular system disease; cerebrovascular disease; chronic myeloid leukemia; chronic obstructive pulmonary disease; colitis; congestive heart failure; coronary art…	adipose tissue; adrenal gland; amygdala; bone; bone marrow; brain; dorsal root ganglia; heart; hypothalamus; kidney; liver; lung; lymph nodes; mammary gland; ovary; pancreas; pituitary gland; placenta; prostate; salivary gland; skeletal muscle; small intestine; spleen; stomach; testes; uterus	adipocyte_v2.1 (systems-biology.org); AGE/RAGE (WikiPathways); Alpha6Beta4Integrin (NetPath); Androgen receptor signaling (WikiPathways); AndrogenReceptor (NetPath); Apoptosis (KEGG); Apoptosis (OntoCancro); ATM Signaling (WikiPathways); ATM Signaling Network (Spike); B Cell Receptor Signaling (WikiPathways); Base.excision.repair..BER. (OntoCancro); BCR signaling (PID); beta_cell_v2.3 (systems-bi…
P13569	O14958	CFTR	CASQ2	F508del	y	y	n	n	n	n	cytoplasm; endoplasmic reticulum	ion binding	cardiomyopathy; congestive heart failure; coronary artery disease; hypertension	adipose tissue; adrenal gland; brain; dorsal root ganglia; heart; hypothalamus; mammary gland; ovary; pituitary gland; prostate; skeletal muscle; small intestine; stomach; uterus	beta_cell_v2.3 (systems-biology.org); EGF_receptor_transactivation_in_Cardiac_Hypertrophy (IPAVS); keratinocyte differentiation (BioCarta); Macrophage_Map_Update_ver2_re (systems-biology.org); Role of Calcineurin-dependent NFAT signaling in lymphocytes (PID)
P13569	Q8N4T8	CFTR	CBR4	F508del	y	y	n	n	n	n	cytoplasm; mitochondrion	acyltransferase activity; ion binding; oxidoreductase activity		adipose tissue; adrenal gland; amygdala; bone; bone marrow; brain; dorsal root ganglia; heart; hypothalamus; kidney; liver; lung; lymph nodes; mammary gland; ovary; pancreas; pituitary gland; placenta; prostate; salivary gland; skeletal muscle; small intestine; spleen; stomach; testes; uterus	Macrophage_Map_Update_ver2_re (systems-biology.org)
P13569	A2RUB6	CFTR	CCDC66	F508del	y	y	n	n	n	n	cilium; cytoplasm; cytoskeleton; cytosol; microtubule organizing center	cytoskeletal protein binding	acute myeloid leukemia; colon cancer; colon carcinoma; large intestine cancer; lung adenocarcinoma; stomach cancer; stomach carcinoma	adipose tissue; adrenal gland; amygdala; bone; bone marrow; brain; dorsal root ganglia; heart; hypothalamus; kidney; liver; lung; lymph nodes; mammary gland; ovary; pancreas; pituitary gland; placenta; prostate; salivary gland; skeletal muscle; small intestine; spleen; stomach; testes; uterus
P13569	Q9Y3X0	CFTR	CCDC9	F508del	y	y	n	n	n	n		RNA binding		adipose tissue; adrenal gland; amygdala; bone; bone marrow; brain; dorsal root ganglia; heart; hypothalamus; kidney; liver; lung; lymph nodes; mammary gland; ovary; pancreas; pituitary gland; placenta; prostate; salivary gland; skeletal muscle; small intestine; spleen; stomach; testes; uterus
P13569	P20273	CFTR	CD22	F508del	y	y	n	n	n	n	cytoplasm; cytoplasmic vesicle; endosome; extracellular region; extracellular space; plasma membrane	enzyme binding; ion binding	acute lymphocytic leukemia; acute myeloid leukemia; adult lymphoma; B-cell lymphoma; breast cancer; breast carcinoma; childhood leukemia; chronic lymphocytic leukemia; glioblastoma multiforme; leukemia; lung carcinoma; lymphoma; melanoma; multiple myeloma; pediatric lymphoma; rheumatoid arthritis; systemic lupus erythematosus	adipose tissue; adrenal gland; amygdala; bone; bone marrow; brain; dorsal root ganglia; heart; hypothalamus; kidney; liver; lung; lymph nodes; mammary gland; ovary; pancreas; pituitary gland; placenta; prostate; salivary gland; skeletal muscle; small intestine; spleen; stomach; testes; uterus	a6b1 and a6b4 Integrin signaling (PID); adipocyte_v2.1 (systems-biology.org); AGE/RAGE (WikiPathways); Alpha6Beta4Integrin (NetPath); Androgen receptor signaling (WikiPathways); Apoptosis (OntoCancro); Association Between Physico-Chemical Features and Toxicity Associated (WikiPathways); B Cell Receptor Signaling (WikiPathways); Base.excision.repair..BER. (OntoCancro); BCR signaling (PID); beta_ce…
P13569	Q53EZ4	CFTR	CEP55	F508del	y	y	n	n	n	n	cytoplasm; cytoskeleton; extracellular region; microtubule organizing center; plasma membrane		bladder carcinoma; bone osteosarcoma; breast cancer; breast carcinoma; cervical cancer; cervix carcinoma; chronic lymphocytic leukemia; clear cell renal cell carcinoma; colon cancer; colonic benign neoplasm; esophagus squamous cell carcinoma; glioblastoma multiforme; head and neck squamous cell carcinoma; large intestine cancer; lung adenocarcinoma; lung carcinoma; malignant glioma; non-small cel…	bone; bone marrow; small intestine; stomach; testes	Apoptosis (OntoCancro); ATM Signaling (WikiPathways); ATM Signaling Network (Spike); Base.excision.repair..BER. (OntoCancro); Cell cycle (KEGG); Cell Cycle (WikiPathways); Cell.Cycle (OntoCancro); Chromosome.Stability (OntoCancro); EGF/EGFR Signaling (WikiPathways); Expanded.Apoptosis (OntoCancro); Homologous.recombination..HR. (OntoCancro); Human T-cell leukemia virus 1 infection (KEGG); Integra…
P13569	Q8IUN9	CFTR	CLEC10A	F508del	y	y	n	n	n	n	plasma membrane		adult lymphoma; amyotrophic lateral sclerosis; asthma; B-cell lymphoma; bipolar disorder; breast cancer; breast carcinoma; cervical cancer; cervix carcinoma; coronary artery disease; lung adenocarcinoma; lymphoma; melanoma; neurodegenerative disease; ovarian cancer; pediatric lymphoma; prostate cancer; prostate carcinoma; rheumatoid arthritis; schizophrenia; squamous cell carcinoma; ulcerative co…	adipose tissue; adrenal gland; bone; bone marrow; dorsal root ganglia; heart; liver; lung; lymph nodes; mammary gland; ovary; pancreas; prostate; skeletal muscle; small intestine; spleen; stomach; uterus	Ebola Virus Pathway on Host (WikiPathways)
P13569	O00299	CFTR	CLIC1	F508del	y	n	y	y	n	n	cytoplasm; extracellular region; extracellular space; mitochondrion; nuclear envelope; nucleus; plasma membrane	transmembrane transporter activity	adenocarcinoma; arteriosclerosis; atherosclerosis; brain cancer; breast cancer; breast carcinoma; clear cell renal cell carcinoma; colon cancer; colon carcinoma; colonic benign neoplasm; esophagus squamous cell carcinoma; glioblastoma multiforme; large intestine cancer; liver cancer; liver carcinoma; malignant glioma; multiple sclerosis; ovarian cancer; ovarian carcinoma; pancreatic carcinoma; pr…	adipose tissue; adrenal gland; amygdala; bone; bone marrow; brain; dorsal root ganglia; heart; hypothalamus; kidney; liver; lung; lymph nodes; mammary gland; ovary; pancreas; pituitary gland; placenta; prostate; salivary gland; skeletal muscle; small intestine; spleen; stomach; testes; uterus	AGE/RAGE (WikiPathways); ATM Signaling (WikiPathways); Ebola Virus Pathway on Host (WikiPathways); EGFR1 (NetPath); Epstein-Barr virus infection (KEGG); ErbB1 downstream signaling (PID); Focal adhesion (KEGG); Focal Adhesion (WikiPathways); Gastrin (NetPath); Hepatitis B (KEGG); Herpes simplex infection (KEGG); Human papillomavirus infection (KEGG); Kaposi sarcoma-associated herpesvirus infection…
P13569	Q9Y678	CFTR	COPG	F508del	y	n	y	y	n	n	cytoplasm; cytoplasmic vesicle; cytosol; endoplasmic reticulum; Golgi apparatus	structural molecule activity	malignant glioma	adipose tissue; adrenal gland; amygdala; bone; bone marrow; brain; dorsal root ganglia; heart; hypothalamus; kidney; liver; lung; lymph nodes; mammary gland; ovary; pancreas; pituitary gland; placenta; prostate; salivary gland; skeletal muscle; small intestine; spleen; stomach; testes; uterus	ATM Signaling Network (Spike); CD4 T cell receptor signaling (INOH); Epstein-Barr virus infection (KEGG); Human immunodeficiency virus 1 infection (KEGG); TNFalpha (NetPath)
P13569	Q8N8Q8	CFTR	COX18	F508del	y	y	n	n	n	n	cytoplasm; mitochondrion			adipose tissue; adrenal gland; amygdala; bone; bone marrow; brain; dorsal root ganglia; heart; hypothalamus; kidney; liver; lung; lymph nodes; mammary gland; ovary; pancreas; pituitary gland; placenta; prostate; salivary gland; skeletal muscle; small intestine; spleen; stomach; testes; uterus
P13569	Q14406	CFTR	CSHL1	F508del	y	y	n	n	n	n	extracellular region; extracellular space	ion binding	breast cancer; breast carcinoma; childhood leukemia; glioblastoma multiforme; leukemia; squamous cell carcinoma; type 2 diabetes mellitus	lung; pituitary gland; placenta	TNFalpha (NetPath)
P13569	Q9HCG8	CFTR	CWC22	F508del	y	y	n	n	n	n	cytoplasm; cytosol; nucleoplasm; nucleus	RNA binding	colitis; Parkinson's disease; schizophrenia	adipose tissue; adrenal gland; amygdala; bone; bone marrow; brain; dorsal root ganglia; heart; hypothalamus; kidney; liver; lung; lymph nodes; mammary gland; ovary; pancreas; pituitary gland; placenta; prostate; salivary gland; skeletal muscle; small intestine; spleen; stomach; testes	Herpes simplex infection (KEGG)
P13569	Q9BVG4	CFTR	CXorf26	F508del	y	y	n	n	n	n				adipose tissue; adrenal gland; amygdala; bone; bone marrow; brain; dorsal root ganglia; heart; hypothalamus; kidney; liver; lung; lymph nodes; mammary gland; ovary; pancreas; pituitary gland; placenta; prostate; salivary gland; skeletal muscle; small intestine; spleen; stomach; testes; uterus	Integrated Breast Cancer (WikiPathways); TGF_beta_Receptor (NetPath)
P13569	Q8N8Q1	CFTR	CYB561D1	F508del	y	y	n	n	n	n		ion binding; oxidoreductase activity	schizophrenia	adipose tissue; adrenal gland; amygdala; bone; bone marrow; brain; dorsal root ganglia; heart; hypothalamus; kidney; liver; lung; lymph nodes; mammary gland; ovary; pancreas; pituitary gland; placenta; prostate; salivary gland; skeletal muscle; small intestine; spleen; stomach; testes; uterus
P13569	Q9HCS2	CFTR	CYP4F12	F508del	y	y	n	n	n	n	cytoplasm; endoplasmic reticulum; plasma membrane	ion binding; oxidoreductase activity	acute myeloid leukemia; diabetes mellitus; hypertension	adipose tissue; adrenal gland; bone; bone marrow; dorsal root ganglia; heart; kidney; liver; lymph nodes; mammary gland; ovary; pancreas; pituitary gland; prostate; salivary gland; skeletal muscle; small intestine; spleen; stomach; uterus
P13569	Q6PI48	CFTR	DARS2	F508del	y	y	n	n	n	n	cytoplasm; mitochondrion; nucleoplasm; nucleus	ion binding; ligase activity; RNA binding	multiple sclerosis; neurodegenerative disease; type 2 diabetes mellitus	adipose tissue; adrenal gland; amygdala; bone; bone marrow; brain; dorsal root ganglia; heart; hypothalamus; kidney; liver; lung; lymph nodes; mammary gland; ovary; pancreas; pituitary gland; placenta; prostate; salivary gland; skeletal muscle; small intestine; spleen; stomach; testes; uterus
P13569	Q8N690	CFTR	DEFB119	F508del	y	y	n	n	n	n	extracellular region	lipid binding		testes
P13569	O60443	CFTR	DFNA5	F508del	y	y	n	n	n	n	cytoplasm; cytosol; plasma membrane	ion binding; lipid binding	adenocarcinoma; bipolar disorder; bone osteosarcoma; breast cancer; breast carcinoma; cerebrovascular disease; colon cancer; colon carcinoma; large intestine cancer; lung carcinoma; melanoma; osteosarcoma; pediatric osteosarcoma; rheumatoid arthritis; schizophrenia; squamous cell carcinoma; stomach cancer; stomach carcinoma	adipose tissue; adrenal gland; amygdala; bone; bone marrow; brain; dorsal root ganglia; heart; hypothalamus; kidney; liver; lung; lymph nodes; mammary gland; ovary; pancreas; pituitary gland; placenta; prostate; salivary gland; skeletal muscle; small intestine; spleen; stomach; testes; uterus	EGFR1 (NetPath); RAS signaling and tumorigenesis (Spike)
P13569	Q2VPB7	CFTR	DKFZp761E198	F508del	y	y	n	n	n	n	cytoplasm; lysosome; vacuole		asthma; psoriasis; systemic lupus erythematosus	adipose tissue; adrenal gland; amygdala; bone; bone marrow; brain; dorsal root ganglia; heart; hypothalamus; kidney; liver; lung; lymph nodes; mammary gland; ovary; pancreas; pituitary gland; placenta; prostate; salivary gland; skeletal muscle; small intestine; spleen; stomach; testes; uterus
P13569	P56179	CFTR	DLX6	F508del	y	y	n	n	n	n	chromosome; nucleus	DNA-binding transcription factor activity; DNA binding	esophagus squamous cell carcinoma; non-small cell lung carcinoma	placenta; testes
P13569	Q8TBM8	CFTR	DNAJB14	F508del	y	y	n	n	n	n	cytoplasm; endoplasmic reticulum; nuclear envelope; nucleus			adipose tissue; adrenal gland; amygdala; bone; bone marrow; brain; dorsal root ganglia; heart; hypothalamus; kidney; liver; lung; lymph nodes; mammary gland; ovary; pancreas; pituitary gland; placenta; prostate; salivary gland; skeletal muscle; small intestine; spleen; stomach; testes; uterus
P13569	Q96KC8	CFTR	DNAJC1	F508del	y	y	n	n	n	n	cytoplasm; endoplasmic reticulum; nuclear envelope; nucleus; plasma membrane	DNA binding; enzyme regulator activity	acute myeloid leukemia; breast carcinoma; melanoma; Parkinson's disease	adipose tissue; adrenal gland; amygdala; bone; bone marrow; brain; dorsal root ganglia; heart; hypothalamus; kidney; liver; lung; lymph nodes; mammary gland; ovary; pancreas; pituitary gland; placenta; prostate; salivary gland; skeletal muscle; small intestine; spleen; stomach; testes; uterus
P13569	Q92784	CFTR	DPF3	F508del	y	y	n	n	n	n	chromosome; nucleoplasm; nucleus	histone binding; ion binding	breast cancer; breast carcinoma; chronic lymphocytic leukemia; clear cell renal cell carcinoma; renal cell carcinoma	adrenal gland; amygdala; bone; bone marrow; brain; dorsal root ganglia; heart; hypothalamus; kidney; liver; lymph nodes; ovary; pancreas; pituitary gland; placenta; salivary gland; skeletal muscle; small intestine; testes; uterus	Androgen receptor signaling (WikiPathways); Apoptosis (KEGG); Chronic myeloid leukemia (KEGG); Herpes simplex infection (KEGG); RAGE (NetPath); Regulation of Telomerase (PID); TNFalpha (NetPath)
P13569	P60981	CFTR	DSTN	F508del	y	n	y	y	n	n	cytoplasm; cytoskeleton; extracellular region; extracellular space	cytoskeletal protein binding	colon cancer; colon carcinoma; colonic benign neoplasm; congestive heart failure; glioblastoma multiforme; lung carcinoma; malignant glioma; melanoma; non-small cell lung carcinoma; pancreatic carcinoma; prostate cancer; prostate carcinoma; urinary bladder cancer	adipose tissue; adrenal gland; amygdala; bone; bone marrow; brain; dorsal root ganglia; heart; hypothalamus; kidney; liver; lung; lymph nodes; mammary gland; ovary; pancreas; pituitary gland; placenta; prostate; salivary gland; skeletal muscle; small intestine; spleen; stomach; testes; uterus	adipocyte_v2.1 (systems-biology.org); Androgen receptor signaling (WikiPathways); Association Between Physico-Chemical Features and Toxicity Associated (WikiPathways); beta_cell_v2.3 (systems-biology.org); Ebola Virus Pathway on Host (WikiPathways); EGF (INOH); EGFR1 (NetPath); ErbB1 downstream signaling (PID); Focal adhesion (KEGG); Focal Adhesion (WikiPathways); Hepatitis B (KEGG); MAPK signali…
P13569	Q16829	CFTR	DUSP7	F508del	y	y	n	n	n	n	cytoplasm; cytosol; nucleoplasm; nucleus	enzyme binding; phosphatase activity	acute lymphocytic leukemia; acute myeloid leukemia; breast cancer; breast carcinoma	adipose tissue; adrenal gland; amygdala; bone; bone marrow; brain; dorsal root ganglia; heart; hypothalamus; kidney; liver; lung; lymph nodes; mammary gland; ovary; pancreas; pituitary gland; placenta; prostate; salivary gland; skeletal muscle; small intestine; spleen; stomach; testes; uterus	a6b1 and a6b4 Integrin signaling (PID); adipocyte_v2.1 (systems-biology.org); AGE/RAGE (WikiPathways); Alpha6Beta4Integrin (NetPath); Apoptosis (KEGG); Association Between Physico-Chemical Features and Toxicity Associated (WikiPathways); B Cell Receptor Signaling (WikiPathways); BCR signaling (PID); beta_cell_v2.3 (systems-biology.org); Brain-Derived Neurotrophic Factor (BDNF) signaling (WikiPath…
P13569	O60869	CFTR	EDF1	F508del	y	y	n	n	n	n	cytoplasm; cytosol; nucleolus; nucleoplasm; nucleus	DNA binding; RNA binding; transcription factor binding		adipose tissue; adrenal gland; amygdala; bone; bone marrow; brain; dorsal root ganglia; heart; hypothalamus; kidney; liver; lung; lymph nodes; mammary gland; ovary; pancreas; pituitary gland; placenta; prostate; salivary gland; skeletal muscle; small intestine; spleen; stomach; testes; uterus	AGE/RAGE (WikiPathways); Alpha6Beta4Integrin (NetPath); Androgen receptor signaling (WikiPathways); AndrogenReceptor (NetPath); ATM Signaling (WikiPathways); ATM Signaling Network (Spike); BCR signaling (PID); CD4 T cell receptor signaling (INOH); Cell cycle (KEGG); Cell Cycle (WikiPathways); Chronic myeloid leukemia (KEGG); EGF_receptor_transactivation_in_Cardiac_Hypertrophy (IPAVS); Epstein-Bar…
P13569	Q9H9G7	CFTR	EIF2C3	F508del	y	y	n	n	n	n	chromosome; cytoplasm; cytosol; nuclear chromosome; nucleoplasm; nucleus	ion binding; nuclease activity; RNA binding	breast cancer; breast carcinoma	adipose tissue; adrenal gland; amygdala; bone; bone marrow; brain; dorsal root ganglia; heart; hypothalamus; kidney; liver; lung; lymph nodes; mammary gland; ovary; pancreas; pituitary gland; placenta; prostate; salivary gland; skeletal muscle; small intestine; spleen; stomach; testes; uterus	EGFR1 (NetPath); Pathogenic Escherichia coli infection (KEGG); Pathogenic Escherichia coli infection (WikiPathways); Regulation of Telomerase (PID)
P13569	Q8N5X7	CFTR	EIF4E3	F508del	y	y	n	n	n	n	cytoplasm; cytosol	RNA binding; translation factor activity, RNA binding	breast cancer; breast carcinoma; large intestine cancer; medulloblastoma	adipose tissue; adrenal gland; amygdala; bone; bone marrow; brain; dorsal root ganglia; heart; hypothalamus; kidney; liver; lung; lymph nodes; mammary gland; ovary; pancreas; pituitary gland; placenta; prostate; salivary gland; skeletal muscle; small intestine; spleen; stomach; uterus	Class I PI3K signaling events mediated by Akt (PID); insulin (INOH); insulin Mam (INOH); Toll-Like_receptor_signaling_network (systems-biology.org)
P13569	Q92979	CFTR	EMG1	F508del	y	y	n	n	n	n	chromosome; cytoplasm; nucleolus; nucleoplasm; nucleus	methyltransferase activity; RNA binding; rRNA binding	cerebrovascular disease; endometrial carcinoma	adipose tissue; adrenal gland; amygdala; bone; bone marrow; brain; dorsal root ganglia; heart; hypothalamus; kidney; liver; lung; lymph nodes; mammary gland; ovary; pancreas; pituitary gland; placenta; prostate; salivary gland; skeletal muscle; small intestine; spleen; stomach; testes; uterus
P13569	Q2NKX8	CFTR	ERCC6L	F508del	y	y	n	n	n	n	chromosome; cytoplasm; cytosol	ATPase; DNA binding; helicase activity; ion binding	breast cancer; breast carcinoma; carcinoma; clear cell renal cell carcinoma; hypertension; kidney cancer; large intestine cancer; renal cell carcinoma		Apoptosis (OntoCancro); ATM Signaling (WikiPathways); ATM Signaling Network (Spike); Base.excision.repair..BER. (OntoCancro); Cell cycle (KEGG); Cell Cycle (WikiPathways); Cell.Cycle (OntoCancro); Chromosome.Stability (OntoCancro); Expanded.Apoptosis (OntoCancro); Homologous.recombination..HR. (OntoCancro); Human T-cell leukemia virus 1 infection (KEGG); Integrated Breast Cancer (WikiPathways); M…
P13569	O14944	CFTR	EREG	F508del	y	y	n	n	n	n	cytoplasm; cytoplasmic vesicle; extracellular region; extracellular space; plasma membrane		adenocarcinoma; adenoma; amyotrophic lateral sclerosis; arteriosclerosis; asthma; atherosclerosis; breast cancer; carcinoma; diabetes mellitus; glioblastoma multiforme; head and neck squamous cell carcinoma; large intestine cancer; lung adenocarcinoma; lung benign neoplasm; lung carcinoma; malignant glioma; neurodegenerative disease; non-small cell lung carcinoma; ovarian cancer; pancreatic carci…	bone; bone marrow; ovary	a6b1 and a6b4 Integrin signaling (PID); adipocyte_v2.1 (systems-biology.org); AGE/RAGE (WikiPathways); Alpha6Beta4Integrin (NetPath); Apoptosis (OntoCancro); Association Between Physico-Chemical Features and Toxicity Associated (WikiPathways); B Cell Receptor Signaling (WikiPathways); Base.excision.repair..BER. (OntoCancro); BCR signaling (PID); Brain-Derived Neurotrophic Factor (BDNF) signaling …
P13569	Q96PL5	CFTR	ERMAP	F508del	y	y	n	n	n	n	cytoplasm; cytosol; Golgi apparatus; plasma membrane			adipose tissue; adrenal gland; bone; bone marrow; liver; mammary gland; pituitary gland; placenta; salivary gland; spleen; stomach
P13569	P13804	CFTR	ETFA	F508del	y	y	n	n	n	n	cytoplasm; mitochondrion	ion binding; oxidoreductase activity	acute lymphocytic leukemia; adenocarcinoma; Alzheimer's disease; bladder carcinoma; breast cancer; breast carcinoma; carcinoma; clear cell renal cell carcinoma; glioblastoma multiforme; hepatitis C; kidney disease; lung carcinoma; malignant glioma; melanoma; mental depression; multiple myeloma; multiple sclerosis; neuroblastoma; non-small cell lung carcinoma; obesity; osteoporosis; ovarian cancer…	adipose tissue; adrenal gland; amygdala; bone; bone marrow; brain; dorsal root ganglia; heart; hypothalamus; kidney; liver; lung; lymph nodes; mammary gland; ovary; pancreas; pituitary gland; placenta; prostate; salivary gland; skeletal muscle; small intestine; spleen; stomach; testes; uterus	adipocyte_v2.1 (systems-biology.org); AGE/RAGE (WikiPathways); beta_cell_v2.3 (systems-biology.org); CD4 T cell receptor signaling (INOH); Epstein-Barr virus infection (KEGG); hepatocyte_v2.9 (systems-biology.org); LKB1 signaling events (PID); Macrophage_Map_Update_ver2_re (systems-biology.org); MAPK signaling (Spike); Neurotrophin signaling (KEGG); Skeletal_muscle_v2.9 (systems-biology.org); TNF…
P13569	Q9UI08	CFTR	EVL	F508del	y	y	n	n	n	n	cytoplasm; cytoskeleton; cytosol	cytoskeletal protein binding	breast cancer; breast carcinoma; colon cancer; colon carcinoma; large intestine cancer; liver cirrhosis; multiple myeloma	adipose tissue; adrenal gland; amygdala; bone; bone marrow; brain; dorsal root ganglia; heart; hypothalamus; kidney; liver; lung; lymph nodes; mammary gland; ovary; pancreas; pituitary gland; placenta; prostate; salivary gland; skeletal muscle; small intestine; spleen; stomach; testes; uterus	Alpha6Beta4Integrin (NetPath); Apoptosis (OntoCancro); Association Between Physico-Chemical Features and Toxicity Associated (WikiPathways); Base.excision.repair..BER. (OntoCancro); Cell.Cycle (OntoCancro); Chromosome.Stability (OntoCancro); EGF/EGFR Signaling (WikiPathways); EGFR1 (NetPath); ErbB1 downstream signaling (PID); Expanded.Apoptosis (OntoCancro); Focal adhesion (KEGG); Focal Adhesion …
P13569	P12104	CFTR	FABP2	F508del	y	y	n	n	n	n	cytoplasm; cytosol	ion binding; lipid binding	arteriosclerosis; atherosclerosis; cardiovascular system disease; cerebrovascular disease; coronary artery disease; diabetes mellitus; hepatitis C; hypertension; kidney disease; large intestine cancer; myocardial infarction; obesity; type 1 diabetes mellitus; type 2 diabetes mellitus; ulcerative colitis	heart; lymph nodes; pancreas; small intestine
P13569	Q7Z5A8	CFTR	FAM19A3	F508del	y	y	n	n	n	n	extracellular region; extracellular space				Brain-Derived Neurotrophic Factor (BDNF) signaling (WikiPathways); Hepatitis C (KEGG); hepatocyte_v2.9 (systems-biology.org); Kaposi sarcoma-associated herpesvirus infection (KEGG); Macrophage_Map_Update_ver2_re (systems-biology.org); PI3K-Akt signaling (KEGG); Skeletal_muscle_v2.9 (systems-biology.org); TNF alpha Signaling (WikiPathways)
P13569	Q8N5C1	CFTR	FAM26E	F508del	y	y	n	n	n	n	plasma membrane	transmembrane transporter activity		adipose tissue; adrenal gland; bone; bone marrow; brain; dorsal root ganglia; heart; kidney; lung; lymph nodes; mammary gland; ovary; pancreas; pituitary gland; placenta; prostate; skeletal muscle; small intestine; spleen; stomach; testes; uterus
P13569	Q9H706	CFTR	FAM59A	F508del	y	y	n	n	n	n	plasma membrane		breast carcinoma; stomach carcinoma	adipose tissue; adrenal gland; amygdala; brain; dorsal root ganglia; heart; hypothalamus; kidney; liver; lung; mammary gland; ovary; pancreas; pituitary gland; placenta; prostate; salivary gland; skeletal muscle; small intestine; spleen; stomach; testes; uterus	a6b1 and a6b4 Integrin signaling (PID); Alpha6Beta4Integrin (NetPath); Association Between Physico-Chemical Features and Toxicity Associated (WikiPathways); B Cell Receptor Signaling (WikiPathways); Brain-Derived Neurotrophic Factor (BDNF) signaling (WikiPathways); Chronic myeloid leukemia (KEGG); EGF (INOH); EGF/EGFR Signaling (WikiPathways); EGF_receptor_transactivation_in_Cardiac_Hypertrophy (…
P13569	Q8IZT9	CFTR	FAM9C	F508del	y	y	n	n	n	n	chromosome; nuclear chromosome; nucleus			spleen
P13569	O14526	CFTR	FCHO1	F508del	y	y	n	n	n	n	cytoplasm; cytoplasmic vesicle; cytosol; nucleoplasm; nucleus; plasma membrane			adipose tissue; amygdala; bone; bone marrow; brain; heart; hypothalamus; liver; lymph nodes; mammary gland; ovary; pituitary gland; salivary gland; skeletal muscle; small intestine; spleen; stomach; testes	EGF/EGFR Signaling (WikiPathways)
P13569	Q6ZNL6	CFTR	FGD5	F508del	y	y	n	n	n	n	cytoplasm; cytoplasmic vesicle; cytoskeleton; cytosol; endoplasmic reticulum; endosome; Golgi apparatus; plasma membrane	enzyme binding; enzyme regulator activity; ion binding	breast cancer; breast carcinoma; cardiovascular system disease; clear cell renal cell carcinoma; hypertension; psoriasis	adipose tissue; adrenal gland; amygdala; bone; bone marrow; brain; dorsal root ganglia; heart; hypothalamus; kidney; liver; lung; lymph nodes; mammary gland; ovary; pancreas; pituitary gland; placenta; prostate; skeletal muscle; small intestine; spleen; stomach; testes; uterus	Focal adhesion (KEGG); Focal Adhesion (WikiPathways); Human cytomegalovirus infection (KEGG); Proteoglycans in cancer (KEGG)
P13569	Q14192	CFTR	FHL2	F508del	y	n	y	y	n	n	cytoplasm; nucleoplasm; nucleus	ion binding; transcription factor binding	acute myeloid leukemia; adenoma; Alzheimer's disease; arteriosclerosis; asthma; atherosclerosis; bone osteosarcoma; brain cancer; breast cancer; breast carcinoma; cardiomyopathy; cardiovascular system disease; cervical cancer; cervix carcinoma; colon cancer; colon carcinoma; diabetes mellitus; glioblastoma multiforme; hypertension; large intestine cancer; leukemia; liver cancer; liver carcinoma; …	adipose tissue; adrenal gland; amygdala; bone; bone marrow; brain; dorsal root ganglia; heart; kidney; liver; lung; lymph nodes; mammary gland; ovary; pancreas; pituitary gland; placenta; prostate; salivary gland; skeletal muscle; small intestine; spleen; stomach; testes; uterus	a6b1 and a6b4 Integrin signaling (PID); adipocyte_v2.1 (systems-biology.org); AGE/RAGE (WikiPathways); Alpha6Beta4Integrin (NetPath); Androgen receptor signaling (WikiPathways); AndrogenReceptor (NetPath); Apoptosis (KEGG); Apoptosis (OntoCancro); Association Between Physico-Chemical Features and Toxicity Associated (WikiPathways); ATM Signaling (WikiPathways); ATM Signaling Network (Spike); B Ce…
P13569	Q9Y680	CFTR	FKBP7	F508del	y	y	n	n	n	n	cytoplasm; endoplasmic reticulum	ion binding; isomerase activity	Parkinson's disease; prostate cancer; prostate carcinoma	adipose tissue; adrenal gland; bone; bone marrow; brain; dorsal root ganglia; heart; kidney; liver; lung; lymph nodes; mammary gland; ovary; pancreas; pituitary gland; placenta; prostate; salivary gland; skeletal muscle; small intestine; spleen; stomach; testes; uterus	beta_cell_v2.3 (systems-biology.org); hepatocyte_v2.9 (systems-biology.org); Macrophage_Map_Update_ver2_re (systems-biology.org); Skeletal_muscle_v2.9 (systems-biology.org)
P13569	P49354	CFTR	FNTA	F508del	y	y	n	n	n	n	cytoplasm; cytoskeleton; cytosol; plasma membrane	cytoskeletal protein binding; enzyme binding; transferase activity, transferring alkyl or aryl (other than methyl) groups		adipose tissue; adrenal gland; amygdala; bone; bone marrow; brain; dorsal root ganglia; heart; hypothalamus; kidney; liver; lung; lymph nodes; mammary gland; ovary; pancreas; pituitary gland; placenta; prostate; salivary gland; skeletal muscle; small intestine; spleen; stomach; testes; uterus	Apoptosis (OntoCancro); Base.excision.repair..BER. (OntoCancro); Cell cycle (KEGG); Cell Cycle (WikiPathways); Cell.Cycle (OntoCancro); Chromosome.Stability (OntoCancro); Chronic myeloid leukemia (KEGG); EGF (INOH); ErbB1 downstream signaling (PID); Expanded.Apoptosis (OntoCancro); FoxO signaling (KEGG); Hepatitis B (KEGG); Hepatitis C (KEGG); Homologous.recombination..HR. (OntoCancro); Human T-c…
P13569	P18507	CFTR	GABRG2	F508del	y	y	n	n	n	n	cytoplasm; cytoplasmic vesicle; plasma membrane	transmembrane transporter activity	schizophrenia; type 2 diabetes mellitus	adrenal gland; amygdala; bone; bone marrow; brain; dorsal root ganglia; hypothalamus; liver; ovary; pituitary gland; testes; uterus	beta_cell_v2.3 (systems-biology.org); FoxO signaling (KEGG); Kaposi sarcoma-associated herpesvirus infection (KEGG)
P13569	O75293	CFTR	GADD45B	F508del	y	y	n	n	n	n	cytoplasm; nucleus		cardiomyopathy; cerebrovascular disease; cholangiocarcinoma; chronic myeloid leukemia; colon cancer; colon carcinoma; esophageal cancer; esophageal carcinoma; hepatitis C; large intestine cancer; liver cancer; liver carcinoma; lung adenocarcinoma; lung carcinoma; neuroblastoma; non-small cell lung carcinoma; prostate cancer; prostate carcinoma; rheumatoid arthritis; systemic lupus erythematosus	adipose tissue; adrenal gland; amygdala; bone; bone marrow; brain; dorsal root ganglia; heart; hypothalamus; kidney; liver; lung; lymph nodes; mammary gland; ovary; pancreas; pituitary gland; placenta; prostate; salivary gland; skeletal muscle; small intestine; spleen; stomach; testes; uterus	adipocyte_v2.1 (systems-biology.org); Apoptosis (KEGG); Apoptosis (OntoCancro); ATM Signaling (WikiPathways); ATM Signaling Network (Spike); Base.excision.repair..BER. (OntoCancro); beta_cell_v2.3 (systems-biology.org); Cell cycle (KEGG); Cell Cycle (WikiPathways); Cell.Cycle (OntoCancro); Chromosome.Stability (OntoCancro); Chronic myeloid leukemia (KEGG); Class I PI3K signaling events mediated b…
P13569	Q9NUV9	CFTR	GIMAP4	F508del	y	y	n	n	n	n	cytoplasm; cytosol	ion binding	asthma; type 1 diabetes mellitus	adipose tissue; adrenal gland; amygdala; bone; bone marrow; brain; dorsal root ganglia; heart; hypothalamus; kidney; liver; lung; lymph nodes; mammary gland; pancreas; pituitary gland; placenta; prostate; salivary gland; skeletal muscle; small intestine; spleen; stomach; uterus	B Cell Receptor Signaling (WikiPathways); T-Cell antigen Receptor (TCR) Signaling (WikiPathways); TCR (NetPath)
P13569	P19086	CFTR	GNAZ	F508del	y	y	n	n	n	n	cytoplasm; cytosol; endoplasmic reticulum; nuclear envelope; nucleus; plasma membrane	GTPase activity; ion binding	bipolar disorder	adipose tissue; adrenal gland; amygdala; bone; bone marrow; brain; dorsal root ganglia; heart; hypothalamus; kidney; liver; lung; lymph nodes; mammary gland; ovary; pancreas; pituitary gland; placenta; prostate; salivary gland; skeletal muscle; small intestine; spleen; stomach; testes; uterus	adipocyte_v2.1 (systems-biology.org); AGE/RAGE (WikiPathways); Alpha6Beta4Integrin (NetPath); Association Between Physico-Chemical Features and Toxicity Associated (WikiPathways); B Cell Receptor Signaling (WikiPathways); BCR signaling (PID); beta_cell_v2.3 (systems-biology.org); Brain-Derived Neurotrophic Factor (BDNF) signaling (WikiPathways); CD4 T cell receptor signaling (INOH); EGF (INOH); E…
P13569	P62879	CFTR	GNB2	F508del	y	n	y	y	n	n	cytoplasm; cytosol; extracellular region; extracellular space; lysosome; plasma membrane; vacuole	enzyme binding; GTPase activity; protein-macromolecule adaptor activity	childhood leukemia; leukemia; neuroblastoma; prostate cancer; prostate carcinoma	adipose tissue; adrenal gland; amygdala; bone; bone marrow; brain; dorsal root ganglia; heart; hypothalamus; kidney; liver; lung; lymph nodes; mammary gland; ovary; pancreas; pituitary gland; placenta; prostate; salivary gland; skeletal muscle; small intestine; spleen; stomach; testes; uterus	adipocyte_v2.1 (systems-biology.org); AGE/RAGE (WikiPathways); Alpha6Beta4Integrin (NetPath); Androgen receptor signaling (WikiPathways); AndrogenReceptor (NetPath); Apoptosis (KEGG); Apoptosis (OntoCancro); Association Between Physico-Chemical Features and Toxicity Associated (WikiPathways); ATM Signaling (WikiPathways); ATM Signaling Network (Spike); Base.excision.repair..BER. (OntoCancro); bet…
P13569	P07203	CFTR	GPX1	F508del	y	y	n	n	n	n	cytoplasm; cytosol; mitochondrion	oxidoreductase activity	adenocarcinoma; adenoma; adult lymphoma; Alzheimer's disease; arteriosclerosis; asthma; atherosclerosis; bladder carcinoma; breast cancer; breast carcinoma; cardiovascular system disease; cerebrovascular disease; chronic obstructive pulmonary disease; clear cell renal cell carcinoma; colitis; colon cancer; colon carcinoma; coronary artery disease; diabetes mellitus; head and neck squamous cell ca…	adipose tissue; adrenal gland; amygdala; bone; bone marrow; brain; dorsal root ganglia; heart; hypothalamus; kidney; liver; lung; lymph nodes; mammary gland; ovary; pancreas; pituitary gland; placenta; prostate; salivary gland; skeletal muscle; small intestine; spleen; stomach; testes; uterus	a6b1 and a6b4 Integrin signaling (PID); Alpha6Beta4Integrin (NetPath); Apoptosis (OntoCancro); Association Between Physico-Chemical Features and Toxicity Associated (WikiPathways); B Cell Receptor Signaling (WikiPathways); BCR signaling (PID); EGF (INOH); EGFR1 (NetPath); Expanded.Apoptosis (OntoCancro); FoxO family signaling (PID); hepatocyte_v2.9 (systems-biology.org); IL6 (NetPath); Macrophage…
P13569	P0CG29	CFTR	GSTT2	F508del	y	y	n	n	n	n	cytoplasm; extracellular region; extracellular space	transferase activity, transferring alkyl or aryl (other than methyl) groups	colon cancer; colon carcinoma; hypertension; large intestine cancer; non-small cell lung carcinoma; schizophrenia	adipose tissue; adrenal gland; amygdala; brain; dorsal root ganglia; hypothalamus; kidney; liver; lung; lymph nodes; mammary gland; ovary; pancreas; pituitary gland; prostate	Fluid shear stress and atherosclerosis (KEGG); Pathways in cancer (KEGG)
P13569	P0CG30	CFTR	GSTT2B	F508del	y	y	n	n	n	n	cytoplasm; cytosol; extracellular region; extracellular space; nucleoplasm; nucleus	transferase activity, transferring alkyl or aryl (other than methyl) groups	Alzheimer's disease; asthma; esophagus squamous cell carcinoma; schizophrenia		Fluid shear stress and atherosclerosis (KEGG); Pathways in cancer (KEGG)
P13569	P35269	CFTR	GTF2F1	F508del	y	y	n	n	n	n	nucleoplasm; nucleus	DNA binding; enzyme binding; RNA binding; transcription factor binding	inflammatory bowel disease; ovarian carcinoma	adipose tissue; adrenal gland; amygdala; bone; bone marrow; brain; dorsal root ganglia; heart; hypothalamus; kidney; liver; lung; lymph nodes; mammary gland; ovary; pancreas; pituitary gland; placenta; prostate; salivary gland; skeletal muscle; small intestine; spleen; stomach; testes; uterus	AGE/RAGE (WikiPathways); Alpha6Beta4Integrin (NetPath); Androgen receptor signaling (WikiPathways); AndrogenReceptor (NetPath); Apoptosis (OntoCancro); ATM Signaling (WikiPathways); ATM Signaling Network (Spike); B Cell Receptor Signaling (WikiPathways); Base.excision.repair..BER. (OntoCancro); BCR signaling (PID); Brain-Derived Neurotrophic Factor (BDNF) signaling (WikiPathways); CD4 T cell rece…
P13569	Q9H6D7	CFTR	HAUS4	F508del	y	y	n	n	n	n	cytoplasm; cytoskeleton; cytosol; microtubule organizing center	cytoskeletal protein binding
P13569	Q8N4P3	CFTR	HDDC3	F508del	y	y	n	n	n	n		ion binding	breast cancer; breast carcinoma	adipose tissue; adrenal gland; amygdala; bone; bone marrow; brain; dorsal root ganglia; heart; hypothalamus; kidney; liver; lung; lymph nodes; mammary gland; ovary; pancreas; pituitary gland; placenta; prostate; salivary gland; skeletal muscle; small intestine; spleen; stomach
P13569	Q9NQ87	CFTR	HEYL	F508del	y	y	n	n	n	n	chromosome; cytoplasm; nucleoplasm; nucleus	DNA-binding transcription factor activity; DNA binding	breast cancer; breast carcinoma; large intestine cancer; non-small cell lung carcinoma; prostate cancer; prostate carcinoma	adipose tissue; adrenal gland; amygdala; bone; bone marrow; brain; dorsal root ganglia; heart; hypothalamus; kidney; liver; lung; lymph nodes; mammary gland; ovary; pancreas; pituitary gland; placenta; prostate; skeletal muscle; small intestine; spleen; stomach; testes; uterus	Human papillomavirus infection (KEGG); Pathways in cancer (KEGG); TGF-beta Signaling (WikiPathways); TGF_beta_Receptor (NetPath)
P13569	P62807	CFTR	HIST1H2BF	F508del	y	y	n	n	n	n	chromosome; cytoplasm; cytosol; extracellular region; extracellular space; nucleoplasm; nucleus	DNA binding	breast cancer; breast carcinoma; lung adenocarcinoma; prostate cancer; systemic lupus erythematosus	adipose tissue; adrenal gland; amygdala; bone; bone marrow; brain; dorsal root ganglia; heart; hypothalamus; kidney; liver; lung; lymph nodes; mammary gland; ovary; pancreas; pituitary gland; placenta; prostate; salivary gland; skeletal muscle; small intestine; spleen; stomach; testes; uterus	Alpha6Beta4Integrin (NetPath); Androgen receptor signaling (WikiPathways); Apoptosis (OntoCancro); ATM Signaling Network (Spike); Base.excision.repair..BER. (OntoCancro); Cell.Cycle (OntoCancro); Chromosome.Stability (OntoCancro); EGF (INOH); Expanded.Apoptosis (OntoCancro); Homologous.recombination..HR. (OntoCancro); MicroRNAs in cancer (KEGG); Mismatch.repair..MMR. (OntoCancro); Non.homologous.…
P13569	O75330	CFTR	HMMR	F508del	y	y	n	n	n	n	cytoplasm; cytoskeleton; cytosol; microtubule organizing center; plasma membrane		acute lymphocytic leukemia; acute myeloid leukemia; adult lymphoma; bladder carcinoma; breast cancer; breast carcinoma; carcinoma; cervical cancer; cervix carcinoma; childhood leukemia; chronic lymphocytic leukemia; chronic myeloid leukemia; clear cell renal cell carcinoma; colon cancer; colon carcinoma; endometrial cancer; endometrial carcinoma; glioblastoma multiforme; hepatitis B; large intest…	bone; bone marrow; small intestine; stomach; testes	Apoptosis (KEGG); Apoptosis (OntoCancro); ATM Signaling (WikiPathways); ATM Signaling Network (Spike); Base.excision.repair..BER. (OntoCancro); Cell cycle (KEGG); Cell Cycle (WikiPathways); Cell.Cycle (OntoCancro); Chromosome.Stability (OntoCancro); Expanded.Apoptosis (OntoCancro); FoxO family signaling (PID); FoxO signaling (KEGG); Hepatitis B (KEGG); Homologous.recombination..HR. (OntoCancro); …
P13569	P50135	CFTR	HNMT	F508del	y	y	n	n	n	n	cytoplasm; cytoskeleton; cytosol; extracellular region; extracellular space; microtubule organizing center; nucleoplasm; nucleus	methyltransferase activity	Alzheimer's disease; amyotrophic lateral sclerosis; asthma; bladder carcinoma; breast cancer; breast carcinoma; congestive heart failure; large intestine cancer; multiple sclerosis; Parkinson's disease; prostate cancer; prostate carcinoma; schizophrenia; ulcerative colitis; urinary bladder cancer	adipose tissue; adrenal gland; amygdala; bone; bone marrow; brain; dorsal root ganglia; heart; hypothalamus; kidney; liver; lung; lymph nodes; mammary gland; ovary; pancreas; pituitary gland; placenta; prostate; salivary gland; skeletal muscle; small intestine; spleen; stomach; testes; uterus	Regulation of Telomerase (PID)
P13569	P37059	CFTR	HSD17B2	F508del	y	y	n	n	n	n	cytoplasm; endoplasmic reticulum	oxidoreductase activity	breast cancer; breast carcinoma; endometrial cancer; endometrial carcinoma; endometriosis; large intestine cancer; osteoporosis; ovarian cancer; prostate cancer; prostate carcinoma; stomach cancer; stomach carcinoma	adipose tissue; kidney; liver; pancreas; placenta; salivary gland; small intestine; stomach
P13569	Q9BUP3	CFTR	HTATIP2	F508del	y	y	n	n	n	n	cytoplasm; cytosol; nuclear envelope; nucleus	kinase activity; oxidoreductase activity	arteriosclerosis; atherosclerosis; bladder carcinoma; breast cancer; breast carcinoma; cholangiocarcinoma; esophageal carcinoma; esophagus squamous cell carcinoma; hepatitis B; large intestine cancer; lung adenocarcinoma; lung benign neoplasm; lung carcinoma; malignant glioma; multiple sclerosis; non-small cell lung carcinoma; ovarian carcinoma; pancreatic carcinoma; prostate cancer; prostate car…	adipose tissue; adrenal gland; amygdala; bone; bone marrow; brain; dorsal root ganglia; heart; hypothalamus; kidney; liver; lung; lymph nodes; mammary gland; ovary; pancreas; pituitary gland; placenta; prostate; salivary gland; skeletal muscle; small intestine; spleen; stomach; testes; uterus	Apoptosis (OntoCancro); Expanded.Apoptosis (OntoCancro); Herpes simplex infection (KEGG)
P13569	P35225	CFTR	IL13	F508del	y	y	n	n	n	n	cytoplasm; extracellular region; extracellular space; plasma membrane		acute myeloid leukemia; adenocarcinoma; adult lymphoma; Alzheimer's disease; amyotrophic lateral sclerosis; arteriosclerosis; asthma; atherosclerosis; B-cell lymphoma; bladder carcinoma; brain cancer; breast cancer; breast carcinoma; carcinoma; cardiomyopathy; cerebrovascular disease; cervix carcinoma; cholangiocarcinoma; chronic lymphocytic leukemia; chronic obstructive pulmonary disease; clear …	heart; skeletal muscle; testes	Apoptosis (OntoCancro); Base.excision.repair..BER. (OntoCancro); CD4 T cell receptor signaling (INOH); Cell.Cycle (OntoCancro); Chromosome.Stability (OntoCancro); Epstein-Barr virus infection (KEGG); Expanded.Apoptosis (OntoCancro); FoxO signaling (KEGG); Herpes simplex infection (KEGG); Homologous.recombination..HR. (OntoCancro); Human T-cell leukemia virus 1 infection (KEGG); IL-7 signaling (IN…
P13569	Q9UHA7	CFTR	IL1F6	F508del	y	y	n	n	n	n	cytoplasm; extracellular region; extracellular space		inflammatory bowel disease; ovarian carcinoma	adrenal gland; bone; bone marrow; brain; dorsal root ganglia; heart; hypothalamus; kidney; liver; lymph nodes; ovary; pancreas; pituitary gland; placenta; salivary gland; skeletal muscle; small intestine; stomach; uterus
P13569	Q9ULD6	CFTR	INTU	F508del	y	y	n	n	n	n	cilium; cytoplasm; cytoskeleton; microtubule organizing center		adenocarcinoma; arteriosclerosis; atherosclerosis; breast cancer; breast carcinoma; cerebrovascular disease; cholangiocarcinoma; diabetes mellitus; endometriosis; malignant glioma; myocardial infarction; obesity; type 2 diabetes mellitus	adipose tissue; adrenal gland; amygdala; brain; dorsal root ganglia; heart; hypothalamus; kidney; lung; lymph nodes; mammary gland; ovary; pituitary gland; placenta; prostate; stomach; testes	CD4 T cell receptor signaling (INOH); Epstein-Barr virus infection (KEGG); JAK STAT pathway and regulation (INOH); TNFalpha (NetPath)
P13569	Q96CN7	CFTR	ISOC1	F508del	y	y	n	n	n	n	cytoplasm; peroxisome		breast cancer; breast carcinoma; large intestine cancer; pancreatic carcinoma	adipose tissue; adrenal gland; amygdala; bone; bone marrow; brain; dorsal root ganglia; heart; hypothalamus; kidney; liver; lung; lymph nodes; mammary gland; ovary; pancreas; pituitary gland; placenta; prostate; salivary gland; skeletal muscle; small intestine; spleen; stomach; testes; uterus	a6b1 and a6b4 Integrin signaling (PID); adipocyte_v2.1 (systems-biology.org); Alpha6Beta4Integrin (NetPath); Class I PI3K signaling events mediated by Akt (PID); EGF (INOH); ErbB1 downstream signaling (PID); FoxO family signaling (PID); hepatocyte_v2.9 (systems-biology.org); insulin (INOH); insulin Mam (INOH); LKB1 signaling events (PID); PDGFR-beta signaling (PID); Regulation of nuclear beta cat…
P13569	Q9NQX7	CFTR	ITM2C	F508del	y	y	n	n	n	n	cytoplasm; extracellular region; extracellular space; Golgi apparatus; lysosome; plasma membrane; vacuole	ion binding		adipose tissue; adrenal gland; amygdala; bone; bone marrow; brain; dorsal root ganglia; heart; hypothalamus; kidney; liver; lung; lymph nodes; mammary gland; ovary; pancreas; pituitary gland; placenta; prostate; salivary gland; small intestine; spleen; stomach; testes; uterus
P13569	Q7L5A3	CFTR	KIAA1539	F508del	y	y	n	n	n	n	nucleus			adipose tissue; adrenal gland; amygdala; bone; bone marrow; brain; dorsal root ganglia; heart; hypothalamus; kidney; liver; lung; lymph nodes; mammary gland; ovary; pancreas; pituitary gland; placenta; prostate; salivary gland; skeletal muscle; small intestine; spleen; stomach; testes; uterus
P13569	Q96FN5	CFTR	KIF12	F508del	y	y	n	n	n	n	cytoplasm; cytoskeleton; extracellular region; extracellular space	ATPase; cytoskeletal protein binding; ion binding	breast cancer; coronary artery disease	adrenal gland; bone; bone marrow; kidney; liver; mammary gland; pancreas; pituitary gland; placenta; salivary gland; small intestine; testes
P13569	Q96G42	CFTR	KLHDC7B	F508del	y	y	n	n	n	n			breast cancer; breast carcinoma	adipose tissue; adrenal gland; bone; bone marrow; kidney; lymph nodes; mammary gland; pancreas; pituitary gland; salivary gland; spleen; stomach
P13569	Q9UIC8	CFTR	LCMT1	F508del	y	y	n	n	n	n	cytoplasm; cytosol; nucleoplasm; nucleus	methyltransferase activity	Alzheimer's disease; glioblastoma multiforme; neuroblastoma	adipose tissue; adrenal gland; amygdala; bone; bone marrow; brain; dorsal root ganglia; heart; hypothalamus; kidney; liver; lung; lymph nodes; mammary gland; ovary; pancreas; pituitary gland; placenta; prostate; salivary gland; skeletal muscle; small intestine; spleen; stomach; testes; uterus	ATM Signaling Network (Spike); TNF alpha Signaling (WikiPathways)
P13569	Q8TCE9	CFTR	LGALS14	F508del	y	y	n	n	n	n	nucleoplasm; nucleus		arteriosclerosis; atherosclerosis; colitis; malignant glioma; ulcerative colitis	adipose tissue; adrenal gland; amygdala; bone; bone marrow; brain; dorsal root ganglia; heart; hypothalamus; kidney; liver; lung; lymph nodes; mammary gland; ovary; pancreas; pituitary gland; placenta; prostate; salivary gland; skeletal muscle; stomach; testes; uterus
P13569	P05162	CFTR	LGALS2	F508del	y	y	n	n	n	n	cytoplasm		amyotrophic lateral sclerosis; cardiovascular system disease; cerebrovascular disease; colitis; coronary artery disease; diabetes mellitus; hypertension; inflammatory bowel disease; myocardial infarction; rheumatoid arthritis; stomach cancer	kidney; lymph nodes; pancreas; small intestine	a6b1 and a6b4 Integrin signaling (PID); Apoptosis (KEGG); Focal adhesion (KEGG); Focal Adhesion (WikiPathways); Human papillomavirus infection (KEGG); Pathogenic Escherichia coli infection (KEGG); Pathogenic Escherichia coli infection (WikiPathways); PI3K-Akt signaling (KEGG); Toll-Like_receptor_signaling_network (systems-biology.org)
P13569	O00182	CFTR	LGALS9	F508del	y	y	n	n	n	n	cytoplasm; cytosol; external encapsulating structure; extracellular matrix; extracellular region; extracellular space; nucleus	enzyme binding	acute myeloid leukemia; Alzheimer's disease; asthma; breast cancer; breast carcinoma; carcinoma; cerebrovascular disease; cervical cancer; cervix carcinoma; cholangiocarcinoma; chronic lymphocytic leukemia; chronic myeloid leukemia; chronic obstructive pulmonary disease; clear cell renal cell carcinoma; colon cancer; colon carcinoma; endometrial carcinoma; endometriosis; esophageal cancer; esopha…	adipose tissue; adrenal gland; bone; bone marrow; brain; dorsal root ganglia; heart; hypothalamus; kidney; liver; lung; lymph nodes; mammary gland; ovary; pancreas; pituitary gland; prostate; salivary gland; small intestine; spleen; stomach	a6b1 and a6b4 Integrin signaling (PID); Alpha6Beta4Integrin (NetPath); B Cell Receptor Signaling (WikiPathways); Ebola Virus Pathway on Host (WikiPathways); Epstein-Barr virus infection (KEGG); Focal adhesion (KEGG); Focal Adhesion (WikiPathways); Human papillomavirus infection (KEGG); Human T-cell leukemia virus 1 infection (KEGG); IL6 (NetPath); NFkB Signaling Network (Spike); Pathogenic Escher…
P13569	Q6UX01	CFTR	LMBR1L	F508del	y	y	n	n	n	n	cytoplasm; endoplasmic reticulum; plasma membrane			adipose tissue; adrenal gland; amygdala; bone; bone marrow; brain; dorsal root ganglia; heart; hypothalamus; kidney; liver; lung; lymph nodes; mammary gland; ovary; pancreas; pituitary gland; placenta; prostate; salivary gland; skeletal muscle; small intestine; spleen; stomach; testes; uterus
P13569	O60663	CFTR	LMX1B	F508del	y	y	n	n	n	n	chromosome; nucleus	DNA-binding transcription factor activity; DNA binding; ion binding	acute myeloid leukemia; breast carcinoma; esophageal cancer; esophageal carcinoma; kidney disease; neurodegenerative disease; ovarian cancer; Parkinson's disease; schizophrenia		Alpha6Beta4Integrin (NetPath); Chronic myeloid leukemia (KEGG); EGF/EGFR Signaling (WikiPathways); EGFR1 (NetPath); EPO signaling (INOH); Focal adhesion (KEGG); Focal Adhesion (WikiPathways); IL-7 signaling (INOH); Integrated Breast Cancer (WikiPathways); JAK STAT pathway and regulation (INOH); MicroRNAs in cancer (KEGG); Pathways in cancer (KEGG); PDGFR-beta signaling (PID); PI3K-Akt signaling (…
P13569	Q643R3	CFTR	LPCAT4	F508del	y	y	n	n	n	n	cytoplasm; endoplasmic reticulum	acyltransferase activity	large intestine cancer	adipose tissue; adrenal gland; amygdala; bone; bone marrow; brain; dorsal root ganglia; heart; hypothalamus; kidney; lung; lymph nodes; mammary gland; ovary; pancreas; pituitary gland; placenta; prostate; salivary gland; skeletal muscle; small intestine; spleen; stomach; uterus
P13569	O15479	CFTR	MAGEB2	F508del	y	y	n	n	n	n	nucleus		acute myeloid leukemia; carcinoma; clear cell renal cell carcinoma; head and neck squamous cell carcinoma; lung benign neoplasm; melanoma; renal cell carcinoma; systemic lupus erythematosus	amygdala; bone; bone marrow; brain; dorsal root ganglia; heart; liver; mammary gland; ovary; pancreas; pituitary gland; salivary gland; skeletal muscle; testes; uterus	Cell cycle (KEGG)
P13569	P33908	CFTR	MAN1A1	F508del	y	y	n	n	n	n	cytoplasm; cytoplasmic vesicle; cytosol; endoplasmic reticulum; extracellular region; extracellular space; Golgi apparatus	hydrolase activity, acting on glycosyl bonds; ion binding	breast cancer; breast carcinoma; ovarian cancer; type 2 diabetes mellitus	adipose tissue; adrenal gland; amygdala; bone; bone marrow; brain; dorsal root ganglia; heart; hypothalamus; kidney; liver; lung; lymph nodes; mammary gland; ovary; pancreas; pituitary gland; placenta; prostate; salivary gland; skeletal muscle; small intestine; spleen; stomach; testes; uterus	VEGFA-VEGFR2 Signaling (WikiPathways)
P13569	P41968	CFTR	MC3R	F508del	y	y	n	n	n	n	cytoplasm; plasma membrane		breast carcinoma; cardiovascular system disease; diabetes mellitus; hypertension; obesity; type 2 diabetes mellitus	bone; bone marrow; lymph nodes; pancreas; pituitary gland; salivary gland; skeletal muscle; uterus
P13569	Q8NEM0	CFTR	MCPH1	F508del	y	y	n	n	n	n	cytoplasm; cytoskeleton; microtubule organizing center; nucleoplasm; nucleus		B-cell lymphoma; bipolar disorder; bladder carcinoma; breast cancer; breast carcinoma; carcinoma; chronic lymphocytic leukemia; chronic myeloid leukemia; hypertension; kidney cancer; large intestine cancer; lung carcinoma; malignant glioma; mental depression; neuroblastoma; non-small cell lung carcinoma; ovarian cancer; ovarian carcinoma; pancreatic carcinoma; Parkinson's disease; renal cell carc…	adipose tissue; bone; bone marrow; mammary gland; pituitary gland; small intestine; stomach	Androgen receptor signaling (WikiPathways); AndrogenReceptor (NetPath); Apoptosis (OntoCancro); ATM Signaling (WikiPathways); ATM Signaling Network (Spike); Base.excision.repair..BER. (OntoCancro); Cell cycle (KEGG); Cell Cycle (WikiPathways); Cell.Cycle (OntoCancro); Chromosome.Stability (OntoCancro); Chronic myeloid leukemia (KEGG); Epstein-Barr virus infection (KEGG); Expanded.Apoptosis (OntoC…
P13569	Q9P086	CFTR	MED11	F508del	y	y	n	n	n	n	nucleus			adipose tissue; adrenal gland; amygdala; bone; bone marrow; brain; dorsal root ganglia; heart; hypothalamus; kidney; liver; lung; lymph nodes; mammary gland; ovary; pancreas; pituitary gland; placenta; prostate; salivary gland; skeletal muscle; small intestine; spleen; stomach; testes; uterus
P13569	P08582	CFTR	MFI2	F508del	y	n	y	y	n	n	cytoplasm; cytoplasmic vesicle; endoplasmic reticulum; endosome; extracellular region; extracellular space; plasma membrane	ion binding	Alzheimer's disease; bone osteosarcoma; carcinoma; cervical cancer; cervix carcinoma; large intestine cancer; lung adenocarcinoma; malignant glioma; medulloblastoma; melanoma; osteosarcoma; pediatric osteosarcoma; stomach cancer; stomach carcinoma	adipose tissue; amygdala; brain; heart; hypothalamus; kidney; liver; lymph nodes; mammary gland; pancreas; pituitary gland; prostate; salivary gland; small intestine; stomach; testes; uterus
P13569	D3DX41	CFTR	MGC16703	F508del	y	y	n	n	n	n
P13569	P08493	CFTR	MGP	F508del	y	y	n	n	n	n	external encapsulating structure; extracellular matrix; extracellular region; extracellular space	ion binding; structural molecule activity	adenocarcinoma; arteriosclerosis; atherosclerosis; breast cancer; breast carcinoma; carcinoma; cardiovascular system disease; chronic obstructive pulmonary disease; clear cell renal cell carcinoma; colitis; congestive heart failure; coronary artery disease; diabetes mellitus; glioblastoma multiforme; hypertension; kidney disease; large intestine cancer; malignant glioma; melanoma; myocardial infa…	adipose tissue; adrenal gland; amygdala; bone; bone marrow; brain; dorsal root ganglia; heart; hypothalamus; kidney; liver; lung; lymph nodes; mammary gland; ovary; pancreas; pituitary gland; placenta; prostate; salivary gland; skeletal muscle; small intestine; spleen; stomach; testes; uterus
P13569	P00540	CFTR	MOS	F508del	y	y	n	n	n	n	cytoplasm; cytosol	ion binding; kinase activity	acute lymphocytic leukemia; acute myeloid leukemia; B-cell lymphoma; bladder carcinoma; breast cancer; breast carcinoma; carcinoma; cerebrovascular disease; chronic myeloid leukemia; leukemia; liver disease; lung carcinoma; lymphoma; melanoma; neuroblastoma; non-small cell lung carcinoma; rheumatoid arthritis; stomach cancer; stomach carcinoma; thyroid cancer	adipose tissue; adrenal gland; amygdala; bone; bone marrow; brain; dorsal root ganglia; heart; hypothalamus; kidney; liver; lung; mammary gland; ovary; pancreas; pituitary gland; placenta; salivary gland; skeletal muscle; testes; uterus	Androgen receptor signaling (WikiPathways); AndrogenReceptor (NetPath); Apoptosis (OntoCancro); Base.excision.repair..BER. (OntoCancro); Cell cycle (KEGG); Cell Cycle (WikiPathways); Cell.Cycle (OntoCancro); Chromosome.Stability (OntoCancro); EPO signaling (INOH); Epstein-Barr virus infection (KEGG); Expanded.Apoptosis (OntoCancro); Hepatitis B (KEGG); Hepatitis C (KEGG); Homologous.recombination…
P13569	O15457	CFTR	MSH4	F508del	y	y	n	n	n	n	chromosome; nuclear chromosome; nucleus	ATPase; DNA binding; ion binding	breast cancer; breast carcinoma; glioblastoma multiforme	bone; bone marrow; dorsal root ganglia; ovary; pituitary gland; testes; uterus	Apoptosis (OntoCancro); ATM Signaling (WikiPathways); ATM Signaling Network (Spike); Base.excision.repair..BER. (OntoCancro); Cell cycle (KEGG); Cell Cycle (WikiPathways); Cell.Cycle (OntoCancro); Chromosome.Stability (OntoCancro); Expanded.Apoptosis (OntoCancro); Homologous.recombination..HR. (OntoCancro); Integrated Breast Cancer (WikiPathways); Mismatch.repair..MMR. (OntoCancro); Non.homologou…
P13569	Q8NCE2	CFTR	MTMR14	F508del	y	y	n	n	n	n	cytoplasm; cytosol	phosphatase activity	cardiomyopathy; liver cancer; liver carcinoma; obesity	adipose tissue; adrenal gland; amygdala; bone; bone marrow; brain; dorsal root ganglia; heart; hypothalamus; kidney; liver; lung; lymph nodes; mammary gland; ovary; pancreas; pituitary gland; placenta; prostate; salivary gland; skeletal muscle; small intestine; spleen; stomach; testes; uterus	adipocyte_v2.1 (systems-biology.org); beta_cell_v2.3 (systems-biology.org); FoxO family signaling (PID); hepatocyte_v2.9 (systems-biology.org); Skeletal_muscle_v2.9 (systems-biology.org)
P13569	Q96S97	CFTR	MYADM	F508del	y	y	n	n	n	n	cytoplasm; cytoskeleton; plasma membrane			adipose tissue; adrenal gland; amygdala; bone; bone marrow; brain; dorsal root ganglia; heart; hypothalamus; kidney; liver; lung; lymph nodes; mammary gland; ovary; pancreas; pituitary gland; placenta; prostate; salivary gland; skeletal muscle; small intestine; spleen; stomach; testes; uterus
P13569	P41227	CFTR	NAA10	F508del	y	y	n	n	n	n	cytoplasm; cytosol; nucleolus; nucleus	acyltransferase activity	bone osteosarcoma; breast cancer; breast carcinoma; colitis; colon cancer; colon carcinoma; large intestine cancer; lung adenocarcinoma; lung carcinoma; obesity; osteosarcoma; papillary thyroid carcinoma; pediatric osteosarcoma; prostate cancer; prostate carcinoma; squamous cell carcinoma	adipose tissue; adrenal gland; amygdala; bone; bone marrow; brain; dorsal root ganglia; heart; hypothalamus; kidney; liver; lung; lymph nodes; mammary gland; ovary; pancreas; pituitary gland; placenta; prostate; salivary gland; skeletal muscle; small intestine; spleen; stomach; testes; uterus	Androgen receptor signaling (WikiPathways); AndrogenReceptor (NetPath); EGFR1 (NetPath); Hepatitis B (KEGG); MicroRNAs in cancer (KEGG); Pathways in cancer (KEGG); Prolactin (NetPath); Prostate cancer (KEGG); TCR (NetPath); TGF_beta_Receptor (NetPath); TNFalpha (NetPath); Toll-Like_receptor_signaling_network (systems-biology.org); WNT signaling (Spike)
P13569		CFTR	NBLA00301	F508del	y	y	n	n	n	n
P13569	Q8WWR8	CFTR	NEU4	F508del	y	y	n	n	n	n	cytoplasm; endoplasmic reticulum; lysosome; mitochondrion; plasma membrane; vacuole	hydrolase activity, acting on glycosyl bonds	glioblastoma multiforme; neuroblastoma	hypothalamus; liver; lung; pancreas; pituitary gland; placenta; skeletal muscle; uterus
P13569	Q8NET5	CFTR	NFAM1	F508del	y	y	n	n	n	n	cytoplasm; cytoplasmic vesicle; lysosome; plasma membrane; vacuole			adipose tissue; adrenal gland; amygdala; bone; bone marrow; brain; dorsal root ganglia; heart; hypothalamus; kidney; liver; lung; lymph nodes; mammary gland; ovary; pancreas; pituitary gland; placenta; salivary gland; skeletal muscle; small intestine; spleen; stomach; testes; uterus	Apoptosis (OntoCancro); B Cell Receptor Signaling (WikiPathways); Base.excision.repair..BER. (OntoCancro); BCR signaling (PID); CD4 T cell receptor signaling (INOH); Cell.Cycle (OntoCancro); Chromosome.Stability (OntoCancro); Chronic myeloid leukemia (KEGG); Ebola Virus Pathway on Host (WikiPathways); EPO signaling (INOH); Epstein-Barr virus infection (KEGG); Expanded.Apoptosis (OntoCancro); Foca…
P13569	Q16649	CFTR	NFIL3	F508del	y	y	n	n	n	n	chromosome; nucleus	DNA-binding transcription factor activity; DNA binding	acute lymphocytic leukemia; amyotrophic lateral sclerosis; asthma; breast cancer; breast carcinoma; colitis; congestive heart failure; diabetes mellitus; hypertension; inflammatory bowel disease; large intestine cancer; lung adenocarcinoma; lung carcinoma; malignant glioma; ovarian cancer; rheumatoid arthritis; systemic lupus erythematosus; thyroid cancer; thyroid carcinoma	adipose tissue; adrenal gland; amygdala; bone; bone marrow; brain; dorsal root ganglia; heart; hypothalamus; kidney; liver; lung; lymph nodes; mammary gland; ovary; pancreas; pituitary gland; placenta; prostate; salivary gland; skeletal muscle; small intestine; spleen; stomach; testes; uterus	AndrogenReceptor (NetPath); ATM Signaling Network (Spike); B Cell Receptor Signaling (WikiPathways); ErbB1 downstream signaling (PID); Hepatitis B (KEGG); Human cytomegalovirus infection (KEGG); Human T-cell leukemia virus 1 infection (KEGG); Kaposi sarcoma-associated herpesvirus infection (KEGG); Macrophage_Map_Update_ver2_re (systems-biology.org); MAPK signaling (Spike); NFkB Signaling Network …
P13569	Q96HA7	CFTR	NFKBIL2	F508del	y	y	n	n	n	n	chromosome; cytoplasm; nuclear chromosome; nucleoplasm; nucleus	histone binding	cervical cancer; cervix carcinoma	small intestine	AndrogenReceptor (NetPath); Apoptosis (OntoCancro); ATM Signaling Network (Spike); Base.excision.repair..BER. (OntoCancro); Cell cycle (KEGG); Cell Cycle (WikiPathways); Cell.Cycle (OntoCancro); Chromosome.Stability (OntoCancro); Expanded.Apoptosis (OntoCancro); Homologous.recombination..HR. (OntoCancro); Mismatch.repair..MMR. (OntoCancro); Non.homologous.end.joining (OntoCancro); Nucleotide.exci…
P13569	Q02577	CFTR	NHLH2	F508del	y	y	n	n	n	n	chromosome; nucleus	DNA-binding transcription factor activity; DNA binding; transcription factor binding	neuroblastoma; obesity	amygdala; bone; bone marrow; brain; dorsal root ganglia; heart; hypothalamus; pancreas; pituitary gland; salivary gland; skeletal muscle; testes; uterus
P13569	Q9NQR4	CFTR	NIT2	F508del	y	y	n	n	n	n	cytoplasm; cytoplasmic vesicle; cytoskeleton; cytosol; extracellular region; extracellular space; microtubule organizing center	hydrolase activity, acting on carbon-nitrogen (but not peptide) bonds	Alzheimer's disease; colon cancer; colon carcinoma	adipose tissue; adrenal gland; amygdala; bone; bone marrow; brain; dorsal root ganglia; heart; hypothalamus; kidney; liver; lung; lymph nodes; mammary gland; ovary; pancreas; pituitary gland; placenta; prostate; salivary gland; skeletal muscle; small intestine; spleen; stomach; testes; uterus	adipocyte_v2.1 (systems-biology.org); beta_cell_v2.3 (systems-biology.org); hepatocyte_v2.9 (systems-biology.org); Skeletal_muscle_v2.9 (systems-biology.org)
P13569	Q9Y239	CFTR	NOD1	F508del	y	y	n	n	n	n	cytoplasm; cytoplasmic vesicle; cytosol; plasma membrane	enzyme regulator activity; ion binding	arteriosclerosis; asthma; atherosclerosis; breast cancer; breast carcinoma; cardiovascular system disease; cerebrovascular disease; chronic obstructive pulmonary disease; clear cell renal cell carcinoma; colitis; colonic benign neoplasm; congestive heart failure; coronary artery disease; diabetes mellitus; endometriosis; inflammatory bowel disease; large intestine cancer; lung carcinoma; rheumato…	adipose tissue; adrenal gland; amygdala; bone; bone marrow; brain; dorsal root ganglia; heart; hypothalamus; kidney; liver; lung; lymph nodes; mammary gland; ovary; pancreas; pituitary gland; placenta; prostate; salivary gland; skeletal muscle; small intestine; spleen; stomach; testes; uterus	adipocyte_v2.1 (systems-biology.org); AGE/RAGE (WikiPathways); AndrogenReceptor (NetPath); Apoptosis (KEGG); Apoptosis (OntoCancro); ATM Signaling (WikiPathways); ATM Signaling Network (Spike); Base.excision.repair..BER. (OntoCancro); BCR signaling (PID); beta_cell_v2.3 (systems-biology.org); CD4 T cell receptor signaling (INOH); Cell.Cycle (OntoCancro); Chromosome.Stability (OntoCancro); Chronic…
P13569	P36639	CFTR	NUDT1	F508del	y	y	n	n	n	n	cytoplasm; cytoplasmic vesicle; cytosol; extracellular region; extracellular space; mitochondrion; nuclear envelope; nucleus; plasma membrane	ion binding; RNA binding	adenoma; Alzheimer's disease; amyotrophic lateral sclerosis; bladder carcinoma; bone osteosarcoma; breast cancer; breast carcinoma; carcinoma; colon cancer; colon carcinoma; coronary artery disease; esophagus squamous cell carcinoma; glioblastoma multiforme; hypertension; large intestine cancer; lung adenocarcinoma; lung benign neoplasm; lung carcinoma; melanoma; multiple myeloma; neurodegenerati…	bone; bone marrow; testes	FoxO signaling (KEGG)
P13569	Q8NGP6	CFTR	OR5M8	F508del	y	y	n	n	n	n	plasma membrane
P13569		CFTR	OR7E91P	F508del	y	y	n	n	n	n
P13569	Q86WC4	CFTR	OSTM1	F508del	y	y	n	n	n	n	cytoplasm; cytosol; lysosome; vacuole		diabetes mellitus; neurodegenerative disease; osteoporosis	adipose tissue; adrenal gland; amygdala; bone; bone marrow; brain; dorsal root ganglia; heart; hypothalamus; kidney; liver; lung; lymph nodes; mammary gland; ovary; pancreas; pituitary gland; placenta; prostate; salivary gland; skeletal muscle; small intestine; spleen; stomach; testes; uterus
P13569	P00480	CFTR	OTC	F508del	y	y	n	n	n	n	cytoplasm; mitochondrion	ion binding; lipid binding	acute lymphocytic leukemia; Alzheimer's disease; brain cancer; coronary artery disease; hypertension; large intestine cancer; liver cirrhosis; liver disease; obesity	liver; small intestine	CD4 T cell receptor signaling (INOH)
P13569	Q7L8S5	CFTR	OTUD6A	F508del	y	y	n	n	n	n		peptidase activity	ovarian cancer
P13569	P40426	CFTR	PBX3	F508del	y	y	n	n	n	n	chromosome; nucleus	DNA-binding transcription factor activity; DNA binding	acute myeloid leukemia; cervical cancer; cervix carcinoma; childhood leukemia; colon cancer; colon carcinoma; glioblastoma multiforme; large intestine cancer; leukemia; liver cancer; liver carcinoma; malignant glioma; melanoma; multiple myeloma; pancreatic carcinoma; prostate cancer; prostate carcinoma; stomach cancer; stomach carcinoma	adipose tissue; adrenal gland; amygdala; bone; bone marrow; brain; dorsal root ganglia; heart; hypothalamus; kidney; liver; lung; lymph nodes; mammary gland; ovary; pancreas; pituitary gland; placenta; prostate; salivary gland; skeletal muscle; small intestine; spleen; stomach; testes; uterus
P13569	Q9BYU1	CFTR	PBX4	F508del	y	y	n	n	n	n	chromosome; nucleus	DNA-binding transcription factor activity; DNA binding	acute lymphocytic leukemia; type 2 diabetes mellitus	kidney; lung; lymph nodes; spleen; stomach; testes
P13569	A6NKN8	CFTR	PCP4L1	F508del	y	y	n	n	n	n				adipose tissue; amygdala; bone; bone marrow; brain; hypothalamus; pituitary gland; placenta; prostate
P13569	P08559	CFTR	PDHA1	F508del	y	y	n	n	n	n	cytoplasm; mitochondrion; nucleolus; nucleus	oxidoreductase activity	carcinoma; cholangiocarcinoma; coronary artery disease; esophageal cancer; esophageal carcinoma; esophagus squamous cell carcinoma; head and neck squamous cell carcinoma; Parkinson's disease; prostate cancer; prostate carcinoma; stomach cancer; stomach carcinoma	adipose tissue; adrenal gland; amygdala; bone; bone marrow; brain; dorsal root ganglia; heart; hypothalamus; kidney; liver; lung; lymph nodes; mammary gland; ovary; pancreas; pituitary gland; placenta; prostate; salivary gland; skeletal muscle; small intestine; spleen; stomach; testes; uterus	adipocyte_v2.1 (systems-biology.org); Alpha6Beta4Integrin (NetPath); beta_cell_v2.3 (systems-biology.org); EGFR1 (NetPath); hepatocyte_v2.9 (systems-biology.org); insulin (INOH); insulin Mam (INOH); Macrophage_Map_Update_ver2_re (systems-biology.org); Neurotrophin signaling (KEGG); Role of Calcineurin-dependent NFAT signaling in lymphocytes (PID); Skeletal_muscle_v2.9 (systems-biology.org); TCR (…
P13569	P30101	CFTR	PDIA3	F508del	y	n	y	y	y	n	cytoplasm; cytoplasmic vesicle; endoplasmic reticulum; endosome; extracellular region; extracellular space; nucleus	isomerase activity; oxidoreductase activity; peptidase activity; RNA binding	acute myeloid leukemia; adenocarcinoma; amyotrophic lateral sclerosis; asthma; breast cancer; breast carcinoma; carcinoma; cervical cancer; cervix carcinoma; clear cell renal cell carcinoma; endometrial cancer; endometrial carcinoma; endometriosis; glioblastoma multiforme; hepatitis B; hepatitis C; large intestine cancer; liver cirrhosis; malignant glioma; melanoma; neuroblastoma; neurodegenerati…	adipose tissue; adrenal gland; amygdala; bone; bone marrow; brain; dorsal root ganglia; heart; hypothalamus; kidney; liver; lung; lymph nodes; mammary gland; ovary; pancreas; pituitary gland; placenta; prostate; salivary gland; skeletal muscle; small intestine; spleen; stomach; testes; uterus	a6b1 and a6b4 Integrin signaling (PID); AGE/RAGE (WikiPathways); Alpha6Beta4Integrin (NetPath); Androgen receptor signaling (WikiPathways); AndrogenReceptor (NetPath); ATM Signaling (WikiPathways); Class I PI3K signaling events mediated by Akt (PID); Ebola Virus Pathway on Host (WikiPathways); EGF (INOH); EGFR1 (NetPath); Epstein-Barr virus infection (KEGG); ErbB1 downstream signaling (PID); Flui…
P13569	Q6IE81	CFTR	PHF17	F508del	y	y	n	n	n	n	chromosome; cilium; cytoplasm; cytoskeleton; microtubule organizing center; nucleoplasm; nucleus; plasma membrane	ion binding	clear cell renal cell carcinoma; kidney cancer; kidney disease; pancreatic carcinoma; pancreatic ductal adenocarcinoma; renal cell carcinoma	adipose tissue; adrenal gland; amygdala; bone; bone marrow; brain; dorsal root ganglia; heart; hypothalamus; kidney; liver; lung; lymph nodes; mammary gland; ovary; pancreas; pituitary gland; placenta; prostate; salivary gland; skeletal muscle; small intestine; spleen; stomach; testes; uterus	AGE/RAGE (WikiPathways); Androgen receptor signaling (WikiPathways); AndrogenReceptor (NetPath); ATM Signaling Network (Spike); beta_cell_v2.3 (systems-biology.org); Cell cycle (KEGG); Cell Cycle (WikiPathways); FoxO family signaling (PID); FoxO signaling (KEGG); Hepatitis B (KEGG); Human papillomavirus infection (KEGG); Human T-cell leukemia virus 1 infection (KEGG); IL6 (NetPath); Influenza A (…
P13569	Q8WYR1	CFTR	PIK3R5	F508del	y	y	n	n	n	n	cytoplasm; cytoskeleton; cytosol; microtubule organizing center; nucleus; plasma membrane		arteriosclerosis; atherosclerosis; breast carcinoma; carcinoma	adipose tissue; adrenal gland; amygdala; bone; bone marrow; brain; dorsal root ganglia; heart; hypothalamus; kidney; liver; lung; lymph nodes; ovary; pancreas; pituitary gland; placenta; prostate; salivary gland; skeletal muscle; spleen; stomach; testes; uterus	adipocyte_v2.1 (systems-biology.org); Apoptosis (OntoCancro); Expanded.Apoptosis (OntoCancro); Hepatitis B (KEGG); Hepatitis C (KEGG); Herpes simplex infection (KEGG); Human cytomegalovirus infection (KEGG); Human immunodeficiency virus 1 infection (KEGG); Human papillomavirus infection (KEGG); Influenza A (KEGG); JAK STAT pathway and regulation (INOH); Kaposi sarcoma-associated herpesvirus infec…
P13569	Q9UG56	CFTR	PISD	F508del	y	y	n	n	n	n	cytoplasm; mitochondrion; nucleus	lyase activity	clear cell renal cell carcinoma	adipose tissue; adrenal gland; amygdala; bone; bone marrow; brain; dorsal root ganglia; heart; hypothalamus; kidney; liver; lung; lymph nodes; mammary gland; ovary; pancreas; pituitary gland; placenta; prostate; salivary gland; skeletal muscle; small intestine; spleen; stomach; testes; uterus
P13569	Q96CS7	CFTR	PLEKHB2	F508del	y	y	n	n	n	n	cytoplasm; cytoplasmic vesicle; endosome	ion binding; lipid binding		adipose tissue; adrenal gland; amygdala; bone; bone marrow; brain; dorsal root ganglia; heart; hypothalamus; kidney; liver; lung; lymph nodes; mammary gland; ovary; pancreas; pituitary gland; placenta; prostate; salivary gland; skeletal muscle; small intestine; spleen; stomach; testes; uterus	B Cell Receptor Signaling (WikiPathways); BCR signaling (PID); EGF/EGFR Signaling (WikiPathways); EGFR1 (NetPath); TCR (NetPath); Toll-Like_receptor_signaling_network (systems-biology.org)
P13569	Q8ND90	CFTR	PNMA1	F508del	y	y	n	n	n	n	cytoplasm; cytosol; nucleolus; nucleoplasm; nucleus			adipose tissue; adrenal gland; amygdala; bone; bone marrow; brain; dorsal root ganglia; heart; hypothalamus; kidney; liver; lung; lymph nodes; mammary gland; ovary; pancreas; pituitary gland; placenta; prostate; salivary gland; skeletal muscle; small intestine; spleen; stomach; testes; uterus	Androgen receptor signaling (WikiPathways); EGF/EGFR Signaling (WikiPathways); EGFR1 (NetPath); ErbB1 downstream signaling (PID); Human papillomavirus infection (KEGG); LKB1 signaling events (PID); PDGFR-beta signaling (PID); Proteoglycans in cancer (KEGG); Role of Calcineurin-dependent NFAT signaling in lymphocytes (PID); TGF-beta Signaling (WikiPathways); VEGFA-VEGFR2 Signaling (WikiPathways)
P13569	Q07864	CFTR	POLE	F508del	y	y	n	n	n	n	chromosome; nuclear chromosome; nucleoplasm; nucleus; plasma membrane	DNA binding; ion binding; nuclease activity; nucleotidyltransferase activity	adenoma; brain cancer; breast cancer; breast carcinoma; carcinoma; colon cancer; colon carcinoma; endometrial cancer; endometrial carcinoma; endometriosis; glioblastoma multiforme; large intestine cancer; liver cancer; liver carcinoma; lung benign neoplasm; lung carcinoma; melanoma; non-small cell lung carcinoma; ovarian cancer; pancreatic carcinoma; pancreatic ductal adenocarcinoma; stomach canc…	adipose tissue; adrenal gland; amygdala; bone; bone marrow; brain; dorsal root ganglia; heart; kidney; liver; lung; lymph nodes; mammary gland; ovary; pancreas; pituitary gland; placenta; prostate; salivary gland; skeletal muscle; small intestine; spleen; stomach; testes; uterus	Apoptosis (OntoCancro); ATM Signaling Network (Spike); Base.excision.repair..BER. (OntoCancro); Cell cycle (KEGG); Cell Cycle (WikiPathways); Cell.Cycle (OntoCancro); Chromosome.Stability (OntoCancro); Expanded.Apoptosis (OntoCancro); Homologous.recombination..HR. (OntoCancro); Mismatch.repair..MMR. (OntoCancro); Non.homologous.end.joining (OntoCancro); Nucleotide.excision.repair..NER. (OntoCancr…
P13569	Q01860	CFTR	POU5F1	F508del	y	y	n	n	n	n	cytoplasm; cytosol; mitochondrion; nucleoplasm; nucleus	DNA-binding transcription factor activity; DNA binding; enzyme binding; RNA binding	acute lymphocytic leukemia; acute myeloid leukemia; adenocarcinoma; adult lymphoma; Alzheimer's disease; amyotrophic lateral sclerosis; bladder carcinoma; bone osteosarcoma; brain cancer; breast cancer; breast carcinoma; carcinoma; cervical cancer; cervix carcinoma; childhood leukemia; cholangiocarcinoma; chronic myeloid leukemia; clear cell renal cell carcinoma; colon cancer; colon carcinoma; co…		Androgen receptor signaling (WikiPathways); AndrogenReceptor (NetPath); Apoptosis (OntoCancro); Association Between Physico-Chemical Features and Toxicity Associated (WikiPathways); ATM Signaling Network (Spike); Base.excision.repair..BER. (OntoCancro); beta_cell_v2.3 (systems-biology.org); Cell cycle (KEGG); Cell Cycle (WikiPathways); Cell.Cycle (OntoCancro); Chromosome.Stability (OntoCancro); E…
P13569	Q9UKN5	CFTR	PRDM4	F508del	y	y	n	n	n	n	cytoplasm; nucleoplasm; nucleus	DNA-binding transcription factor activity; DNA binding; enzyme binding; ion binding; methyltransferase activity	obesity	adipose tissue; adrenal gland; amygdala; bone; bone marrow; brain; dorsal root ganglia; heart; hypothalamus; kidney; liver; lung; lymph nodes; mammary gland; ovary; pancreas; pituitary gland; placenta; prostate; salivary gland; skeletal muscle; small intestine; spleen; stomach; testes; uterus	Androgen receptor signaling (WikiPathways); Cell cycle (KEGG); Cell Cycle (WikiPathways); Chronic myeloid leukemia (KEGG); Integrated Breast Cancer (WikiPathways); Neurotrophin signaling (KEGG); Pathways in cancer (KEGG); Regulation of nuclear beta catenin signaling and target gene transcription (PID); Regulation of Telomerase (PID); TGF-beta Signaling (WikiPathways); TGF_beta_Receptor (NetPath)
P13569	Q8TCW9	CFTR	PROKR1	F508del	y	y	n	n	n	n	plasma membrane		cardiovascular system disease; colon cancer; colon carcinoma
P13569	B1AHC3	CFTR	PRR5-ARHGAP8	F508del	y	y	n	n	n	n			bipolar disorder; colon cancer; colonic benign neoplasm; stomach cancer
P13569	Q7RTY3	CFTR	PRSS45	F508del	y	y	n	n	n	n	extracellular region; extracellular space	peptidase activity			Influenza A (KEGG); Prostate cancer (KEGG)
P13569	O75127	CFTR	PTCD1	F508del	y	y	n	n	n	n	cytoplasm; mitochondrion	RNA binding	Alzheimer's disease
P13569	Q8WU10	CFTR	PYROXD1	F508del	y	y	n	n	n	n	cytoplasm; nucleus	ion binding; oxidoreductase activity	colon cancer; colon carcinoma	adipose tissue; adrenal gland; amygdala; bone; bone marrow; brain; dorsal root ganglia; heart; hypothalamus; kidney; liver; lung; lymph nodes; mammary gland; ovary; pancreas; pituitary gland; placenta; prostate; salivary gland; skeletal muscle; small intestine; spleen; stomach; testes; uterus
P13569	Q96PK6	CFTR	RBM14	F508del	y	n	y	y	n	n	cytoplasm; nucleolus; nucleoplasm; nucleus	mRNA binding; RNA binding	adult lymphoma; breast cancer; breast carcinoma; cerebrovascular disease; chronic lymphocytic leukemia; clear cell renal cell carcinoma; colon cancer; colon carcinoma; diabetes mellitus; glioblastoma multiforme; lymphoma; malignant glioma; melanoma; mental depression; neuroblastoma; non-small cell lung carcinoma; pancreatic carcinoma; pediatric lymphoma; renal cell carcinoma; stomach cancer; stom…	adipose tissue; adrenal gland; amygdala; bone; bone marrow; brain; dorsal root ganglia; heart; hypothalamus; kidney; liver; lung; lymph nodes; mammary gland; ovary; pancreas; pituitary gland; placenta; prostate; salivary gland; skeletal muscle; small intestine; spleen; stomach; testes; uterus	Androgen receptor signaling (WikiPathways); AndrogenReceptor (NetPath); ATM Signaling (WikiPathways); ATM Signaling Network (Spike); Cell cycle (KEGG); Cell Cycle (WikiPathways); Ebola Virus Pathway on Host (WikiPathways); Gastrin (NetPath); Herpes simplex infection (KEGG); PDGFR-beta signaling (PID); Regulation of nuclear beta catenin signaling and target gene transcription (PID); Regulation of …
P13569	Q96NR8	CFTR	RDH12	F508del	y	y	n	n	n	n	cytoplasm; endoplasmic reticulum; plasma membrane	oxidoreductase activity		adipose tissue; adrenal gland; brain; dorsal root ganglia; kidney; liver; pancreas
P13569	Q8NBN7	CFTR	RDH13	F508del	y	y	n	n	n	n	cytoplasm; mitochondrion	oxidoreductase activity		adipose tissue; adrenal gland; amygdala; bone; bone marrow; brain; dorsal root ganglia; heart; hypothalamus; kidney; liver; lung; lymph nodes; mammary gland; ovary; pancreas; pituitary gland; placenta; prostate; salivary gland; skeletal muscle; small intestine; spleen; stomach; testes; uterus
P13569	Q6PCD5	CFTR	RFWD3	F508del	y	y	n	n	n	n	chromosome; cytoplasm; nucleoplasm; nucleus	ion binding	multiple myeloma; non-small cell lung carcinoma	adipose tissue; bone; bone marrow; kidney; lung; lymph nodes; mammary gland; ovary; pancreas; pituitary gland; placenta; prostate; small intestine; spleen; stomach; testes	adipocyte_v2.1 (systems-biology.org); Androgen receptor signaling (WikiPathways); AndrogenReceptor (NetPath); Apoptosis (KEGG); Apoptosis (OntoCancro); ATM Signaling (WikiPathways); ATM Signaling Network (Spike); Base.excision.repair..BER. (OntoCancro); beta_cell_v2.3 (systems-biology.org); Cell cycle (KEGG); Cell Cycle (WikiPathways); Cell.Cycle (OntoCancro); Chromosome.Stability (OntoCancro); C…
P13569	P61587	CFTR	RND3	F508del	y	y	n	n	n	n	cytoplasm; cytoplasmic vesicle; cytoskeleton; Golgi apparatus; plasma membrane	enzyme binding; GTPase activity; ion binding	adenoma; breast carcinoma; cardiomyopathy; congestive heart failure; esophagus squamous cell carcinoma; glioblastoma multiforme; lung carcinoma; malignant glioma; melanoma; non-small cell lung carcinoma; obesity; prostate cancer; prostate carcinoma; squamous cell carcinoma; stomach cancer; type 2 diabetes mellitus	adipose tissue; adrenal gland; amygdala; bone; bone marrow; brain; dorsal root ganglia; heart; hypothalamus; kidney; liver; lung; lymph nodes; mammary gland; ovary; pancreas; pituitary gland; placenta; prostate; salivary gland; skeletal muscle; small intestine; spleen; stomach; testes; uterus	a6b1 and a6b4 Integrin signaling (PID); adipocyte_v2.1 (systems-biology.org); AGE/RAGE (WikiPathways); Alpha6Beta4Integrin (NetPath); Androgen receptor signaling (WikiPathways); Apoptosis (KEGG); Association Between Physico-Chemical Features and Toxicity Associated (WikiPathways); B Cell Receptor Signaling (WikiPathways); BCR signaling (PID); Brain-Derived Neurotrophic Factor (BDNF) signaling (Wi…
P13569	Q8WU17	CFTR	RNF139	F508del	y	y	n	n	n	n	cytoplasm; endoplasmic reticulum	enzyme binding; ion binding	chronic myeloid leukemia; clear cell renal cell carcinoma; glioblastoma multiforme; hepatitis C; kidney cancer; renal cell carcinoma; thyroid cancer; thyroid carcinoma	adipose tissue; adrenal gland; amygdala; bone; bone marrow; brain; dorsal root ganglia; heart; hypothalamus; kidney; liver; lung; lymph nodes; mammary gland; ovary; pancreas; pituitary gland; placenta; prostate; salivary gland; skeletal muscle; small intestine; spleen; stomach; testes; uterus	adipocyte_v2.1 (systems-biology.org); beta_cell_v2.3 (systems-biology.org); hepatocyte_v2.9 (systems-biology.org); Skeletal_muscle_v2.9 (systems-biology.org); TGF_beta_Receptor (NetPath)
P13569	Q9UBS0	CFTR	RPS6KB2	F508del	y	y	n	n	n	n	cytoplasm; nucleoplasm; nucleus	ion binding; kinase activity	Alzheimer's disease; breast cancer; breast carcinoma; large intestine cancer; non-small cell lung carcinoma; stomach cancer; stomach carcinoma	adipose tissue; adrenal gland; amygdala; bone; bone marrow; brain; dorsal root ganglia; heart; hypothalamus; kidney; liver; lung; lymph nodes; mammary gland; ovary; pancreas; pituitary gland; placenta; prostate; salivary gland; skeletal muscle; spleen; stomach; testes; uterus	a6b1 and a6b4 Integrin signaling (PID); adipocyte_v2.1 (systems-biology.org); AGE/RAGE (WikiPathways); Alpha6Beta4Integrin (NetPath); Androgen receptor signaling (WikiPathways); AndrogenReceptor (NetPath); Apoptosis (KEGG); Apoptosis (OntoCancro); Association Between Physico-Chemical Features and Toxicity Associated (WikiPathways); ATM Signaling (WikiPathways); ATM Signaling Network (Spike); B Ce…
P13569	Q15050	CFTR	RRS1	F508del	y	y	n	n	n	n	chromosome; nuclear chromosome; nucleolus; nucleoplasm; nucleus	RNA binding; rRNA binding	breast cancer; breast carcinoma; cervical cancer; cervix carcinoma; colon cancer; colon carcinoma; hypertension; large intestine cancer; lung adenocarcinoma; obesity; papillary thyroid carcinoma; prostate cancer; prostate carcinoma; stomach cancer; stomach carcinoma; thyroid carcinoma	adipose tissue; adrenal gland; amygdala; bone; bone marrow; brain; dorsal root ganglia; heart; hypothalamus; kidney; liver; lung; lymph nodes; mammary gland; ovary; pancreas; pituitary gland; placenta; prostate; salivary gland; skeletal muscle; small intestine; spleen; stomach; testes; uterus	Regulation of Telomerase (PID); TNFalpha (NetPath)
P13569	O15126	CFTR	SCAMP1	F508del	y	y	n	n	n	n	cytoplasm; cytoplasmic vesicle; endosome; Golgi apparatus; plasma membrane		breast cancer; breast carcinoma; clear cell renal cell carcinoma; pancreatic carcinoma; renal cell carcinoma	adipose tissue; adrenal gland; amygdala; bone; bone marrow; brain; dorsal root ganglia; heart; hypothalamus; kidney; liver; lung; lymph nodes; mammary gland; ovary; pancreas; pituitary gland; placenta; prostate; salivary gland; skeletal muscle; small intestine; spleen; stomach; testes; uterus	EGF (INOH); EGF/EGFR Signaling (WikiPathways); ErbB1 downstream signaling (PID); PDGFR-beta signaling (PID)
P13569	O60939	CFTR	SCN2B	F508del	y	y	n	n	n	n	plasma membrane	transmembrane transporter activity		amygdala; brain; dorsal root ganglia; heart; hypothalamus; pituitary gland; skeletal muscle; small intestine
P13569	Q8NEX9	CFTR	SDR9C7	F508del	y	y	n	n	n	n	cytoplasm	oxidoreductase activity	esophagus squamous cell carcinoma; lung carcinoma
P13569	P01011	CFTR	SERPINA3	F508del	y	y	n	n	n	n	cytoplasm; cytoplasmic vesicle; external encapsulating structure; extracellular matrix; extracellular region; extracellular space; lysosome; nucleus; vacuole	DNA binding; enzyme regulator activity	adenocarcinoma; Alzheimer's disease; amyotrophic lateral sclerosis; arteriosclerosis; asthma; atherosclerosis; breast cancer; breast carcinoma; cardiovascular system disease; cerebrovascular disease; cervix carcinoma; chronic obstructive pulmonary disease; clear cell renal cell carcinoma; colon cancer; colon carcinoma; congestive heart failure; diabetes mellitus; endometrial cancer; endometrial c…	adipose tissue; adrenal gland; amygdala; bone; bone marrow; brain; dorsal root ganglia; heart; hypothalamus; liver; lung; lymph nodes; mammary gland; ovary; pancreas; pituitary gland; placenta; prostate; salivary gland; skeletal muscle; small intestine; stomach; testes; uterus	Expanded.Apoptosis (OntoCancro)
P13569	P29622	CFTR	SERPINA4	F508del	y	y	n	n	n	n	cytoplasm; cytoplasmic vesicle; extracellular region; extracellular space	enzyme regulator activity	childhood leukemia; colonic benign neoplasm; large intestine cancer; leukemia; lung carcinoma; myocardial infarction; obesity; schizophrenia	adrenal gland; amygdala; bone; bone marrow; brain; dorsal root ganglia; heart; hypothalamus; kidney; liver; lymph nodes; ovary; pancreas; pituitary gland; placenta; prostate; salivary gland; skeletal muscle; small intestine; stomach; testes; uterus
P13569	P48595	CFTR	SERPINB10	F508del	y	y	n	n	n	n	cytoplasm; cytoplasmic vesicle; cytosol; extracellular region; extracellular space; nucleoplasm; nucleus; plasma membrane	enzyme regulator activity	asthma; prostate cancer	adrenal gland; amygdala; bone; bone marrow; brain; dorsal root ganglia; heart; kidney; liver; lung; mammary gland; ovary; pituitary gland; placenta; salivary gland; skeletal muscle; uterus
P13569	P05546	CFTR	SERPIND1	F508del	y	y	n	n	n	n	cytoplasm; endoplasmic reticulum; extracellular region; extracellular space	enzyme regulator activity	arteriosclerosis; atherosclerosis; cervical cancer; cervix carcinoma; hepatitis B; liver cancer; liver disease; mental depression; myocardial infarction; ovarian cancer; ovarian carcinoma	liver; skeletal muscle
P13569	P05155	CFTR	SERPING1	F508del	y	y	n	n	n	n	cytoplasm; cytoplasmic vesicle; endoplasmic reticulum; external encapsulating structure; extracellular matrix; extracellular region; extracellular space	enzyme regulator activity	adult lymphoma; Alzheimer's disease; arteriosclerosis; asthma; atherosclerosis; B-cell lymphoma; cardiovascular system disease; chronic obstructive pulmonary disease; endometriosis; glioblastoma multiforme; hepatitis C; liver cancer; liver cirrhosis; liver disease; lung benign neoplasm; lymphoma; malignant glioma; mental depression; multiple sclerosis; myocardial infarction; neuroblastoma; ovaria…	adipose tissue; adrenal gland; amygdala; bone; bone marrow; brain; dorsal root ganglia; heart; hypothalamus; kidney; liver; lung; lymph nodes; mammary gland; ovary; pancreas; pituitary gland; placenta; prostate; salivary gland; skeletal muscle; small intestine; spleen; stomach; testes; uterus	Focal adhesion (KEGG); Focal Adhesion (WikiPathways); Herpes simplex infection (KEGG); NFkB Signaling Network (Spike); Toll-Like_receptor_signaling_network (systems-biology.org); VEGFA-VEGFR2 Signaling (WikiPathways)
P13569	Q14973	CFTR	SLC10A1	F508del	y	y	n	n	n	n	plasma membrane	transmembrane transporter activity	cardiovascular system disease; hepatitis B; hepatitis C; liver cancer; liver carcinoma; liver cirrhosis; liver disease; obesity; viral infectious disease	adipose tissue; adrenal gland; amygdala; bone; bone marrow; brain; dorsal root ganglia; heart; hypothalamus; kidney; liver; lung; lymph nodes; mammary gland; ovary; pancreas; pituitary gland; placenta; salivary gland; skeletal muscle; small intestine; spleen; stomach; testes; uterus
P13569	Q13336	CFTR	SLC14A1	F508del	y	y	n	n	n	n	plasma membrane	transmembrane transporter activity	bladder carcinoma; diabetes mellitus; large intestine cancer; lung carcinoma; prostate cancer; prostate carcinoma; type 1 diabetes mellitus; urinary bladder cancer	amygdala; bone; bone marrow; brain; heart; hypothalamus; kidney; prostate; skeletal muscle; spleen
P13569	O00400	CFTR	SLC33A1	F508del	y	y	n	n	n	n	cytoplasm; endoplasmic reticulum; Golgi apparatus; plasma membrane	transmembrane transporter activity	adenocarcinoma; adenoma; Alzheimer's disease; amyotrophic lateral sclerosis; arteriosclerosis; asthma; atherosclerosis; breast cancer; breast carcinoma; cardiovascular system disease; cerebrovascular disease; colitis; congestive heart failure; coronary artery disease; diabetes mellitus; endometriosis; hypertension; kidney disease; liver cancer; lung carcinoma; melanoma; mental depression; myocard…	adipose tissue; adrenal gland; amygdala; bone; bone marrow; brain; dorsal root ganglia; heart; hypothalamus; kidney; liver; lung; lymph nodes; mammary gland; ovary; pancreas; pituitary gland; placenta; prostate; salivary gland; skeletal muscle; small intestine; spleen; stomach; testes; uterus	ATM Signaling (WikiPathways); EGFR1 (NetPath); Herpes simplex infection (KEGG); IL6 (NetPath); Macrophage_Map_Update_ver2_re (systems-biology.org); Pathways in cancer (KEGG); Prolactin (NetPath); Prolactin Signaling (WikiPathways); Toll-Like_receptor_signaling_network (systems-biology.org)
P13569	Q9NVC3	CFTR	SLC38A7	F508del	y	y	n	n	n	n		transmembrane transporter activity	large intestine cancer; melanoma; non-small cell lung carcinoma; pancreatic carcinoma	adipose tissue; adrenal gland; amygdala; bone; bone marrow; brain; dorsal root ganglia; heart; hypothalamus; kidney; liver; lung; lymph nodes; mammary gland; ovary; pancreas; pituitary gland; placenta; prostate; salivary gland; skeletal muscle; small intestine; spleen; stomach; testes; uterus
P13569	Q96GM5	CFTR	SMARCD1	F508del	y	y	n	n	n	n	chromosome; nucleoplasm; nucleus		head and neck squamous cell carcinoma; lung adenocarcinoma; lung carcinoma; non-small cell lung carcinoma	adipose tissue; adrenal gland; amygdala; bone; bone marrow; brain; dorsal root ganglia; heart; hypothalamus; kidney; liver; lung; lymph nodes; mammary gland; ovary; pancreas; pituitary gland; placenta; prostate; salivary gland; skeletal muscle; small intestine; spleen; stomach; testes; uterus	adipocyte_v2.1 (systems-biology.org); AGE/RAGE (WikiPathways); Alpha6Beta4Integrin (NetPath); Androgen receptor signaling (WikiPathways); AndrogenReceptor (NetPath); Apoptosis (KEGG); Apoptosis (OntoCancro); Association Between Physico-Chemical Features and Toxicity Associated (WikiPathways); ATM Signaling (WikiPathways); ATM Signaling Network (Spike); B Cell Receptor Signaling (WikiPathways); Ba…
P13569	Q9H7B4	CFTR	SMYD3	F508del	y	y	n	n	n	n	cytoplasm; cytosol; nucleoplasm; nucleus	DNA binding; enzyme binding; ion binding; methyltransferase activity	acute myeloid leukemia; bladder carcinoma; breast cancer; breast carcinoma; carcinoma; childhood leukemia; chronic lymphocytic leukemia; esophagus squamous cell carcinoma; hepatitis B; hepatitis C; large intestine cancer; leukemia; liver cancer; lung adenocarcinoma; malignant glioma; ovarian cancer; ovarian carcinoma; pancreatic carcinoma; prostate cancer; prostate carcinoma; stomach cancer; stom…	adipose tissue; adrenal gland; amygdala; bone; bone marrow; brain; dorsal root ganglia; heart; hypothalamus; kidney; lung; lymph nodes; mammary gland; ovary; pancreas; pituitary gland; placenta; prostate; salivary gland; skeletal muscle; small intestine; spleen; stomach; testes; uterus	AndrogenReceptor (NetPath); Apoptosis (OntoCancro); ATM Signaling Network (Spike); Base.excision.repair..BER. (OntoCancro); Cell cycle (KEGG); Cell Cycle (WikiPathways); Cell.Cycle (OntoCancro); Chromosome.Stability (OntoCancro); Expanded.Apoptosis (OntoCancro); Homologous.recombination..HR. (OntoCancro); LKB1 signaling events (PID); Mismatch.repair..MMR. (OntoCancro); Non.homologous.end.joining …
P13569	O60248	CFTR	SOX15	F508del	y	y	n	n	n	n	chromosome; cytoplasm; nucleus	DNA-binding transcription factor activity; DNA binding	endometriosis; esophagus squamous cell carcinoma; large intestine cancer; lung carcinoma; pancreatic carcinoma; prostate cancer; prostate carcinoma; thyroid carcinoma	adipose tissue; adrenal gland; amygdala; bone; bone marrow; brain; dorsal root ganglia; heart; hypothalamus; kidney; liver; lung; lymph nodes; mammary gland; ovary; pancreas; pituitary gland; placenta; prostate; salivary gland; skeletal muscle; small intestine; spleen; stomach; testes; uterus	Viral carcinogenesis (KEGG)
P13569	Q9Y4P9	CFTR	SPEF1	F508del	y	y	n	n	n	n	cilium; cytoplasm; cytoskeleton; plasma membrane	cytoskeletal protein binding		adipose tissue; adrenal gland; amygdala; bone; bone marrow; brain; dorsal root ganglia; heart; hypothalamus; kidney; liver; lung; lymph nodes; mammary gland; ovary; pancreas; pituitary gland; placenta; salivary gland; skeletal muscle; small intestine; spleen; stomach; testes; uterus
P13569	Q9UHB9	CFTR	SRP68	F508del	y	y	n	n	n	n	cytoplasm; cytosol; endoplasmic reticulum; nucleolus; nucleus; ribosome	RNA binding		adipose tissue; adrenal gland; amygdala; bone; bone marrow; brain; dorsal root ganglia; heart; hypothalamus; kidney; liver; lung; lymph nodes; mammary gland; ovary; pancreas; pituitary gland; placenta; prostate; salivary gland; skeletal muscle; small intestine; spleen; stomach; testes; uterus	TGF_beta_Receptor (NetPath)
P13569	O95793	CFTR	STAU1	F508del	y	n	y	y	n	n	cytoplasm; cytoskeleton; cytosol; endoplasmic reticulum; extracellular region; extracellular space; plasma membrane	enzyme binding; RNA binding	hepatitis C; large intestine cancer; neuroblastoma; obesity; schizophrenia; stomach cancer; stomach carcinoma; viral infectious disease	adipose tissue; adrenal gland; amygdala; bone; bone marrow; brain; dorsal root ganglia; heart; hypothalamus; kidney; liver; lung; lymph nodes; mammary gland; ovary; pancreas; pituitary gland; placenta; prostate; salivary gland; skeletal muscle; small intestine; spleen; stomach; testes; uterus	a6b1 and a6b4 Integrin signaling (PID); adipocyte_v2.1 (systems-biology.org); AGE/RAGE (WikiPathways); Alpha6Beta4Integrin (NetPath); Androgen receptor signaling (WikiPathways); AndrogenReceptor (NetPath); Apoptosis (KEGG); Apoptosis (OntoCancro); ATM Signaling (WikiPathways); ATM Signaling Network (Spike); B Cell Receptor Signaling (WikiPathways); Base.excision.repair..BER. (OntoCancro); BCR sig…
P13569	Q7RTN6	CFTR	STRADA	F508del	y	y	n	n	n	n	cytoplasm; cytosol; nucleoplasm; nucleus	enzyme binding; ion binding; kinase activity	adenocarcinoma; Alzheimer's disease; medulloblastoma	adipose tissue; adrenal gland; amygdala; bone; bone marrow; brain; dorsal root ganglia; heart; hypothalamus; kidney; liver; lung; lymph nodes; mammary gland; ovary; pancreas; pituitary gland; placenta; prostate; salivary gland; skeletal muscle; small intestine; spleen; stomach; testes; uterus	a6b1 and a6b4 Integrin signaling (PID); adipocyte_v2.1 (systems-biology.org); AGE/RAGE (WikiPathways); Alpha6Beta4Integrin (NetPath); AndrogenReceptor (NetPath); Apoptosis (KEGG); Apoptosis (OntoCancro); Association Between Physico-Chemical Features and Toxicity Associated (WikiPathways); ATM Signaling (WikiPathways); ATM Signaling Network (Spike); B Cell Receptor Signaling (WikiPathways); Base.e…
P13569	Q8IV01	CFTR	SYT12	F508del	y	y	n	n	n	n	cytoplasm; cytoplasmic vesicle; plasma membrane	ion binding; lipid binding		adipose tissue; adrenal gland; amygdala; brain; dorsal root ganglia; heart; hypothalamus; liver; mammary gland; pituitary gland; placenta; salivary gland; skeletal muscle
P13569	P20226	CFTR	TBP	F508del	y	y	n	n	n	n	chromosome; cytoplasm; nucleoplasm; nucleus	DNA binding; enzyme binding; transcription factor binding	acute myeloid leukemia; adenocarcinoma; adenoma; Alzheimer's disease; bladder carcinoma; breast cancer; cervical cancer; cervix carcinoma; clear cell renal cell carcinoma; diabetes mellitus; head and neck squamous cell carcinoma; hepatitis B; hepatitis C; inflammatory bowel disease; kidney cancer; liver cancer; melanoma; mental depression; neuroblastoma; neurodegenerative disease; non-small cell …	adipose tissue; adrenal gland; amygdala; bone; bone marrow; brain; dorsal root ganglia; heart; hypothalamus; kidney; liver; lung; lymph nodes; mammary gland; ovary; pancreas; pituitary gland; placenta; prostate; salivary gland; skeletal muscle; small intestine; spleen; stomach; testes; uterus	adipocyte_v2.1 (systems-biology.org); AGE/RAGE (WikiPathways); Alpha6Beta4Integrin (NetPath); Androgen receptor signaling (WikiPathways); AndrogenReceptor (NetPath); Apoptosis (KEGG); Apoptosis (OntoCancro); Association Between Physico-Chemical Features and Toxicity Associated (WikiPathways); ATM Signaling (WikiPathways); ATM Signaling Network (Spike); B Cell Receptor Signaling (WikiPathways); Ba…
P13569	Q92734	CFTR	TFG	F508del	y	n	y	y	y	n	cytoplasm; cytosol; endoplasmic reticulum		adult lymphoma; bone osteosarcoma; breast cancer; breast carcinoma; carcinoma; chronic lymphocytic leukemia; colon cancer; colon carcinoma; diabetes mellitus; glioblastoma multiforme; hypertension; liver disease; lymphoma; malignant glioma; melanoma; neurodegenerative disease; non-small cell lung carcinoma; osteosarcoma; papillary thyroid carcinoma; pediatric lymphoma; pediatric osteosarcoma; pro…	adipose tissue; adrenal gland; amygdala; bone; bone marrow; brain; dorsal root ganglia; heart; hypothalamus; kidney; liver; lung; lymph nodes; mammary gland; ovary; pancreas; pituitary gland; placenta; prostate; salivary gland; skeletal muscle; small intestine; spleen; stomach; testes; uterus	a6b1 and a6b4 Integrin signaling (PID); adipocyte_v2.1 (systems-biology.org); AGE/RAGE (WikiPathways); Alpha6Beta4Integrin (NetPath); Androgen receptor signaling (WikiPathways); AndrogenReceptor (NetPath); Apoptosis (KEGG); Apoptosis (OntoCancro); Association Between Physico-Chemical Features and Toxicity Associated (WikiPathways); ATM Signaling (WikiPathways); ATM Signaling Network (Spike); B Ce…
P13569	Q9UP52	CFTR	TFR2	F508del	y	y	n	n	n	n	cytoplasm; cytoplasmic vesicle; plasma membrane	peptidase activity	acute lymphocytic leukemia; acute myeloid leukemia; cardiovascular system disease; childhood leukemia; chronic lymphocytic leukemia; chronic myeloid leukemia; congestive heart failure; coronary artery disease; hepatitis C; leukemia; liver cancer; liver cirrhosis; Parkinson's disease	amygdala; bone; bone marrow; brain; dorsal root ganglia; hypothalamus; liver; stomach	Hepatitis C (KEGG); LKB1 signaling events (PID)
P13569	Q96RS0	CFTR	TGS1	F508del	y	y	n	n	n	n	cytoplasm; cytosol; extracellular region; extracellular space; nucleolus; nucleoplasm; nucleus	methyltransferase activity	cardiomyopathy; congestive heart failure; Parkinson's disease	adipose tissue; adrenal gland; amygdala; bone; bone marrow; brain; dorsal root ganglia; heart; hypothalamus; kidney; liver; lung; lymph nodes; mammary gland; ovary; pancreas; pituitary gland; placenta; prostate; salivary gland; skeletal muscle; small intestine; spleen; stomach; testes; uterus	AGE/RAGE (WikiPathways); Androgen receptor signaling (WikiPathways); AndrogenReceptor (NetPath); ATM Signaling (WikiPathways); ATM Signaling Network (Spike); B Cell Receptor Signaling (WikiPathways); Cell cycle (KEGG); Cell Cycle (WikiPathways); Chronic myeloid leukemia (KEGG); EGFR1 (NetPath); Epstein-Barr virus infection (KEGG); Hepatitis B (KEGG); Hepatitis C (KEGG); Herpes simplex infection (…
P13569	Q96EK4	CFTR	THAP11	F508del	y	y	n	n	n	n	chromosome; cytoplasm; cytosol; nucleoplasm; nucleus	DNA-binding transcription factor activity; DNA binding; ion binding	chronic myeloid leukemia; colon cancer; colon carcinoma; liver cancer; neurodegenerative disease	adipose tissue; adrenal gland; amygdala; bone; bone marrow; brain; dorsal root ganglia; heart; hypothalamus; kidney; liver; lung; lymph nodes; mammary gland; ovary; pancreas; pituitary gland; placenta; prostate; salivary gland; skeletal muscle; small intestine; spleen; stomach; testes; uterus	Cell cycle (KEGG); Cell Cycle (WikiPathways); Chronic myeloid leukemia (KEGG); Epstein-Barr virus infection (KEGG); Herpes simplex infection (KEGG); Integrated Breast Cancer (WikiPathways); Regulation of nuclear beta catenin signaling and target gene transcription (PID); Regulation of Telomerase (PID); Viral carcinogenesis (KEGG)
P13569	Q96H15	CFTR	TIMD4	F508del	y	y	n	n	n	n			asthma; cardiovascular system disease; cerebrovascular disease; clear cell renal cell carcinoma; coronary artery disease; diabetes mellitus; large intestine cancer; lung carcinoma; non-small cell lung carcinoma; rheumatoid arthritis; systemic lupus erythematosus; type 2 diabetes mellitus	adipose tissue; bone; bone marrow; liver; lymph nodes; testes	Ebola Virus Pathway on Host (WikiPathways); TCR (NetPath)
P13569	P04183	CFTR	TK1	F508del	y	y	n	n	n	n	cytoplasm; cytosol	ion binding; kinase activity	acute myeloid leukemia; adenocarcinoma; adult lymphoma; B-cell lymphoma; brain cancer; breast cancer; breast carcinoma; childhood leukemia; chronic lymphocytic leukemia; glioblastoma multiforme; large intestine cancer; leukemia; liver cancer; lung adenocarcinoma; lung benign neoplasm; lung carcinoma; lymphoma; malignant glioma; non-small cell lung carcinoma; ovarian cancer; pancreatic carcinoma; …	adipose tissue; adrenal gland; bone; bone marrow; dorsal root ganglia; heart; kidney; liver; lung; lymph nodes; ovary; pancreas; pituitary gland; placenta; salivary gland; skeletal muscle; small intestine; stomach; testes	Apoptosis (OntoCancro); ATM Signaling (WikiPathways); ATM Signaling Network (Spike); Base.excision.repair..BER. (OntoCancro); Cell cycle (KEGG); Cell Cycle (WikiPathways); Cell.Cycle (OntoCancro); Chromosome.Stability (OntoCancro); Expanded.Apoptosis (OntoCancro); Homologous.recombination..HR. (OntoCancro); Human T-cell leukemia virus 1 infection (KEGG); Integrated Breast Cancer (WikiPathways); M…
P13569	O15455	CFTR	TLR3	F508del	y	y	n	n	n	n	cytoplasm; cytoplasmic vesicle; endoplasmic reticulum; endosome; external encapsulating structure; extracellular matrix; extracellular region; extracellular space; Golgi apparatus; lysosome; plasma membrane; vacuole	hydrolase activity, acting on glycosyl bonds; RNA binding	acute myeloid leukemia; adenocarcinoma; adult lymphoma; Alzheimer's disease; arteriosclerosis; asthma; atherosclerosis; bladder carcinoma; bone osteosarcoma; breast cancer; breast carcinoma; cardiomyopathy; cervical cancer; cervix carcinoma; childhood leukemia; chronic obstructive pulmonary disease; colitis; colon cancer; colon carcinoma; congestive heart failure; coronary artery disease; diabete…	adipose tissue; adrenal gland; dorsal root ganglia; kidney; liver; lung; mammary gland; ovary; pancreas; placenta; prostate; salivary gland; small intestine; spleen; stomach; testes; uterus	a6b1 and a6b4 Integrin signaling (PID); adipocyte_v2.1 (systems-biology.org); AGE/RAGE (WikiPathways); Alpha6Beta4Integrin (NetPath); Androgen receptor signaling (WikiPathways); AndrogenReceptor (NetPath); Apoptosis (KEGG); Apoptosis (OntoCancro); Association Between Physico-Chemical Features and Toxicity Associated (WikiPathways); ATM Signaling (WikiPathways); B Cell Receptor Signaling (WikiPath…
P13569	Q86TL2	CFTR	TMEM110	F508del	y	y	n	n	n	n	cytoplasm; endoplasmic reticulum			adipose tissue; adrenal gland; amygdala; bone; bone marrow; brain; dorsal root ganglia; heart; hypothalamus; kidney; liver; lung; lymph nodes; mammary gland; ovary; pancreas; pituitary gland; placenta; prostate; salivary gland; skeletal muscle; small intestine; spleen; stomach; testes; uterus
P13569	Q8WWA1	CFTR	TMEM40	F508del	y	n	y	y	n	n			bladder carcinoma; urinary bladder cancer	adipose tissue; bone; bone marrow; dorsal root ganglia; heart; lung; ovary; pancreas; pituitary gland; placenta; prostate; salivary gland; skeletal muscle; uterus
P13569	Q8IU80	CFTR	TMPRSS6	F508del	y	y	n	n	n	n	extracellular region; extracellular space; plasma membrane	peptidase activity	Alzheimer's disease; bladder carcinoma; breast cancer; breast carcinoma; colitis; diabetes mellitus; endometrial cancer; endometrial carcinoma; mental depression; multiple sclerosis; obesity; Parkinson's disease; prostate cancer; prostate carcinoma; squamous cell carcinoma; type 2 diabetes mellitus; urinary bladder cancer	adipose tissue; adrenal gland; amygdala; bone; bone marrow; brain; dorsal root ganglia; heart; hypothalamus; kidney; liver; lung; lymph nodes; ovary; pancreas; pituitary gland; placenta; prostate; salivary gland; skeletal muscle; small intestine; spleen; stomach; testes; uterus	Focal adhesion (KEGG); Focal Adhesion (WikiPathways); Influenza A (KEGG); MAPK signaling (KEGG); MicroRNAs in cancer (KEGG); PI3K-Akt signaling (KEGG); Prostate cancer (KEGG); Proteoglycans in cancer (KEGG)
P13569	O14545	CFTR	TRAFD1	F508del	y	n	y	y	n	n		ion binding	coronary artery disease	adipose tissue; adrenal gland; amygdala; bone; bone marrow; brain; dorsal root ganglia; heart; hypothalamus; kidney; liver; lung; lymph nodes; mammary gland; ovary; pancreas; pituitary gland; placenta; prostate; salivary gland; skeletal muscle; small intestine; spleen; stomach; testes; uterus	Apoptosis (OntoCancro); Base.excision.repair..BER. (OntoCancro); Cell.Cycle (OntoCancro); Chromosome.Stability (OntoCancro); Epstein-Barr virus infection (KEGG); Expanded.Apoptosis (OntoCancro); Hepatitis C (KEGG); Herpes simplex infection (KEGG); Homologous.recombination..HR. (OntoCancro); keratinocyte differentiation (BioCarta); MAPK signaling (Spike); Mismatch.repair..MMR. (OntoCancro); Non.ho…
P13569	O95361	CFTR	TRIM16	F508del	y	y	n	n	n	n	cytoplasm; cytosol; nucleoplasm; nucleus; plasma membrane	DNA binding; ion binding	breast cancer; breast carcinoma; carcinoma; esophagus squamous cell carcinoma; melanoma; neuroblastoma; non-small cell lung carcinoma; osteoporosis; ovarian cancer; prostate cancer; prostate carcinoma; pulmonary fibrosis; stomach cancer; stomach carcinoma	adipose tissue; adrenal gland; amygdala; bone; bone marrow; brain; dorsal root ganglia; heart; hypothalamus; kidney; liver; lung; lymph nodes; mammary gland; ovary; pancreas; pituitary gland; placenta; prostate; salivary gland; skeletal muscle; small intestine; spleen; stomach; testes; uterus	AGE/RAGE (WikiPathways); Androgen receptor signaling (WikiPathways); AndrogenReceptor (NetPath); Apoptosis (OntoCancro); ATM Signaling Network (Spike); Base.excision.repair..BER. (OntoCancro); BCR signaling (PID); beta_cell_v2.3 (systems-biology.org); Brain-Derived Neurotrophic Factor (BDNF) signaling (WikiPathways); Cell cycle (KEGG); Cell Cycle (WikiPathways); Cell.Cycle (OntoCancro); Chromosom…
P13569	Q309B1	CFTR	TRIM16L	F508del	y	y	n	n	n	n	cytoplasm; cytosol; plasma membrane		non-small cell lung carcinoma	adrenal gland; brain; hypothalamus; kidney; liver; lymph nodes; ovary; salivary gland; skeletal muscle; small intestine; uterus
P13569	P14373	CFTR	TRIM27	F508del	y	y	n	n	n	n	cytoplasm; cytoplasmic vesicle; cytosol; endosome; nuclear envelope; nucleolus; nucleoplasm; nucleus	DNA binding; enzyme binding; ion binding	adenocarcinoma; Alzheimer's disease; amyotrophic lateral sclerosis; bone osteosarcoma; breast carcinoma; carcinoma; cerebrovascular disease; colitis; colon cancer; colon carcinoma; endometrial cancer; endometrial carcinoma; esophagus squamous cell carcinoma; glioblastoma multiforme; hepatitis C; large intestine cancer; lung carcinoma; malignant glioma; melanoma; non-small cell lung carcinoma; ost…	adipose tissue; adrenal gland; amygdala; bone; bone marrow; brain; dorsal root ganglia; heart; hypothalamus; kidney; liver; lung; lymph nodes; mammary gland; ovary; pancreas; pituitary gland; placenta; prostate; salivary gland; skeletal muscle; small intestine; spleen; stomach; testes; uterus	adipocyte_v2.1 (systems-biology.org); AGE/RAGE (WikiPathways); Alpha6Beta4Integrin (NetPath); Androgen receptor signaling (WikiPathways); AndrogenReceptor (NetPath); Apoptosis (KEGG); Apoptosis (OntoCancro); ATM Signaling (WikiPathways); ATM Signaling Network (Spike); B Cell Receptor Signaling (WikiPathways); Base.excision.repair..BER. (OntoCancro); BCR signaling (PID); beta_cell_v2.3 (systems-bi…
P13569	Q13049	CFTR	TRIM32	F508del	y	y	n	n	n	n	cytoplasm; cytosol; nucleus	cytoskeletal protein binding; ion binding; RNA binding; transcription factor binding; ubiquitin-like protein binding	breast cancer; breast carcinoma; congestive heart failure; head and neck squamous cell carcinoma; leukemia; lung carcinoma; medulloblastoma; neuroblastoma; non-small cell lung carcinoma; obesity; Parkinson's disease; psoriasis; schizophrenia; squamous cell carcinoma; stomach cancer; stomach carcinoma	adipose tissue; adrenal gland; amygdala; bone; bone marrow; brain; dorsal root ganglia; heart; hypothalamus; kidney; liver; lung; lymph nodes; mammary gland; ovary; pancreas; pituitary gland; placenta; prostate; salivary gland; skeletal muscle; small intestine; spleen; stomach; testes; uterus	a6b1 and a6b4 Integrin signaling (PID); adipocyte_v2.1 (systems-biology.org); Alpha6Beta4Integrin (NetPath); Androgen receptor signaling (WikiPathways); Apoptosis (KEGG); Apoptosis (OntoCancro); ATM Signaling (WikiPathways); ATM Signaling Network (Spike); Base.excision.repair..BER. (OntoCancro); beta_cell_v2.3 (systems-biology.org); Cell cycle (KEGG); Cell Cycle (WikiPathways); Cell.Cycle (OntoCa…
P13569	Q9C035	CFTR	TRIM5	F508del	y	n	y	y	n	n	cytoplasm; cytosol; nucleoplasm; nucleus	enzyme binding; ion binding; protein-macromolecule adaptor activity	childhood leukemia; hepatitis B; leukemia; liver disease; multiple sclerosis; schizophrenia; viral infectious disease	adipose tissue; adrenal gland; bone; bone marrow; dorsal root ganglia; heart; kidney; liver; lung; lymph nodes; mammary gland; ovary; pancreas; pituitary gland; placenta; prostate; salivary gland; small intestine; spleen; stomach; uterus	adipocyte_v2.1 (systems-biology.org); Androgen receptor signaling (WikiPathways); Apoptosis (KEGG); Apoptosis (OntoCancro); Base.excision.repair..BER. (OntoCancro); BCR signaling (PID); beta_cell_v2.3 (systems-biology.org); Brain-Derived Neurotrophic Factor (BDNF) signaling (WikiPathways); CD4 T cell receptor signaling (INOH); Cell.Cycle (OntoCancro); Chromosome.Stability (OntoCancro); EGF_recept…
P13569	Q3B726	CFTR	TWISTNB	F508del	y	y	n	n	n	n	nucleolus; nucleoplasm; nucleus	nucleotidyltransferase activity		adipose tissue; adrenal gland; amygdala; bone; bone marrow; brain; dorsal root ganglia; heart; hypothalamus; kidney; liver; lung; lymph nodes; mammary gland; ovary; prostate; salivary gland; skeletal muscle; small intestine; spleen; stomach; uterus	TNFalpha (NetPath)
P13569	Q9NNW7	CFTR	TXNRD2	F508del	y	y	n	n	n	n	cytoplasm; cytosol; mitochondrion	ion binding; oxidoreductase activity	Alzheimer's disease; arteriosclerosis; atherosclerosis; bone osteosarcoma; breast cancer; breast carcinoma; cerebrovascular disease; colon cancer; colon carcinoma; large intestine cancer; lung carcinoma; multiple sclerosis; myocardial infarction; non-small cell lung carcinoma; obesity; osteosarcoma; papillary thyroid carcinoma; pediatric osteosarcoma; prostate cancer; prostate carcinoma; schizoph…	adipose tissue; adrenal gland; amygdala; bone; bone marrow; brain; dorsal root ganglia; heart; hypothalamus; kidney; liver; lung; lymph nodes; mammary gland; ovary; pancreas; pituitary gland; placenta; prostate; salivary gland; skeletal muscle; small intestine; spleen; stomach; testes; uterus	Androgen receptor signaling (WikiPathways); AndrogenReceptor (NetPath); CD4 T cell receptor signaling (INOH); Epstein-Barr virus infection (KEGG); Pathways in cancer (KEGG)
P13569	Q6PHR2	CFTR	ULK3	F508del	y	y	n	n	n	n	cilium; cytoplasm; vacuole	ion binding; kinase activity	glioblastoma multiforme; hypertension	adipose tissue; adrenal gland; amygdala; bone; bone marrow; brain; dorsal root ganglia; heart; hypothalamus; kidney; liver; lung; lymph nodes; mammary gland; ovary; pancreas; pituitary gland; placenta; prostate; salivary gland; skeletal muscle; small intestine; spleen; stomach; testes; uterus	adipocyte_v2.1 (systems-biology.org); Apoptosis (KEGG); Apoptosis (OntoCancro); Association Between Physico-Chemical Features and Toxicity Associated (WikiPathways); ATM Signaling Network (Spike); B Cell Receptor Signaling (WikiPathways); Base.excision.repair..BER. (OntoCancro); BCR signaling (PID); beta_cell_v2.3 (systems-biology.org); Brain-Derived Neurotrophic Factor (BDNF) signaling (WikiPath…
P13569	Q8IWX7	CFTR	UNC45B	F508del	y	y	n	n	n	n	cytoplasm; cytosol		cardiomyopathy; cerebrovascular disease	heart; skeletal muscle; small intestine	IL6 (NetPath); PI3K-Akt signaling (KEGG); Prostate cancer (KEGG); TNFalpha (NetPath)
P13569	Q9BT76	CFTR	UPK3B	F508del	y	y	n	n	n	n	plasma membrane		Alzheimer's disease; bone osteosarcoma; cerebrovascular disease; hepatitis B; hepatitis C; lung carcinoma; neuroblastoma; neurodegenerative disease; osteosarcoma; ovarian cancer; pancreatic carcinoma; pancreatic ductal adenocarcinoma; pediatric osteosarcoma; prostate carcinoma; psoriasis; rheumatoid arthritis; schizophrenia; systemic lupus erythematosus; type 1 diabetes mellitus; viral infectious…	adipose tissue; bone; bone marrow; heart; lung
P13569	Q9BXU7	CFTR	USP26	F508del	y	y	n	n	n	n	cytoplasm; cytosol; nucleoplasm; nucleus	peptidase activity	esophageal cancer; esophageal carcinoma; esophagus squamous cell carcinoma; glioblastoma multiforme		Prostate cancer (KEGG)
P13569	Q96RU2	CFTR	USP28	F508del	y	y	n	n	n	n	cytoplasm; cytosol; nucleoplasm; nucleus	peptidase activity	bladder carcinoma; breast cancer; breast carcinoma; esophageal cancer; esophageal carcinoma; large intestine cancer; liver cancer; liver carcinoma; non-small cell lung carcinoma; prostate cancer; stomach cancer; stomach carcinoma; urinary bladder cancer	adipose tissue; adrenal gland; amygdala; bone; bone marrow; brain; dorsal root ganglia; heart; hypothalamus; kidney; liver; lung; lymph nodes; mammary gland; ovary; pancreas; pituitary gland; placenta; prostate; salivary gland; skeletal muscle; small intestine; spleen; stomach; testes; uterus	ATM Signaling (WikiPathways); ATM Signaling Network (Spike); EGF/EGFR Signaling (WikiPathways); Integrated Breast Cancer (WikiPathways); Regulation of Telomerase (PID)
P13569	P45880	CFTR	VDAC2	F508del	y	n	y	y	n	n	cytoplasm; cytoplasmic vesicle; mitochondrion; nucleus	ion binding; lipid binding; transmembrane transporter activity	B-cell lymphoma; colon cancer; colon carcinoma; hypertension; lung carcinoma; malignant glioma; myocardial infarction; squamous cell carcinoma; thyroid cancer; viral infectious disease	adipose tissue; adrenal gland; amygdala; bone; bone marrow; brain; dorsal root ganglia; heart; hypothalamus; kidney; liver; lung; lymph nodes; mammary gland; ovary; pancreas; pituitary gland; placenta; prostate; salivary gland; skeletal muscle; small intestine; spleen; stomach; testes; uterus	adipocyte_v2.1 (systems-biology.org); AGE/RAGE (WikiPathways); Alpha6Beta4Integrin (NetPath); Apoptosis (KEGG); ATM Signaling (WikiPathways); ATM Signaling Network (Spike); beta_cell_v2.3 (systems-biology.org); Chronic myeloid leukemia (KEGG); Class I PI3K signaling events mediated by Akt (PID); EGF (INOH); EGFR1 (NetPath); ErbB1 downstream signaling (PID); Expanded.Apoptosis (OntoCancro); Focal …
P13569	P15692	CFTR	VEGFA	F508del	y	y	n	n	n	n	cytoplasm; cytoplasmic vesicle; external encapsulating structure; extracellular matrix; extracellular region; extracellular space		acute lymphocytic leukemia; acute myeloid leukemia; adenocarcinoma; adenoma; adult lymphoma; Alzheimer's disease; amyotrophic lateral sclerosis; arteriosclerosis; asthma; atherosclerosis; B-cell lymphoma; bipolar disorder; bladder carcinoma; bone osteosarcoma; brain cancer; breast cancer; breast carcinoma; carcinoma; cardiomyopathy; cardiovascular system disease; cerebrovascular disease; cervical…	adipose tissue; adrenal gland; amygdala; bone; bone marrow; brain; dorsal root ganglia; heart; hypothalamus; kidney; liver; lung; lymph nodes; mammary gland; ovary; pancreas; pituitary gland; placenta; prostate; salivary gland; skeletal muscle; small intestine; spleen; stomach; testes; uterus	a6b1 and a6b4 Integrin signaling (PID); AGE/RAGE (WikiPathways); Alpha6Beta4Integrin (NetPath); Androgen receptor signaling (WikiPathways); AndrogenReceptor (NetPath); Apoptosis (OntoCancro); Association Between Physico-Chemical Features and Toxicity Associated (WikiPathways); B Cell Receptor Signaling (WikiPathways); Base.excision.repair..BER. (OntoCancro); BCR signaling (PID); Brain-Derived Neu…
P13569	Q9UEU0	CFTR	VTI1B	F508del	y	n	y	y	n	n	cytoplasm; cytoplasmic vesicle; cytosol; endoplasmic reticulum; endosome; extracellular region; Golgi apparatus; lysosome; vacuole	protein-macromolecule adaptor activity		adipose tissue; adrenal gland; amygdala; bone; bone marrow; brain; dorsal root ganglia; heart; hypothalamus; kidney; liver; lung; lymph nodes; mammary gland; ovary; pancreas; pituitary gland; placenta; prostate; salivary gland; skeletal muscle; small intestine; spleen; stomach; testes; uterus	EGF/EGFR Signaling (WikiPathways)
P13569	Q86VZ2	CFTR	WDR5B	F508del	y	y	n	n	n	n	nucleoplasm; nucleus	histone binding		adipose tissue; adrenal gland; amygdala; bone; bone marrow; brain; dorsal root ganglia; heart; hypothalamus; kidney; liver; lung; lymph nodes; mammary gland; ovary; pancreas; pituitary gland; placenta; prostate; salivary gland; skeletal muscle; small intestine; spleen; stomach; testes; uterus	adipocyte_v2.1 (systems-biology.org); beta_cell_v2.3 (systems-biology.org); hepatocyte_v2.9 (systems-biology.org); Human cytomegalovirus infection (KEGG); Human immunodeficiency virus 1 infection (KEGG); Macrophage_Map_Update_ver2_re (systems-biology.org); role of egf receptor transactivation by gpcrs in cardiac hypertrophy (BioCarta); Skeletal_muscle_v2.9 (systems-biology.org); Toll-Like_recepto…
P13569	Q96MV8	CFTR	ZDHHC15	F508del	y	y	n	n	n	n	cytoplasm; endoplasmic reticulum; Golgi apparatus	acyltransferase activity; ion binding	Alzheimer's disease	heart; ovary; pancreas; pituitary gland; salivary gland; uterus
P13569	Q9UJU3	CFTR	ZFP112	F508del	y	y	n	n	n	n	nucleus	DNA-binding transcription factor activity; DNA binding; ion binding		brain; heart; hypothalamus; ovary; pituitary gland; prostate; stomach
P13569	Q9NU63	CFTR	ZFP57	F508del	y	y	n	n	n	n	nucleus	DNA-binding transcription factor activity; DNA binding; ion binding	breast cancer; breast carcinoma; diabetes mellitus; glioblastoma multiforme; large intestine cancer; type 1 diabetes mellitus	pituitary gland	MicroRNAs in cancer (KEGG)
P13569	Q96JM2	CFTR	ZNF462	F508del	y	y	n	n	n	n	nucleus	DNA binding; ion binding	non-small cell lung carcinoma	adipose tissue; adrenal gland; amygdala; brain; dorsal root ganglia; heart; hypothalamus; kidney; lung; lymph nodes; mammary gland; ovary; pituitary gland; placenta; prostate; salivary gland; skeletal muscle; small intestine; spleen; stomach; testes; uterus	Regulation of nuclear beta catenin signaling and target gene transcription (PID)
P13569	Q6IQ21	CFTR	ZNF770	F508del	y	y	n	n	n	n	nucleus	DNA-binding transcription factor activity; DNA binding; ion binding		adipose tissue; adrenal gland; amygdala; bone; bone marrow; brain; dorsal root ganglia; heart; hypothalamus; kidney; liver; lung; lymph nodes; mammary gland; ovary; pancreas; pituitary gland; placenta; prostate; salivary gland; skeletal muscle; small intestine; spleen; stomach; testes; uterus
P13569	Q96AP4	CFTR	ZUFSP	F508del	y	y	n	n	n	n	cytoplasm; nucleus	ion binding; peptidase activity	bipolar disorder; breast cancer; breast carcinoma; multiple myeloma; ovarian cancer; Parkinson's disease; prostate cancer; prostate carcinoma	adipose tissue; adrenal gland; amygdala; bone; bone marrow; brain; dorsal root ganglia; hypothalamus; kidney; liver; lung; lymph nodes; mammary gland; ovary; pituitary gland; placenta; prostate; salivary gland; skeletal muscle; small intestine; spleen; stomach; testes
P13569	Q9HD26	CFTR	GOPC	WT	n	n	y	y	y	n	cytoplasm; cytoplasmic vesicle; Golgi apparatus; lysosome; plasma membrane; vacuole		acute lymphocytic leukemia; B-cell lymphoma; bone osteosarcoma; breast cancer; breast carcinoma; childhood leukemia; chronic lymphocytic leukemia; diabetes mellitus; glioblastoma multiforme; head and neck squamous cell carcinoma; kidney disease; large intestine cancer; leukemia; liver cancer; lung adenocarcinoma; lung carcinoma; malignant glioma; melanoma; multiple myeloma; osteosarcoma; pediatri…	adipose tissue; adrenal gland; amygdala; bone; bone marrow; brain; dorsal root ganglia; heart; hypothalamus; kidney; liver; lung; lymph nodes; mammary gland; ovary; pancreas; pituitary gland; placenta; prostate; salivary gland; skeletal muscle; small intestine; spleen; stomach; testes; uterus	adipocyte_v2.1 (systems-biology.org); Alpha6Beta4Integrin (NetPath); Androgen receptor signaling (WikiPathways); AndrogenReceptor (NetPath); Association Between Physico-Chemical Features and Toxicity Associated (WikiPathways); beta_cell_v2.3 (systems-biology.org); EGFR1 (NetPath); Gastrin (NetPath); hepatocyte_v2.9 (systems-biology.org); Human papillomavirus infection (KEGG); Influenza A (KEGG); …						(P13569:p.Phe508del,EBI-25466904)
P13569	P48048	CFTR	KCNJ1	WT	n	n	y	y	y	n	plasma membrane	ion binding; lipid binding; transmembrane transporter activity	adenoma; clear cell renal cell carcinoma; diabetes mellitus; hypertension; type 2 diabetes mellitus	kidney	Brain-Derived Neurotrophic Factor (BDNF) signaling (WikiPathways)
P13569	Q86UT5	CFTR	PDZD3	WT	n	n	y	y	y	n	cytoplasm; cytosol; plasma membrane	enzyme binding; enzyme regulator activity; protein-macromolecule adaptor activity		kidney; pancreas
P13569	O14745	CFTR	SLC9A3R1	WT	n	n	y	y	y	y	cilium; cytoplasm; cytoskeleton; extracellular region; extracellular space; nucleus; plasma membrane	cytoskeletal protein binding; enzyme binding; protein-macromolecule adaptor activity; transmembrane transporter activity	adenoma; bone osteosarcoma; brain cancer; breast cancer; breast carcinoma; cervical cancer; cervix carcinoma; cholangiocarcinoma; clear cell renal cell carcinoma; colitis; colon cancer; colon carcinoma; glioblastoma multiforme; hypertension; inflammatory bowel disease; kidney cancer; large intestine cancer; liver cancer; liver carcinoma; liver disease; lung carcinoma; malignant glioma; melanoma; …	adipose tissue; adrenal gland; amygdala; bone; bone marrow; brain; dorsal root ganglia; heart; hypothalamus; kidney; liver; lung; lymph nodes; mammary gland; ovary; pancreas; pituitary gland; placenta; prostate; salivary gland; skeletal muscle; small intestine; spleen; stomach; testes; uterus	a6b1 and a6b4 Integrin signaling (PID); adipocyte_v2.1 (systems-biology.org); AGE/RAGE (WikiPathways); Alpha6Beta4Integrin (NetPath); Androgen receptor signaling (WikiPathways); AndrogenReceptor (NetPath); Apoptosis (KEGG); Apoptosis (OntoCancro); Association Between Physico-Chemical Features and Toxicity Associated (WikiPathways); B Cell Receptor Signaling (WikiPathways); Base.excision.repair..B…	(O14745:p.Glu353Ala,EBI-15781027)
P13569	Q16623	CFTR	STX1A	WT	n	n	y	y	y	n	cytoplasm; cytoplasmic vesicle; cytoskeleton; cytosol; extracellular region; nuclear envelope; nucleus; plasma membrane	cytoskeletal protein binding; enzyme binding; protein-macromolecule adaptor activity	adenoma; Alzheimer's disease; bladder carcinoma; breast cancer; breast carcinoma; colon carcinoma; coronary artery disease; diabetes mellitus; glioblastoma multiforme; large intestine cancer; multiple sclerosis; ovarian cancer; prostate cancer; prostate carcinoma; schizophrenia; stomach cancer; stomach carcinoma; type 2 diabetes mellitus; urinary bladder cancer	adipose tissue; adrenal gland; amygdala; brain; dorsal root ganglia; heart; hypothalamus; liver; lung; lymph nodes; pancreas; pituitary gland; placenta; prostate; salivary gland; skeletal muscle; small intestine; stomach; testes; uterus	a6b1 and a6b4 Integrin signaling (PID); adipocyte_v2.1 (systems-biology.org); AGE/RAGE (WikiPathways); Alpha6Beta4Integrin (NetPath); Androgen receptor signaling (WikiPathways); BCR signaling (PID); beta_cell_v2.3 (systems-biology.org); Brain-Derived Neurotrophic Factor (BDNF) signaling (WikiPathways); Class I PI3K signaling events mediated by Akt (PID); Ebola Virus Pathway on Host (WikiPathways)…
P13569	P11142	CFTR	HSPA8	WT	n	n	y	y	y	n	cytoplasm; cytoplasmic vesicle; cytosol; endosome; extracellular region; extracellular space; lysosome; nucleolus; nucleoplasm; nucleus; plasma membrane; vacuole	ATPase; enzyme binding; ion binding; lipid binding; protein-macromolecule adaptor activity; RNA binding; unfolded protein binding	adenocarcinoma; Alzheimer's disease; amyotrophic lateral sclerosis; breast cancer; breast carcinoma; carcinoma; cardiomyopathy; chronic myeloid leukemia; colon cancer; colon carcinoma; colonic benign neoplasm; coronary artery disease; glioblastoma multiforme; hepatitis B; hepatitis C; liver cirrhosis; lung adenocarcinoma; lung benign neoplasm; lung carcinoma; malignant glioma; melanoma; mental de…		a6b1 and a6b4 Integrin signaling (PID); adipocyte_v2.1 (systems-biology.org); AGE/RAGE (WikiPathways); Alpha6Beta4Integrin (NetPath); Androgen receptor signaling (WikiPathways); AndrogenReceptor (NetPath); Apoptosis (KEGG); Apoptosis (OntoCancro); Association Between Physico-Chemical Features and Toxicity Associated (WikiPathways); ATM Signaling (WikiPathways); ATM Signaling Network (Spike); B Ce…
P13569	P25685	CFTR	DNAJB1	WT	n	n	y	y	y	n	cytoplasm; cytosol; extracellular region; extracellular space; nucleolus; nucleoplasm; nucleus	enzyme binding; enzyme regulator activity; unfolded protein binding	Alzheimer's disease; amyotrophic lateral sclerosis; bipolar disorder; breast cancer; breast carcinoma; carcinoma; cholangiocarcinoma; clear cell renal cell carcinoma; hepatitis B; liver cancer; liver carcinoma; lung carcinoma; neurodegenerative disease; non-small cell lung carcinoma; Parkinson's disease; prostate cancer; prostate carcinoma; renal cell carcinoma; rheumatoid arthritis; schizophreni…	adipose tissue; adrenal gland; amygdala; bone; bone marrow; brain; dorsal root ganglia; heart; hypothalamus; kidney; liver; lung; lymph nodes; mammary gland; ovary; pancreas; pituitary gland; placenta; prostate; salivary gland; skeletal muscle; small intestine; spleen; stomach; testes; uterus	a6b1 and a6b4 Integrin signaling (PID); adipocyte_v2.1 (systems-biology.org); AGE/RAGE (WikiPathways); Alpha6Beta4Integrin (NetPath); Androgen receptor signaling (WikiPathways); AndrogenReceptor (NetPath); Apoptosis (KEGG); Apoptosis (OntoCancro); ATM Signaling (WikiPathways); ATM Signaling Network (Spike); B Cell Receptor Signaling (WikiPathways); Base.excision.repair..BER. (OntoCancro); BCR sig…
P13569	P31689	CFTR	DNAJA1	WT	n	n	y	y	y	n	cytoplasm; cytoskeleton; cytosol; endoplasmic reticulum; extracellular region; extracellular space; mitochondrion; nucleus	enzyme binding; enzyme regulator activity; ion binding; transcription factor binding; unfolded protein binding	large intestine cancer	adipose tissue; adrenal gland; amygdala; bone; bone marrow; brain; dorsal root ganglia; heart; hypothalamus; kidney; liver; lung; lymph nodes; mammary gland; ovary; pancreas; pituitary gland; placenta; prostate; salivary gland; skeletal muscle; small intestine; spleen; stomach; testes; uterus	a6b1 and a6b4 Integrin signaling (PID); adipocyte_v2.1 (systems-biology.org); AGE/RAGE (WikiPathways); Alpha6Beta4Integrin (NetPath); Androgen receptor signaling (WikiPathways); AndrogenReceptor (NetPath); Apoptosis (KEGG); Apoptosis (OntoCancro); Association Between Physico-Chemical Features and Toxicity Associated (WikiPathways); ATM Signaling Network (Spike); B Cell Receptor Signaling (WikiPat…
P13569	Q02156	CFTR	PRKCE	WT	n	n	y	y	y	n	cytoplasm; cytoskeleton; cytosol; endoplasmic reticulum; Golgi apparatus; mitochondrion; nucleus; plasma membrane	cytoskeletal protein binding; enzyme binding; ion binding; kinase activity	Alzheimer's disease; asthma; B-cell lymphoma; breast cancer; breast carcinoma; cardiomyopathy; cardiovascular system disease; clear cell renal cell carcinoma; coronary artery disease; glioblastoma multiforme; hypertension; large intestine cancer; liver cancer; lung benign neoplasm; malignant glioma; melanoma; multiple sclerosis; myocardial infarction; neuroblastoma; papillary thyroid carcinoma; p…	adipose tissue; adrenal gland; amygdala; bone; bone marrow; brain; dorsal root ganglia; heart; hypothalamus; kidney; liver; lung; lymph nodes; mammary gland; ovary; pancreas; pituitary gland; placenta; prostate; salivary gland; skeletal muscle; small intestine; spleen; stomach; testes; uterus	a6b1 and a6b4 Integrin signaling (PID); adipocyte_v2.1 (systems-biology.org); AGE/RAGE (WikiPathways); Alpha6Beta4Integrin (NetPath); Androgen receptor signaling (WikiPathways); AndrogenReceptor (NetPath); Apoptosis (KEGG); Apoptosis (OntoCancro); Association Between Physico-Chemical Features and Toxicity Associated (WikiPathways); ATM Signaling (WikiPathways); ATM Signaling Network (Spike); B Ce…
P13569	O00161	CFTR	SNAP23	WT	n	n	y	y	n	n	cytoplasm; cytoplasmic vesicle; extracellular region; extracellular space; lysosome; mitochondrion; nucleoplasm; nucleus; plasma membrane; vacuole	protein-macromolecule adaptor activity	adenoma; cervical cancer; cervix carcinoma; coronary artery disease; neuroblastoma; ovarian cancer; Parkinson's disease; type 2 diabetes mellitus	adipose tissue; adrenal gland; amygdala; bone; bone marrow; brain; dorsal root ganglia; heart; hypothalamus; kidney; liver; lung; lymph nodes; mammary gland; ovary; pancreas; pituitary gland; placenta; prostate; salivary gland; skeletal muscle; small intestine; spleen; stomach; testes; uterus	a6b1 and a6b4 Integrin signaling (PID); adipocyte_v2.1 (systems-biology.org); Alpha6Beta4Integrin (NetPath); beta_cell_v2.3 (systems-biology.org); PDGFR-beta signaling (PID); Skeletal_muscle_v2.9 (systems-biology.org)
P13569	Q13131	CFTR	PRKAA1	WT	n	n	y	y	n	n	cytoplasm; cytosol; nucleoplasm; nucleus; plasma membrane	cytoskeletal protein binding; ion binding; kinase activity	acute lymphocytic leukemia; acute myeloid leukemia; adenocarcinoma; Alzheimer's disease; arteriosclerosis; atherosclerosis; B-cell lymphoma; bladder carcinoma; bone osteosarcoma; breast cancer; breast carcinoma; carcinoma; cardiomyopathy; cardiovascular system disease; cervical cancer; cervix carcinoma; childhood leukemia; chronic myeloid leukemia; clear cell renal cell carcinoma; colitis; colon …	adipose tissue; adrenal gland; bone; bone marrow; brain; dorsal root ganglia; heart; hypothalamus; kidney; liver; lung; lymph nodes; mammary gland; ovary; pancreas; pituitary gland; placenta; prostate; salivary gland; skeletal muscle; small intestine; spleen; stomach; testes	a6b1 and a6b4 Integrin signaling (PID); adipocyte_v2.1 (systems-biology.org); AGE/RAGE (WikiPathways); Alpha6Beta4Integrin (NetPath); Androgen receptor signaling (WikiPathways); AndrogenReceptor (NetPath); Apoptosis (KEGG); Apoptosis (OntoCancro); Association Between Physico-Chemical Features and Toxicity Associated (WikiPathways); ATM Signaling (WikiPathways); ATM Signaling Network (Spike); B Ce…
P13569	Q5T2W1	CFTR	PDZK1	WT	n	n	y	y	y	n	extracellular region; extracellular space; plasma membrane	protein-macromolecule adaptor activity	arteriosclerosis; atherosclerosis; breast cancer; breast carcinoma; carcinoma; cardiovascular system disease; clear cell renal cell carcinoma; colitis; hepatitis C; inflammatory bowel disease; multiple myeloma; pancreatic carcinoma; pancreatic ductal adenocarcinoma; prostate cancer; renal cell carcinoma; schizophrenia	brain; kidney; liver; mammary gland; pancreas; small intestine	a6b1 and a6b4 Integrin signaling (PID); adipocyte_v2.1 (systems-biology.org); AGE/RAGE (WikiPathways); Association Between Physico-Chemical Features and Toxicity Associated (WikiPathways); BCR signaling (PID); beta_cell_v2.3 (systems-biology.org); EGF (INOH); EGFR1 (NetPath); FoxO family signaling (PID); Gastrin (NetPath); Hepatitis C (KEGG); hepatocyte_v2.9 (systems-biology.org); insulin (INOH);…
P13569	P51790	CFTR	CLCN3	WT	n	n	y	y	y	n	cytoplasm; cytoplasmic vesicle; endosome; Golgi apparatus; lysosome; plasma membrane; vacuole	ion binding; transmembrane transporter activity	Alzheimer's disease; breast cancer; breast carcinoma; cardiovascular system disease; cervix carcinoma; congestive heart failure; endometriosis; glioblastoma multiforme; hypertension; liver cancer; lung adenocarcinoma; malignant glioma; obesity; prostate cancer; prostate carcinoma; schizophrenia; stomach cancer; stomach carcinoma; type 2 diabetes mellitus	adipose tissue; adrenal gland; amygdala; bone; bone marrow; brain; dorsal root ganglia; heart; hypothalamus; kidney; liver; lung; lymph nodes; mammary gland; ovary; pancreas; pituitary gland; placenta; prostate; salivary gland; skeletal muscle; small intestine; spleen; stomach; testes; uterus	Role of Calcineurin-dependent NFAT signaling in lymphocytes (PID); Trk receptor signaling mediated by PI3K and PLC-gamma (PID)
P13569	Q15599	CFTR	SLC9A3R2	WT	n	n	y	y	y	n	extracellular region; extracellular space; nucleus; plasma membrane	enzyme binding; protein-macromolecule adaptor activity	adenocarcinoma; adenoma; bladder carcinoma; breast cancer; breast carcinoma; carcinoma; cardiovascular system disease; cervical cancer; cervix carcinoma; colon cancer; colon carcinoma; colonic benign neoplasm; endometrial cancer; endometrial carcinoma; head and neck squamous cell carcinoma; hypertension; large intestine cancer; non-small cell lung carcinoma; ovarian cancer; pancreatic carcinoma; …	heart; kidney; liver; lung; salivary gland; small intestine; stomach	a6b1 and a6b4 Integrin signaling (PID); AGE/RAGE (WikiPathways); Alpha6Beta4Integrin (NetPath); Androgen receptor signaling (WikiPathways); AndrogenReceptor (NetPath); B Cell Receptor Signaling (WikiPathways); beta_cell_v2.3 (systems-biology.org); Brain-Derived Neurotrophic Factor (BDNF) signaling (WikiPathways); Chronic myeloid leukemia (KEGG); Class I PI3K signaling events mediated by Akt (PID)…
P13569	P15311	CFTR	EZR	WT	n	n	y	y	y	n	cilium; cytoplasm; cytoplasmic vesicle; cytoskeleton; cytosol; endosome; extracellular region; extracellular space; microtubule organizing center; nucleolus; nucleus; plasma membrane	cytoskeletal protein binding; enzyme binding; RNA binding	Alzheimer's disease; asthma; B-cell lymphoma; bone osteosarcoma; breast cancer; breast carcinoma; carcinoma; cervical cancer; cervix carcinoma; chronic obstructive pulmonary disease; clear cell renal cell carcinoma; colitis; colon cancer; colon carcinoma; colonic benign neoplasm; diabetes mellitus; endometrial cancer; endometrial carcinoma; endometriosis; esophageal cancer; esophageal carcinoma; …	adipose tissue; adrenal gland; amygdala; bone; bone marrow; brain; dorsal root ganglia; heart; hypothalamus; kidney; liver; lung; lymph nodes; mammary gland; ovary; pancreas; pituitary gland; placenta; prostate; salivary gland; skeletal muscle; small intestine; spleen; stomach; testes; uterus	a6b1 and a6b4 Integrin signaling (PID); adipocyte_v2.1 (systems-biology.org); AGE/RAGE (WikiPathways); Alpha6Beta4Integrin (NetPath); Androgen receptor signaling (WikiPathways); AndrogenReceptor (NetPath); Apoptosis (KEGG); Apoptosis (OntoCancro); Association Between Physico-Chemical Features and Toxicity Associated (WikiPathways); ATM Signaling (WikiPathways); ATM Signaling Network (Spike); B Ce…
P13569	P13569	CFTR	CFTR	WT	n	n	y	y	y	n	cytoplasm; cytoplasmic vesicle; cytosol; endoplasmic reticulum; endosome; lysosome; nucleus; plasma membrane; vacuole	ATPase; enzyme binding; ion binding; isomerase activity; transmembrane transporter activity	adenocarcinoma; Alzheimer's disease; asthma; bladder carcinoma; breast cancer; breast carcinoma; cardiomyopathy; cervical cancer; cervix carcinoma; childhood leukemia; cholangiocarcinoma; chronic obstructive pulmonary disease; colitis; colon cancer; colon carcinoma; coronary artery disease; diabetes mellitus; endometrial carcinoma; endometriosis; esophageal cancer; esophageal carcinoma; glioblast…	pancreas; salivary gland; small intestine	a6b1 and a6b4 Integrin signaling (PID); adipocyte_v2.1 (systems-biology.org); AGE/RAGE (WikiPathways); Alpha6Beta4Integrin (NetPath); Androgen receptor signaling (WikiPathways); AndrogenReceptor (NetPath); Apoptosis (KEGG); Apoptosis (OntoCancro); Association Between Physico-Chemical Features and Toxicity Associated (WikiPathways); ATM Signaling Network (Spike); B Cell Receptor Signaling (WikiPat…
P13569	Q9H3Z4	CFTR	DNAJC5	WT	n	n	y	y	y	n	cytoplasm; cytoplasmic vesicle; cytosol; Golgi apparatus; lysosome; mitochondrion; plasma membrane; vacuole		Alzheimer's disease; chronic obstructive pulmonary disease; glioblastoma multiforme; mental depression; multiple sclerosis; neurodegenerative disease; Parkinson's disease; schizophrenia	adipose tissue; adrenal gland; amygdala; bone; bone marrow; brain; dorsal root ganglia; heart; hypothalamus; kidney; liver; lung; lymph nodes; mammary gland; ovary; pancreas; pituitary gland; placenta; prostate; salivary gland; skeletal muscle; small intestine; spleen; stomach; testes; uterus	adipocyte_v2.1 (systems-biology.org); beta_cell_v2.3 (systems-biology.org); hepatocyte_v2.9 (systems-biology.org); Influenza A (KEGG); MAPK Signaling (WikiPathways); Role of Calcineurin-dependent NFAT signaling in lymphocytes (PID); Skeletal_muscle_v2.9 (systems-biology.org)
P13569	Q9UKV5	CFTR	AMFR	WT	n	n	y	y	y	n	cytoplasm; cytosol; endoplasmic reticulum; Golgi apparatus; nucleus	enzyme binding; ion binding; protein-macromolecule adaptor activity; ubiquitin-like protein binding	adenocarcinoma; Alzheimer's disease; B-cell lymphoma; breast cancer; breast carcinoma; chronic lymphocytic leukemia; chronic obstructive pulmonary disease; clear cell renal cell carcinoma; coronary artery disease; glioblastoma multiforme; kidney cancer; large intestine cancer; lung benign neoplasm; lung carcinoma; melanoma; non-small cell lung carcinoma; osteoporosis; pancreatic ductal adenocarci…	adipose tissue; adrenal gland; amygdala; bone; bone marrow; brain; dorsal root ganglia; heart; hypothalamus; kidney; liver; lung; lymph nodes; mammary gland; ovary; pancreas; pituitary gland; placenta; prostate; salivary gland; skeletal muscle; small intestine; spleen; stomach; testes; uterus	adipocyte_v2.1 (systems-biology.org); Androgen receptor signaling (WikiPathways); Apoptosis (KEGG); Apoptosis (OntoCancro); ATM Signaling (WikiPathways); ATM Signaling Network (Spike); Base.excision.repair..BER. (OntoCancro); beta_cell_v2.3 (systems-biology.org); CD4 T cell receptor signaling (INOH); Cell.Cycle (OntoCancro); Chromosome.Stability (OntoCancro); Epstein-Barr virus infection (KEGG); …
P13569	P55072	CFTR	VCP	WT	n	n	y	y	y	n	chromosome; cytoplasm; cytoplasmic vesicle; cytosol; endoplasmic reticulum; extracellular region; extracellular space; lipid droplet; lysosome; nucleoplasm; nucleus; vacuole	enzyme binding; enzyme regulator activity; ion binding; lipid binding; RNA binding	acute lymphocytic leukemia; adult lymphoma; Alzheimer's disease; amyotrophic lateral sclerosis; B-cell lymphoma; bone osteosarcoma; breast cancer; breast carcinoma; carcinoma; cardiomyopathy; cervical cancer; cervix carcinoma; chronic obstructive pulmonary disease; congestive heart failure; coronary artery disease; esophageal carcinoma; esophagus squamous cell carcinoma; glioblastoma multiforme; …	adipose tissue; adrenal gland; amygdala; bone; bone marrow; brain; dorsal root ganglia; heart; hypothalamus; kidney; liver; lung; lymph nodes; mammary gland; ovary; pancreas; pituitary gland; placenta; prostate; salivary gland; skeletal muscle; small intestine; spleen; stomach; testes; uterus	a6b1 and a6b4 Integrin signaling (PID); adipocyte_v2.1 (systems-biology.org); AGE/RAGE (WikiPathways); Alpha6Beta4Integrin (NetPath); Androgen receptor signaling (WikiPathways); AndrogenReceptor (NetPath); Apoptosis (KEGG); Apoptosis (OntoCancro); Association Between Physico-Chemical Features and Toxicity Associated (WikiPathways); ATM Signaling (WikiPathways); ATM Signaling Network (Spike); B Ce…
P13569	Q9UNE7	CFTR	STUB1	WT	n	n	y	y	y	n	cytoplasm; cytosol; endoplasmic reticulum; nucleoplasm; nucleus	cytoskeletal protein binding; enzyme binding; protein-macromolecule adaptor activity	acute myeloid leukemia; Alzheimer's disease; amyotrophic lateral sclerosis; arteriosclerosis; atherosclerosis; breast cancer; breast carcinoma; childhood leukemia; chronic lymphocytic leukemia; congestive heart failure; diabetes mellitus; hypertension; large intestine cancer; leukemia; lung carcinoma; multiple myeloma; neurodegenerative disease; non-small cell lung carcinoma; ovarian cancer; ovar…	adipose tissue; adrenal gland; amygdala; bone; bone marrow; brain; dorsal root ganglia; heart; hypothalamus; kidney; liver; lung; lymph nodes; mammary gland; ovary; pancreas; pituitary gland; placenta; prostate; salivary gland; skeletal muscle; small intestine; spleen; stomach; testes; uterus	a6b1 and a6b4 Integrin signaling (PID); adipocyte_v2.1 (systems-biology.org); AGE/RAGE (WikiPathways); Alpha6Beta4Integrin (NetPath); Androgen receptor signaling (WikiPathways); AndrogenReceptor (NetPath); Apoptosis (KEGG); Apoptosis (OntoCancro); Association Between Physico-Chemical Features and Toxicity Associated (WikiPathways); ATM Signaling (WikiPathways); ATM Signaling Network (Spike); B Ce…
P13569	Q9UBN7	CFTR	HDAC6	WT	n	n	y	y	n	y	cytoplasm; cytoplasmic vesicle; cytoskeleton; cytosol; endosome; nucleoplasm; nucleus; plasma membrane	cytoskeletal protein binding; DNA binding; enzyme binding; hydrolase activity, acting on carbon-nitrogen (but not peptide) bonds; ion binding; transcription factor binding; ubiquitin-like protein binding	acute lymphocytic leukemia; acute myeloid leukemia; adult lymphoma; Alzheimer's disease; amyotrophic lateral sclerosis; arteriosclerosis; asthma; atherosclerosis; B-cell lymphoma; bladder carcinoma; bone osteosarcoma; breast cancer; breast carcinoma; cardiomyopathy; cerebrovascular disease; cervical cancer; cervix carcinoma; childhood leukemia; cholangiocarcinoma; chronic lymphocytic leukemia; cl…	adipose tissue; adrenal gland; amygdala; bone; bone marrow; brain; dorsal root ganglia; heart; hypothalamus; kidney; liver; lung; lymph nodes; mammary gland; ovary; pancreas; pituitary gland; placenta; prostate; salivary gland; skeletal muscle; small intestine; spleen; stomach; testes; uterus	a6b1 and a6b4 Integrin signaling (PID); adipocyte_v2.1 (systems-biology.org); AGE/RAGE (WikiPathways); Alpha6Beta4Integrin (NetPath); Androgen receptor signaling (WikiPathways); AndrogenReceptor (NetPath); Apoptosis (KEGG); Apoptosis (OntoCancro); Association Between Physico-Chemical Features and Toxicity Associated (WikiPathways); ATM Signaling (WikiPathways); ATM Signaling Network (Spike); B Ce…
P13569	P07900	CFTR	HSP90AA1	WT	n	n	y	y	y	n	cytoplasm; cytoplasmic vesicle; cytosol; extracellular region; extracellular space; lysosome; mitochondrion; nucleoplasm; nucleus; plasma membrane; vacuole	cytoskeletal protein binding; enzyme binding; enzyme regulator activity; ion binding; RNA binding; unfolded protein binding	acute lymphocytic leukemia; acute myeloid leukemia; adenocarcinoma; adenoma; adult lymphoma; Alzheimer's disease; arteriosclerosis; asthma; atherosclerosis; B-cell lymphoma; bladder carcinoma; bone osteosarcoma; brain cancer; breast cancer; breast carcinoma; carcinoma; cardiomyopathy; cervical cancer; cervix carcinoma; childhood leukemia; cholangiocarcinoma; chronic lymphocytic leukemia; chronic …	adipose tissue; adrenal gland; amygdala; bone; bone marrow; brain; dorsal root ganglia; heart; hypothalamus; kidney; liver; lung; lymph nodes; mammary gland; ovary; pancreas; pituitary gland; placenta; prostate; salivary gland; skeletal muscle; small intestine; spleen; stomach; testes; uterus	a6b1 and a6b4 Integrin signaling (PID); adipocyte_v2.1 (systems-biology.org); AGE/RAGE (WikiPathways); Alpha6Beta4Integrin (NetPath); Androgen receptor signaling (WikiPathways); AndrogenReceptor (NetPath); Apoptosis (KEGG); Apoptosis (OntoCancro); Association Between Physico-Chemical Features and Toxicity Associated (WikiPathways); ATM Signaling (WikiPathways); ATM Signaling Network (Spike); B Ce…
P13569	Q8N668	CFTR	COMMD1	WT	n	n	y	y	n	n	cytoplasm; cytoplasmic vesicle; cytosol; endosome; nucleoplasm; nucleus	ion binding; lipid binding	colitis; head and neck squamous cell carcinoma; inflammatory bowel disease; liver cirrhosis; neuroblastoma; ovarian cancer; prostate cancer; prostate carcinoma; rheumatoid arthritis; ulcerative colitis	adipose tissue; adrenal gland; amygdala; bone; bone marrow; brain; dorsal root ganglia; heart; hypothalamus; kidney; liver; lung; lymph nodes; mammary gland; ovary; pancreas; pituitary gland; placenta; prostate; salivary gland; skeletal muscle; small intestine; spleen; stomach; testes; uterus	adipocyte_v2.1 (systems-biology.org); AGE/RAGE (WikiPathways); Androgen receptor signaling (WikiPathways); AndrogenReceptor (NetPath); Apoptosis (KEGG); Apoptosis (OntoCancro); ATM Signaling (WikiPathways); ATM Signaling Network (Spike); B Cell Receptor Signaling (WikiPathways); Base.excision.repair..BER. (OntoCancro); BCR signaling (PID); beta_cell_v2.3 (systems-biology.org); Brain-Derived Neuro…
P13569	P22681	CFTR	CBL	WT	n	n	y	y	n	n	cilium; cytoplasm; cytosol; Golgi apparatus; plasma membrane	enzyme binding; ion binding	acute lymphocytic leukemia; acute myeloid leukemia; asthma; B-cell lymphoma; breast cancer; breast carcinoma; childhood leukemia; chronic myeloid leukemia; clear cell renal cell carcinoma; glioblastoma multiforme; head and neck squamous cell carcinoma; leukemia; malignant glioma; non-small cell lung carcinoma; pancreatic carcinoma; papillary thyroid carcinoma; prostate cancer; renal cell carcinom…	adipose tissue; adrenal gland; amygdala; bone; bone marrow; brain; dorsal root ganglia; heart; hypothalamus; kidney; liver; lung; lymph nodes; mammary gland; ovary; pancreas; pituitary gland; placenta; prostate; salivary gland; skeletal muscle; small intestine; spleen; stomach; testes; uterus	a6b1 and a6b4 Integrin signaling (PID); adipocyte_v2.1 (systems-biology.org); AGE/RAGE (WikiPathways); Alpha6Beta4Integrin (NetPath); Androgen receptor signaling (WikiPathways); AndrogenReceptor (NetPath); Apoptosis (KEGG); Apoptosis (OntoCancro); Association Between Physico-Chemical Features and Toxicity Associated (WikiPathways); ATM Signaling (WikiPathways); B Cell Receptor Signaling (WikiPath…
P13569	P46934	CFTR	NEDD4	WT	n	n	y	y	n	n	chromosome; cytoplasm; cytosol; extracellular region; extracellular space; Golgi apparatus; plasma membrane	enzyme binding; ubiquitin-like protein binding	Alzheimer's disease; arteriosclerosis; atherosclerosis; bipolar disorder; bladder carcinoma; breast cancer; breast carcinoma; carcinoma; coronary artery disease; endometrial cancer; endometrial carcinoma; hepatitis B; large intestine cancer; liver cancer; liver carcinoma; lung adenocarcinoma; lung carcinoma; malignant glioma; melanoma; multiple myeloma; neurodegenerative disease; non-small cell l…	adipose tissue; adrenal gland; bone; bone marrow; dorsal root ganglia; heart; kidney; liver; lung; lymph nodes; mammary gland; ovary; pancreas; pituitary gland; placenta; prostate; salivary gland; skeletal muscle; small intestine; spleen; stomach; uterus	a6b1 and a6b4 Integrin signaling (PID); adipocyte_v2.1 (systems-biology.org); AGE/RAGE (WikiPathways); Alpha6Beta4Integrin (NetPath); Androgen receptor signaling (WikiPathways); AndrogenReceptor (NetPath); Apoptosis (KEGG); Apoptosis (OntoCancro); Association Between Physico-Chemical Features and Toxicity Associated (WikiPathways); ATM Signaling (WikiPathways); ATM Signaling Network (Spike); B Ce…
P13569	Q9P055	CFTR	JKAMP	WT	n	n	y	y	n	n	cytoplasm; endoplasmic reticulum	enzyme binding		adipose tissue; adrenal gland; amygdala; bone; bone marrow; brain; dorsal root ganglia; heart; hypothalamus; kidney; liver; lung; lymph nodes; mammary gland; ovary; pancreas; pituitary gland; placenta; prostate; salivary gland; skeletal muscle; small intestine; spleen; stomach; testes; uterus	CD4 T cell receptor signaling (INOH); Epstein-Barr virus infection (KEGG); JAK STAT pathway and regulation (INOH); TNFalpha (NetPath)
P13569	Q99942	CFTR	RNF5	WT	n	n	y	y	y	n	cytoplasm; endoplasmic reticulum; mitochondrion	enzyme binding; ion binding	breast cancer; breast carcinoma; chronic obstructive pulmonary disease; colitis; inflammatory bowel disease; malignant glioma; melanoma; mental depression; multiple sclerosis; rheumatoid arthritis; systemic lupus erythematosus; type 1 diabetes mellitus; viral infectious disease	adipose tissue; adrenal gland; amygdala; bone; bone marrow; brain; dorsal root ganglia; heart; hypothalamus; kidney; liver; lung; lymph nodes; mammary gland; ovary; pancreas; pituitary gland; placenta; prostate; salivary gland; skeletal muscle; small intestine; spleen; stomach; testes; uterus	adipocyte_v2.1 (systems-biology.org); Androgen receptor signaling (WikiPathways); beta_cell_v2.3 (systems-biology.org); Epstein-Barr virus infection (KEGG); Hepatitis C (KEGG); hepatocyte_v2.9 (systems-biology.org); Herpes simplex infection (KEGG); Human immunodeficiency virus 1 infection (KEGG); NFkB Signaling Network (Spike); Skeletal_muscle_v2.9 (systems-biology.org); TGF-beta Signaling (WikiP…			(Q99942:p.Cys42Ser,EBI-988752)
P13569	Q05086	CFTR	UBE3A	WT	n	n	y	y	y	n	cytoplasm; cytosol; nucleus	ion binding	acute myeloid leukemia; Alzheimer's disease; breast cancer; breast carcinoma; cardiomyopathy; cervical cancer; cervix carcinoma; hepatitis C; neuroblastoma; neurodegenerative disease; non-small cell lung carcinoma; obesity; Parkinson's disease; prostate cancer; prostate carcinoma; schizophrenia; squamous cell carcinoma; viral infectious disease	adipose tissue; adrenal gland; amygdala; bone; bone marrow; brain; dorsal root ganglia; heart; hypothalamus; kidney; liver; lung; lymph nodes; mammary gland; ovary; pancreas; pituitary gland; placenta; prostate; salivary gland; skeletal muscle; small intestine; spleen; stomach; testes; uterus	a6b1 and a6b4 Integrin signaling (PID); adipocyte_v2.1 (systems-biology.org); AGE/RAGE (WikiPathways); Alpha6Beta4Integrin (NetPath); Androgen receptor signaling (WikiPathways); AndrogenReceptor (NetPath); Apoptosis (KEGG); Apoptosis (OntoCancro); Association Between Physico-Chemical Features and Toxicity Associated (WikiPathways); ATM Signaling (WikiPathways); ATM Signaling Network (Spike); B Ce…
P13569	P25788	CFTR	PSMA3	WT	n	n	y	y	n	n	cytoplasm; cytosol; extracellular region; extracellular space; nucleoplasm; nucleus	enzyme binding	asthma; cholangiocarcinoma; hepatitis B; multiple myeloma; type 1 diabetes mellitus	adipose tissue; adrenal gland; amygdala; bone; bone marrow; brain; dorsal root ganglia; heart; hypothalamus; kidney; liver; lung; lymph nodes; mammary gland; ovary; pancreas; pituitary gland; placenta; prostate; salivary gland; skeletal muscle; small intestine; spleen; stomach; testes; uterus	Androgen receptor signaling (WikiPathways); AndrogenReceptor (NetPath); Apoptosis (OntoCancro); Association Between Physico-Chemical Features and Toxicity Associated (WikiPathways); ATM Signaling (WikiPathways); ATM Signaling Network (Spike); Base.excision.repair..BER. (OntoCancro); CD4 T cell receptor signaling (INOH); Cell cycle (KEGG); Cell Cycle (WikiPathways); Cell.Cycle (OntoCancro); Chromo…
P13569	P20339	CFTR	RAB5A	WT	n	n	y	y	n	n	cytoplasm; cytoplasmic vesicle; cytoskeleton; cytosol; endosome; extracellular region; extracellular space; nucleoplasm; nucleus; plasma membrane	GTPase activity; ion binding	Alzheimer's disease; amyotrophic lateral sclerosis; asthma; breast cancer; breast carcinoma; cervical cancer; cervix carcinoma; coronary artery disease; hepatitis B; hepatitis C; large intestine cancer; lung adenocarcinoma; lung carcinoma; malignant glioma; melanoma; non-small cell lung carcinoma; ovarian cancer; pancreatic carcinoma; prostate cancer; prostate carcinoma; renal cell carcinoma; vir…	adipose tissue; adrenal gland; amygdala; bone; bone marrow; brain; dorsal root ganglia; heart; hypothalamus; kidney; liver; lung; lymph nodes; mammary gland; ovary; pancreas; pituitary gland; placenta; prostate; salivary gland; skeletal muscle; small intestine; spleen; stomach; testes; uterus	a6b1 and a6b4 Integrin signaling (PID); adipocyte_v2.1 (systems-biology.org); AGE/RAGE (WikiPathways); Alpha6Beta4Integrin (NetPath); Androgen receptor signaling (WikiPathways); AndrogenReceptor (NetPath); Apoptosis (KEGG); Association Between Physico-Chemical Features and Toxicity Associated (WikiPathways); B Cell Receptor Signaling (WikiPathways); BCR signaling (PID); beta_cell_v2.3 (systems-bi…
P13569	P62491	CFTR	RAB11A	WT	n	n	y	y	y	n	cytoplasm; cytoplasmic vesicle; cytoskeleton; cytosol; endosome; extracellular region; extracellular space; Golgi apparatus; microtubule organizing center; plasma membrane	cytoskeletal protein binding; GTPase activity; ion binding	Alzheimer's disease; amyotrophic lateral sclerosis; bladder carcinoma; breast cancer; breast carcinoma; cervical cancer; cervix carcinoma; colon cancer; colon carcinoma; large intestine cancer; neurodegenerative disease; non-small cell lung carcinoma; pancreatic carcinoma; squamous cell carcinoma; thyroid cancer; thyroid carcinoma; type 2 diabetes mellitus; urinary bladder cancer; viral infectiou…	adipose tissue; adrenal gland; amygdala; bone; bone marrow; brain; dorsal root ganglia; heart; hypothalamus; kidney; liver; lung; lymph nodes; mammary gland; ovary; pancreas; pituitary gland; placenta; prostate; salivary gland; skeletal muscle; small intestine; spleen; stomach; testes; uterus	a6b1 and a6b4 Integrin signaling (PID); adipocyte_v2.1 (systems-biology.org); Alpha6Beta4Integrin (NetPath); Androgen receptor signaling (WikiPathways); AndrogenReceptor (NetPath); Association Between Physico-Chemical Features and Toxicity Associated (WikiPathways); B Cell Receptor Signaling (WikiPathways); BCR signaling (PID); beta_cell_v2.3 (systems-biology.org); Brain-Derived Neurotrophic Fact…
P13569	P34932	CFTR	HSPA4	WT	n	n	y	y	n	n	cytoplasm; cytosol; extracellular region; extracellular space; mitochondrion; nucleus	ion binding	acute lymphocytic leukemia; acute myeloid leukemia; adenocarcinoma; adenoma; Alzheimer's disease; amyotrophic lateral sclerosis; arteriosclerosis; asthma; atherosclerosis; B-cell lymphoma; bipolar disorder; bladder carcinoma; bone osteosarcoma; brain cancer; breast cancer; breast carcinoma; carcinoma; cardiovascular system disease; cerebrovascular disease; cervical cancer; cervix carcinoma; child…	adipose tissue; adrenal gland; amygdala; bone; bone marrow; brain; dorsal root ganglia; heart; hypothalamus; kidney; liver; lung; lymph nodes; mammary gland; ovary; pancreas; pituitary gland; placenta; prostate; salivary gland; skeletal muscle; small intestine; spleen; stomach; testes; uterus	a6b1 and a6b4 Integrin signaling (PID); adipocyte_v2.1 (systems-biology.org); AGE/RAGE (WikiPathways); Alpha6Beta4Integrin (NetPath); Androgen receptor signaling (WikiPathways); AndrogenReceptor (NetPath); Apoptosis (KEGG); Apoptosis (OntoCancro); Association Between Physico-Chemical Features and Toxicity Associated (WikiPathways); ATM Signaling (WikiPathways); ATM Signaling Network (Spike); B Ce…
P13569	P17612	CFTR	PRKACA	WT	n	n	y	y	y	n	cilium; cytoplasm; cytoplasmic vesicle; cytoskeleton; cytosol; extracellular region; extracellular space; microtubule organizing center; mitochondrion; nucleoplasm; nucleus; plasma membrane	enzyme binding; ion binding; kinase activity	adenoma; Alzheimer's disease; breast cancer; breast carcinoma; carcinoma; cholangiocarcinoma; hypertension; liver cancer; liver disease; ovarian cancer; papillary thyroid carcinoma; Parkinson's disease; prostate cancer; prostate carcinoma	adipose tissue; adrenal gland; amygdala; bone; bone marrow; brain; dorsal root ganglia; heart; hypothalamus; kidney; liver; lung; lymph nodes; mammary gland; ovary; pancreas; pituitary gland; placenta; prostate; salivary gland; skeletal muscle; small intestine; spleen; stomach; testes; uterus	a6b1 and a6b4 Integrin signaling (PID); adipocyte_v2.1 (systems-biology.org); AGE/RAGE (WikiPathways); Alpha6Beta4Integrin (NetPath); Androgen receptor signaling (WikiPathways); AndrogenReceptor (NetPath); Apoptosis (KEGG); Apoptosis (OntoCancro); Association Between Physico-Chemical Features and Toxicity Associated (WikiPathways); ATM Signaling (WikiPathways); ATM Signaling Network (Spike); B Ce…
P13569	Q9BUN8	CFTR	DERL1	WT	n	n	y	y	y	n	cytoplasm; cytoplasmic vesicle; endoplasmic reticulum; endosome	enzyme binding	acute lymphocytic leukemia; acute myeloid leukemia; amyotrophic lateral sclerosis; bladder carcinoma; breast cancer; breast carcinoma; colon cancer; esophagus squamous cell carcinoma; head and neck squamous cell carcinoma; lung carcinoma; malignant glioma; multiple myeloma; non-small cell lung carcinoma; urinary bladder cancer	adipose tissue; adrenal gland; amygdala; bone; bone marrow; brain; dorsal root ganglia; heart; hypothalamus; kidney; liver; lung; lymph nodes; mammary gland; ovary; pancreas; pituitary gland; placenta; prostate; salivary gland; skeletal muscle; small intestine; spleen; stomach; testes; uterus	AndrogenReceptor (NetPath); Apoptosis (OntoCancro); Base.excision.repair..BER. (OntoCancro); CD4 T cell receptor signaling (INOH); Cell.Cycle (OntoCancro); Chromosome.Stability (OntoCancro); Expanded.Apoptosis (OntoCancro); Homologous.recombination..HR. (OntoCancro); JAK STAT pathway and regulation (INOH); Mismatch.repair..MMR. (OntoCancro); Non.homologous.end.joining (OntoCancro); Nucleotide.exc…
P13569	O95433	CFTR	AHSA1	WT	n	n	y	y	n	n	cytoplasm; cytosol; endoplasmic reticulum; extracellular region; extracellular space	enzyme regulator activity	acute myeloid leukemia; adenocarcinoma; adult lymphoma; Alzheimer's disease; amyotrophic lateral sclerosis; arteriosclerosis; asthma; atherosclerosis; B-cell lymphoma; bladder carcinoma; bone osteosarcoma; breast cancer; breast carcinoma; cardiovascular system disease; cerebrovascular disease; cervical cancer; cervix carcinoma; childhood leukemia; cholangiocarcinoma; chronic lymphocytic leukemia;…	adipose tissue; adrenal gland; amygdala; bone; bone marrow; brain; dorsal root ganglia; heart; hypothalamus; kidney; liver; lung; lymph nodes; mammary gland; ovary; pancreas; pituitary gland; placenta; prostate; salivary gland; skeletal muscle; small intestine; spleen; stomach; testes; uterus	a6b1 and a6b4 Integrin signaling (PID); adipocyte_v2.1 (systems-biology.org); AGE/RAGE (WikiPathways); Alpha6Beta4Integrin (NetPath); AndrogenReceptor (NetPath); Apoptosis (KEGG); Apoptosis (OntoCancro); Base.excision.repair..BER. (OntoCancro); BCR signaling (PID); beta_cell_v2.3 (systems-biology.org); Brain-Derived Neurotrophic Factor (BDNF) signaling (WikiPathways); CD4 T cell receptor signalin…
P13569	P51572	CFTR	BCAP31	WT	n	n	y	y	y	n	cytoplasm; cytoplasmic vesicle; cytosol; endoplasmic reticulum; Golgi apparatus; lipid droplet; mitochondrion; plasma membrane		Alzheimer's disease; B-cell lymphoma; brain cancer; breast cancer; breast carcinoma; cardiomyopathy; cervical cancer; cervix carcinoma; esophageal carcinoma; hepatitis B; hepatitis C; hypertension; large intestine cancer; liver cancer; liver carcinoma; malignant glioma; melanoma; mental depression; multiple sclerosis; myocardial infarction; obesity; psoriasis; schizophrenia; stomach cancer; stoma…	adipose tissue; adrenal gland; amygdala; bone; bone marrow; brain; dorsal root ganglia; heart; hypothalamus; kidney; liver; lung; lymph nodes; mammary gland; ovary; pancreas; pituitary gland; placenta; prostate; salivary gland; skeletal muscle; small intestine; spleen; stomach; testes; uterus	a6b1 and a6b4 Integrin signaling (PID); adipocyte_v2.1 (systems-biology.org); AGE/RAGE (WikiPathways); Alpha6Beta4Integrin (NetPath); AndrogenReceptor (NetPath); Apoptosis (KEGG); Apoptosis (OntoCancro); ATM Signaling Network (Spike); Base.excision.repair..BER. (OntoCancro); beta_cell_v2.3 (systems-biology.org); Cell.Cycle (OntoCancro); Chromosome.Stability (OntoCancro); Class I PI3K signaling ev…						(P13569:p.Phe508del,EBI-1789171)
P13569	Q6T4R5	CFTR	NHS	WT	n	n	y	y	n	n	cytoplasm; Golgi apparatus; nucleoplasm; nucleus; plasma membrane		asthma; bipolar disorder; breast cancer; breast carcinoma; cardiovascular system disease; cerebrovascular disease; chronic obstructive pulmonary disease; congestive heart failure; coronary artery disease; diabetes mellitus; endometrial cancer; endometrial carcinoma; endometriosis; hepatitis C; hypertension; large intestine cancer; leukemia; liver disease; lung carcinoma; malignant glioma; melanom…	adipose tissue; adrenal gland; amygdala; brain; dorsal root ganglia; hypothalamus; kidney; lymph nodes; mammary gland; ovary; pancreas; pituitary gland; placenta; prostate; stomach; testes; uterus	a6b1 and a6b4 Integrin signaling (PID)
P13569	P27824	CFTR	CANX	WT	n	n	y	y	y	n	cytoplasm; cytoplasmic vesicle; endoplasmic reticulum; extracellular region; extracellular space; plasma membrane; ribosome	ion binding; RNA binding; unfolded protein binding	arteriosclerosis; atherosclerosis; bone osteosarcoma; breast cancer; breast carcinoma; chronic lymphocytic leukemia; coronary artery disease; diabetes mellitus; glioblastoma multiforme; head and neck squamous cell carcinoma; lung adenocarcinoma; lung carcinoma; melanoma; multiple myeloma; multiple sclerosis; myocardial infarction; osteosarcoma; pediatric osteosarcoma; prostate cancer; prostate ca…	adipose tissue; adrenal gland; amygdala; bone; bone marrow; brain; dorsal root ganglia; heart; hypothalamus; kidney; liver; lung; lymph nodes; mammary gland; ovary; pancreas; pituitary gland; placenta; prostate; salivary gland; skeletal muscle; small intestine; spleen; stomach; testes; uterus	a6b1 and a6b4 Integrin signaling (PID); adipocyte_v2.1 (systems-biology.org); AGE/RAGE (WikiPathways); Alpha6Beta4Integrin (NetPath); Androgen receptor signaling (WikiPathways); AndrogenReceptor (NetPath); Apoptosis (KEGG); Association Between Physico-Chemical Features and Toxicity Associated (WikiPathways); ATM Signaling (WikiPathways); ATM Signaling Network (Spike); B Cell Receptor Signaling (W…
P13569	Q99933	CFTR	BAG1	WT	n	n	y	y	y	n	cytoplasm; cytosol; nucleus	enzyme binding; enzyme regulator activity	acute myeloid leukemia; adenocarcinoma; adenoma; Alzheimer's disease; amyotrophic lateral sclerosis; B-cell lymphoma; bipolar disorder; bone osteosarcoma; breast cancer; breast carcinoma; carcinoma; cervical cancer; cervix carcinoma; childhood leukemia; chronic lymphocytic leukemia; colitis; colon cancer; colon carcinoma; colonic benign neoplasm; endometrial cancer; endometrial carcinoma; esophag…	adipose tissue; adrenal gland; amygdala; bone; bone marrow; brain; dorsal root ganglia; heart; hypothalamus; kidney; liver; lung; lymph nodes; mammary gland; ovary; pancreas; pituitary gland; placenta; prostate; salivary gland; skeletal muscle; small intestine; spleen; stomach; testes; uterus	a6b1 and a6b4 Integrin signaling (PID); adipocyte_v2.1 (systems-biology.org); AGE/RAGE (WikiPathways); Alpha6Beta4Integrin (NetPath); Androgen receptor signaling (WikiPathways); AndrogenReceptor (NetPath); Apoptosis (KEGG); Apoptosis (OntoCancro); Association Between Physico-Chemical Features and Toxicity Associated (WikiPathways); ATM Signaling (WikiPathways); ATM Signaling Network (Spike); B Ce…
P13569	P04792	CFTR	HSPB1	WT	n	n	y	y	y	n	cytoplasm; cytoskeleton; cytosol; extracellular region; extracellular space; nucleus; plasma membrane	enzyme binding; RNA binding; transcription factor binding; ubiquitin-like protein binding	acute lymphocytic leukemia; acute myeloid leukemia; adenocarcinoma; Alzheimer's disease; amyotrophic lateral sclerosis; arteriosclerosis; asthma; atherosclerosis; B-cell lymphoma; bladder carcinoma; bone osteosarcoma; brain cancer; breast cancer; breast carcinoma; carcinoma; cardiomyopathy; cardiovascular system disease; cerebrovascular disease; cervical cancer; cervix carcinoma; childhood leukem…	adipose tissue; adrenal gland; amygdala; bone; bone marrow; brain; dorsal root ganglia; heart; hypothalamus; kidney; liver; lung; lymph nodes; mammary gland; ovary; pancreas; pituitary gland; placenta; prostate; salivary gland; skeletal muscle; small intestine; spleen; stomach; testes; uterus	a6b1 and a6b4 Integrin signaling (PID); adipocyte_v2.1 (systems-biology.org); AGE/RAGE (WikiPathways); Alpha6Beta4Integrin (NetPath); Androgen receptor signaling (WikiPathways); AndrogenReceptor (NetPath); Apoptosis (KEGG); Apoptosis (OntoCancro); Association Between Physico-Chemical Features and Toxicity Associated (WikiPathways); ATM Signaling (WikiPathways); ATM Signaling Network (Spike); B Ce…
P13569	Q16082	CFTR	HSPB2	WT	n	n	y	y	n	n	cytoplasm; cytosol; nucleus	structural molecule activity	acute lymphocytic leukemia; acute myeloid leukemia; adenocarcinoma; Alzheimer's disease; amyotrophic lateral sclerosis; arteriosclerosis; asthma; atherosclerosis; B-cell lymphoma; bladder carcinoma; bone osteosarcoma; brain cancer; breast cancer; breast carcinoma; carcinoma; cardiovascular system disease; cerebrovascular disease; cervical cancer; cervix carcinoma; childhood leukemia; chronic lymp…	adipose tissue; brain; dorsal root ganglia; heart; lung; mammary gland; pituitary gland; skeletal muscle; small intestine; uterus	adipocyte_v2.1 (systems-biology.org); Androgen receptor signaling (WikiPathways); AndrogenReceptor (NetPath); Apoptosis (KEGG); beta_cell_v2.3 (systems-biology.org); Brain-Derived Neurotrophic Factor (BDNF) signaling (WikiPathways); Ebola Virus Pathway on Host (WikiPathways); EGF/EGFR Signaling (WikiPathways); EGFR1 (NetPath); Fluid shear stress and atherosclerosis (KEGG); Focal adhesion (KEGG); …
P13569	O94966	CFTR	USP19	WT	n	n	y	y	n	n	cytoplasm; cytosol; endoplasmic reticulum	enzyme binding; ion binding; peptidase activity	colon cancer; colon carcinoma; diabetes mellitus; lung carcinoma; obesity	adipose tissue; adrenal gland; amygdala; bone; bone marrow; brain; dorsal root ganglia; heart; hypothalamus; kidney; liver; lung; lymph nodes; mammary gland; ovary; pancreas; pituitary gland; placenta; prostate; salivary gland; skeletal muscle; small intestine; spleen; stomach; testes; uterus	adipocyte_v2.1 (systems-biology.org); Androgen receptor signaling (WikiPathways); AndrogenReceptor (NetPath); Cell cycle (KEGG); Cell Cycle (WikiPathways); Epstein-Barr virus infection (KEGG); hepatocyte_v2.9 (systems-biology.org); Pathways in cancer (KEGG); Skeletal_muscle_v2.9 (systems-biology.org); TNF alpha Signaling (WikiPathways); TNFalpha (NetPath)
P13569	Q14974	CFTR	KPNB1	WT	n	n	y	y	y	n	cytoplasm; cytoplasmic vesicle; cytosol; endoplasmic reticulum; extracellular region; extracellular space; nuclear envelope; nucleoplasm; nucleus	enzyme binding; ion binding; RNA binding	cervical cancer; cervix carcinoma; chronic myeloid leukemia; glioblastoma multiforme; large intestine cancer; lung adenocarcinoma; malignant glioma; ovarian carcinoma; prostate cancer; prostate carcinoma	adipose tissue; adrenal gland; amygdala; bone; bone marrow; brain; dorsal root ganglia; heart; hypothalamus; kidney; liver; lung; lymph nodes; mammary gland; ovary; pancreas; pituitary gland; placenta; prostate; salivary gland; skeletal muscle; small intestine; spleen; stomach; testes; uterus	a6b1 and a6b4 Integrin signaling (PID); adipocyte_v2.1 (systems-biology.org); AGE/RAGE (WikiPathways); Alpha6Beta4Integrin (NetPath); Androgen receptor signaling (WikiPathways); AndrogenReceptor (NetPath); Apoptosis (KEGG); Apoptosis (OntoCancro); Association Between Physico-Chemical Features and Toxicity Associated (WikiPathways); ATM Signaling (WikiPathways); ATM Signaling Network (Spike); B Ce…
P13569	O95373	CFTR	IPO7	WT	n	n	y	y	y	n	cytoplasm; cytosol; nuclear envelope; nucleoplasm; nucleus	enzyme binding; enzyme regulator activity; histone binding	large intestine cancer; lung carcinoma; prostate cancer; prostate carcinoma; viral infectious disease	adipose tissue; adrenal gland; amygdala; bone; bone marrow; brain; dorsal root ganglia; heart; hypothalamus; kidney; liver; lung; lymph nodes; mammary gland; ovary; pancreas; pituitary gland; placenta; prostate; salivary gland; skeletal muscle; small intestine; spleen; stomach; testes; uterus	adipocyte_v2.1 (systems-biology.org); AGE/RAGE (WikiPathways); Alpha6Beta4Integrin (NetPath); Androgen receptor signaling (WikiPathways); AndrogenReceptor (NetPath); Apoptosis (KEGG); Apoptosis (OntoCancro); Association Between Physico-Chemical Features and Toxicity Associated (WikiPathways); ATM Signaling (WikiPathways); ATM Signaling Network (Spike); Base.excision.repair..BER. (OntoCancro); BCR…
P13569	P23528	CFTR	CFL1	WT	n	n	y	y	n	n	cytoplasm; cytoskeleton; cytosol; extracellular region; extracellular space; nucleus; plasma membrane	cytoskeletal protein binding	acute lymphocytic leukemia; adenocarcinoma; adult lymphoma; Alzheimer's disease; asthma; B-cell lymphoma; bladder carcinoma; bone osteosarcoma; breast cancer; breast carcinoma; carcinoma; cardiomyopathy; childhood leukemia; colon cancer; colon carcinoma; colonic benign neoplasm; endometrial cancer; endometrial carcinoma; endometriosis; esophagus squamous cell carcinoma; hepatitis B; kidney diseas…	adipose tissue; adrenal gland; amygdala; bone; bone marrow; brain; dorsal root ganglia; heart; hypothalamus; kidney; liver; lung; lymph nodes; mammary gland; ovary; pancreas; pituitary gland; placenta; prostate; salivary gland; skeletal muscle; small intestine; spleen; stomach; testes; uterus	a6b1 and a6b4 Integrin signaling (PID); adipocyte_v2.1 (systems-biology.org); AGE/RAGE (WikiPathways); Alpha6Beta4Integrin (NetPath); Androgen receptor signaling (WikiPathways); AndrogenReceptor (NetPath); Apoptosis (KEGG); Apoptosis (OntoCancro); Association Between Physico-Chemical Features and Toxicity Associated (WikiPathways); ATM Signaling (WikiPathways); ATM Signaling Network (Spike); B Ce…
P13569	O60884	CFTR	DNAJA2	WT	n	n	y	y	y	n	cytoplasm; cytosol; extracellular region; extracellular space	enzyme regulator activity; ion binding; unfolded protein binding	liver disease; neurodegenerative disease; Parkinson's disease; rheumatoid arthritis; stomach cancer	adipose tissue; adrenal gland; amygdala; bone; bone marrow; brain; dorsal root ganglia; heart; hypothalamus; kidney; liver; lung; lymph nodes; mammary gland; ovary; pancreas; pituitary gland; placenta; prostate; salivary gland; skeletal muscle; small intestine; spleen; stomach; testes; uterus	a6b1 and a6b4 Integrin signaling (PID); adipocyte_v2.1 (systems-biology.org); AGE/RAGE (WikiPathways); Alpha6Beta4Integrin (NetPath); Androgen receptor signaling (WikiPathways); AndrogenReceptor (NetPath); Apoptosis (KEGG); Apoptosis (OntoCancro); Association Between Physico-Chemical Features and Toxicity Associated (WikiPathways); ATM Signaling (WikiPathways); ATM Signaling Network (Spike); B Ce…
P13569	P67775	CFTR	PPP2CA	WT	n	n	y	y	n	n	chromosome; cytoplasm; cytoskeleton; cytosol; extracellular region; extracellular space; mitochondrion; nucleus; plasma membrane	cytoskeletal protein binding; ion binding; phosphatase activity	Alzheimer's disease; asthma; breast cancer; breast carcinoma; coronary artery disease; hepatitis B; hepatitis C; large intestine cancer; liver cancer; liver cirrhosis; lung adenocarcinoma; mental depression; neuroblastoma; neurodegenerative disease; prostate cancer; prostate carcinoma; schizophrenia; stomach cancer; stomach carcinoma; systemic lupus erythematosus; type 2 diabetes mellitus	adipose tissue; adrenal gland; amygdala; bone; bone marrow; brain; dorsal root ganglia; heart; hypothalamus; kidney; liver; lung; lymph nodes; mammary gland; ovary; pancreas; pituitary gland; placenta; prostate; salivary gland; skeletal muscle; small intestine; spleen; stomach; testes; uterus	a6b1 and a6b4 Integrin signaling (PID); adipocyte_v2.1 (systems-biology.org); AGE/RAGE (WikiPathways); Alpha6Beta4Integrin (NetPath); Androgen receptor signaling (WikiPathways); AndrogenReceptor (NetPath); Apoptosis (KEGG); Apoptosis (OntoCancro); Association Between Physico-Chemical Features and Toxicity Associated (WikiPathways); ATM Signaling (WikiPathways); ATM Signaling Network (Spike); B Ce…
P13569	P55060	CFTR	CSE1L	WT	n	n	y	y	y	n	cytoplasm; cytosol; extracellular region; extracellular space; nuclear envelope; nucleoplasm; nucleus	enzyme binding	adenocarcinoma; adenoma; Alzheimer's disease; bone osteosarcoma; breast cancer; breast carcinoma; carcinoma; cerebrovascular disease; childhood leukemia; chronic obstructive pulmonary disease; colon cancer; colon carcinoma; congestive heart failure; diabetes mellitus; endometrial cancer; endometrial carcinoma; endometriosis; glioblastoma multiforme; head and neck squamous cell carcinoma; large in…	adipose tissue; adrenal gland; amygdala; bone; bone marrow; brain; dorsal root ganglia; heart; hypothalamus; kidney; liver; lung; lymph nodes; mammary gland; ovary; pancreas; pituitary gland; placenta; prostate; salivary gland; skeletal muscle; small intestine; spleen; stomach; testes; uterus	a6b1 and a6b4 Integrin signaling (PID); adipocyte_v2.1 (systems-biology.org); AGE/RAGE (WikiPathways); Alpha6Beta4Integrin (NetPath); Androgen receptor signaling (WikiPathways); AndrogenReceptor (NetPath); Apoptosis (KEGG); Apoptosis (OntoCancro); ATM Signaling (WikiPathways); ATM Signaling Network (Spike); B Cell Receptor Signaling (WikiPathways); Base.excision.repair..BER. (OntoCancro); BCR sig…
P13569	P63151	CFTR	PPP2R2A	WT	n	n	y	y	n	n	cytoplasm; cytosol; nucleoplasm; nucleus	cytoskeletal protein binding; enzyme binding	acute myeloid leukemia; arteriosclerosis; atherosclerosis; bladder carcinoma; bone osteosarcoma; breast cancer; breast carcinoma; carcinoma; large intestine cancer; non-small cell lung carcinoma; obesity; osteosarcoma; ovarian cancer; pediatric osteosarcoma; prostate cancer; prostate carcinoma; urinary bladder cancer	adipose tissue; adrenal gland; amygdala; bone; bone marrow; brain; dorsal root ganglia; heart; hypothalamus; kidney; liver; lung; lymph nodes; mammary gland; ovary; pancreas; pituitary gland; placenta; prostate; salivary gland; skeletal muscle; small intestine; spleen; stomach; testes; uterus	a6b1 and a6b4 Integrin signaling (PID); Alpha6Beta4Integrin (NetPath); Apoptosis (KEGG); Apoptosis (OntoCancro); Association Between Physico-Chemical Features and Toxicity Associated (WikiPathways); ATM Signaling (WikiPathways); ATM Signaling Network (Spike); Base.excision.repair..BER. (OntoCancro); BCR signaling (PID); beta_cell_v2.3 (systems-biology.org); Brain-Derived Neurotrophic Factor (BDNF…
P13569	Q15293	CFTR	RCN1	WT	n	n	y	y	n	n	cytoplasm; endoplasmic reticulum	ion binding	carcinoma; kidney cancer; non-small cell lung carcinoma; prostate cancer; prostate carcinoma	adipose tissue; adrenal gland; amygdala; bone; bone marrow; brain; dorsal root ganglia; heart; hypothalamus; kidney; liver; lung; lymph nodes; mammary gland; ovary; pancreas; pituitary gland; placenta; prostate; salivary gland; skeletal muscle; small intestine; spleen; stomach; testes; uterus	EGFR1 (NetPath); Pathogenic Escherichia coli infection (KEGG); Pathogenic Escherichia coli infection (WikiPathways)
P13569	P63244	CFTR	RACK1	WT	n	n	y	y	n	n	cytoplasm; cytosol; extracellular region; extracellular space; mitochondrion; nucleoplasm; nucleus; plasma membrane; ribosome	enzyme binding; enzyme regulator activity; protein-macromolecule adaptor activity; RNA binding	acute myeloid leukemia; adenocarcinoma; Alzheimer's disease; amyotrophic lateral sclerosis; asthma; bipolar disorder; breast cancer; breast carcinoma; carcinoma; cervical cancer; cervix carcinoma; clear cell renal cell carcinoma; colon cancer; colon carcinoma; congestive heart failure; diabetes mellitus; esophageal cancer; esophageal carcinoma; esophagus squamous cell carcinoma; glioblastoma mult…		a6b1 and a6b4 Integrin signaling (PID); adipocyte_v2.1 (systems-biology.org); AGE/RAGE (WikiPathways); Alpha6Beta4Integrin (NetPath); Androgen receptor signaling (WikiPathways); AndrogenReceptor (NetPath); Apoptosis (KEGG); Apoptosis (OntoCancro); Association Between Physico-Chemical Features and Toxicity Associated (WikiPathways); ATM Signaling (WikiPathways); ATM Signaling Network (Spike); B Ce…
P13569	Q14257	CFTR	RCN2	WT	n	n	y	y	n	n	cytoplasm; endoplasmic reticulum; nucleolus; nucleus	ion binding	arteriosclerosis; atherosclerosis; diabetes mellitus; hypertension; large intestine cancer; type 2 diabetes mellitus	adipose tissue; adrenal gland; amygdala; bone; bone marrow; brain; dorsal root ganglia; heart; hypothalamus; kidney; liver; lung; lymph nodes; mammary gland; ovary; pancreas; pituitary gland; placenta; prostate; salivary gland; skeletal muscle; small intestine; spleen; stomach; testes; uterus	adipocyte_v2.1 (systems-biology.org); AGE/RAGE (WikiPathways); Alpha6Beta4Integrin (NetPath); AndrogenReceptor (NetPath); Apoptosis (KEGG); Apoptosis (OntoCancro); ATM Signaling (WikiPathways); ATM Signaling Network (Spike); B Cell Receptor Signaling (WikiPathways); Base.excision.repair..BER. (OntoCancro); BCR signaling (PID); beta_cell_v2.3 (systems-biology.org); Brain-Derived Neurotrophic Facto…
P13569	Q9NVA2	CFTR	SEPTIN11	WT	n	n	y	y	n	n	cytoplasm; cytoskeleton	GTPase activity; ion binding	acute lymphocytic leukemia; acute myeloid leukemia; bipolar disorder; childhood leukemia; leukemia; obesity; schizophrenia	adipose tissue; adrenal gland; amygdala; bone; bone marrow; brain; dorsal root ganglia; heart; hypothalamus; kidney; liver; lung; lymph nodes; mammary gland; ovary; pancreas; pituitary gland; placenta; prostate; salivary gland; skeletal muscle; small intestine; spleen; stomach; testes; uterus	a6b1 and a6b4 Integrin signaling (PID); Androgen receptor signaling (WikiPathways); AndrogenReceptor (NetPath); B Cell Receptor Signaling (WikiPathways); Brain-Derived Neurotrophic Factor (BDNF) signaling (WikiPathways); CD4 T cell receptor signaling (INOH); Class I PI3K signaling events mediated by Akt (PID); EGF (INOH); EGF/EGFR Signaling (WikiPathways); ErbB1 downstream signaling (PID); FoxO s…
P13569	P43487	CFTR	RANBP1	WT	n	n	y	y	y	n	cytoplasm; cytoskeleton; cytosol; microtubule organizing center; nuclear envelope; nucleus	enzyme binding; enzyme regulator activity	kidney cancer; myocardial infarction; osteosarcoma; schizophrenia	adipose tissue; adrenal gland; amygdala; bone; bone marrow; brain; dorsal root ganglia; heart; hypothalamus; kidney; liver; lung; lymph nodes; mammary gland; ovary; pancreas; pituitary gland; placenta; prostate; salivary gland; skeletal muscle; small intestine; spleen; stomach; testes; uterus	AGE/RAGE (WikiPathways); Alpha6Beta4Integrin (NetPath); Androgen receptor signaling (WikiPathways); Association Between Physico-Chemical Features and Toxicity Associated (WikiPathways); Class I PI3K signaling events mediated by Akt (PID); FoxO family signaling (PID); Human T-cell leukemia virus 1 infection (KEGG); Integrated Breast Cancer (WikiPathways); RAGE (NetPath); RAS signaling and tumorige…
P13569	O14980	CFTR	XPO1	WT	n	n	y	y	y	n	chromosome; cytoplasm; cytosol; nuclear envelope; nucleolus; nucleoplasm; nucleus	enzyme binding; RNA binding	acute lymphocytic leukemia; acute myeloid leukemia; adult lymphoma; amyotrophic lateral sclerosis; B-cell lymphoma; brain cancer; breast cancer; breast carcinoma; carcinoma; cervical cancer; cervix carcinoma; cholangiocarcinoma; chronic lymphocytic leukemia; chronic myeloid leukemia; clear cell renal cell carcinoma; colon cancer; colon carcinoma; esophagus squamous cell carcinoma; glioblastoma mu…	adipose tissue; adrenal gland; amygdala; bone; bone marrow; brain; dorsal root ganglia; heart; hypothalamus; kidney; liver; lung; lymph nodes; mammary gland; ovary; pancreas; pituitary gland; placenta; prostate; salivary gland; skeletal muscle; small intestine; spleen; stomach; testes; uterus	a6b1 and a6b4 Integrin signaling (PID); adipocyte_v2.1 (systems-biology.org); AGE/RAGE (WikiPathways); Alpha6Beta4Integrin (NetPath); Androgen receptor signaling (WikiPathways); AndrogenReceptor (NetPath); Apoptosis (KEGG); Apoptosis (OntoCancro); Association Between Physico-Chemical Features and Toxicity Associated (WikiPathways); ATM Signaling (WikiPathways); ATM Signaling Network (Spike); B Ce…
P13569	P30154	CFTR	PPP2R1B	WT	n	n	y	y	y	n	cytoplasm; extracellular region; extracellular space		adenoma; breast cancer; breast carcinoma; cervical cancer; cervix carcinoma; chronic lymphocytic leukemia; colon cancer; colon carcinoma; large intestine cancer; lung benign neoplasm; ovarian cancer	adipose tissue; adrenal gland; amygdala; bone; bone marrow; brain; dorsal root ganglia; heart; hypothalamus; kidney; liver; lung; lymph nodes; mammary gland; ovary; pancreas; pituitary gland; placenta; prostate; salivary gland; skeletal muscle; small intestine; spleen; stomach; testes; uterus	a6b1 and a6b4 Integrin signaling (PID); adipocyte_v2.1 (systems-biology.org); AGE/RAGE (WikiPathways); Alpha6Beta4Integrin (NetPath); Androgen receptor signaling (WikiPathways); AndrogenReceptor (NetPath); Apoptosis (KEGG); Apoptosis (OntoCancro); Association Between Physico-Chemical Features and Toxicity Associated (WikiPathways); ATM Signaling (WikiPathways); ATM Signaling Network (Spike); B Ce…
P13569	P16615	CFTR	ATP2A2	WT	n	n	y	y	y	n	cytoplasm; endoplasmic reticulum; plasma membrane	ATPase; enzyme binding; ion binding; transmembrane transporter activity	asthma; B-cell lymphoma; bipolar disorder; breast cancer; breast carcinoma; cardiomyopathy; chronic obstructive pulmonary disease; colon cancer; colon carcinoma; colonic benign neoplasm; congestive heart failure; diabetes mellitus; glioblastoma multiforme; head and neck squamous cell carcinoma; hypertension; lung carcinoma; mental depression; obesity; schizophrenia; squamous cell carcinoma; type …	adipose tissue; adrenal gland; amygdala; bone; bone marrow; brain; dorsal root ganglia; heart; hypothalamus; kidney; liver; lung; lymph nodes; mammary gland; ovary; pancreas; pituitary gland; placenta; prostate; salivary gland; skeletal muscle; small intestine; spleen; stomach; testes; uterus	a6b1 and a6b4 Integrin signaling (PID); adipocyte_v2.1 (systems-biology.org); AGE/RAGE (WikiPathways); Alpha6Beta4Integrin (NetPath); AndrogenReceptor (NetPath); Apoptosis (KEGG); Apoptosis (OntoCancro); Association Between Physico-Chemical Features and Toxicity Associated (WikiPathways); ATM Signaling (WikiPathways); Base.excision.repair..BER. (OntoCancro); beta_cell_v2.3 (systems-biology.org); …		(P13569:p.Phe508del,EBI-21455734)			(P13569:p.Phe508del,EBI-21456269)
P13569	P49368	CFTR	CCT3	WT	n	n	y	y	n	n	cytoplasm; cytoskeleton; cytosol; extracellular region; extracellular space	ion binding; RNA binding; unfolded protein binding	adenocarcinoma; breast cancer; breast carcinoma; glioblastoma multiforme; large intestine cancer; papillary thyroid carcinoma; prostate cancer; prostate carcinoma; rheumatoid arthritis; schizophrenia	adipose tissue; adrenal gland; amygdala; bone; bone marrow; brain; dorsal root ganglia; heart; hypothalamus; kidney; liver; lung; lymph nodes; mammary gland; ovary; pancreas; pituitary gland; placenta; prostate; salivary gland; skeletal muscle; small intestine; spleen; stomach; testes; uterus	adipocyte_v2.1 (systems-biology.org); AGE/RAGE (WikiPathways); Alpha6Beta4Integrin (NetPath); Androgen receptor signaling (WikiPathways); AndrogenReceptor (NetPath); Apoptosis (KEGG); Apoptosis (OntoCancro); Association Between Physico-Chemical Features and Toxicity Associated (WikiPathways); ATM Signaling (WikiPathways); ATM Signaling Network (Spike); B Cell Receptor Signaling (WikiPathways); Ba…
P13569	P61619	CFTR	SEC61A1	WT	n	n	y	y	n	n	cytoplasm; endoplasmic reticulum	transmembrane transporter activity	diabetes mellitus	adipose tissue; adrenal gland; amygdala; bone; bone marrow; brain; dorsal root ganglia; heart; hypothalamus; kidney; liver; lung; lymph nodes; mammary gland; ovary; pancreas; pituitary gland; placenta; prostate; salivary gland; skeletal muscle; small intestine; spleen; stomach; testes; uterus	adipocyte_v2.1 (systems-biology.org); Alpha6Beta4Integrin (NetPath); Apoptosis (KEGG); ATM Signaling Network (Spike); EGFR1 (NetPath); Influenza A (KEGG); MAPK signaling (KEGG); MAPK Signaling (WikiPathways); Pathogenic Escherichia coli infection (KEGG); Pathogenic Escherichia coli infection (WikiPathways); Prolactin (NetPath); Prolactin Signaling (WikiPathways); Skeletal_muscle_v2.9 (systems-bio…
P13569	O95816	CFTR	BAG2	WT	n	n	y	y	n	n	cytoplasm; cytoskeleton; cytosol	cytoskeletal protein binding; enzyme binding; enzyme regulator activity	Alzheimer's disease; B-cell lymphoma; neuroblastoma	adipose tissue; adrenal gland; amygdala; brain; dorsal root ganglia; heart; hypothalamus; kidney; liver; lung; ovary; pancreas; pituitary gland; placenta; prostate; skeletal muscle; small intestine; stomach; testes; uterus	adipocyte_v2.1 (systems-biology.org); AGE/RAGE (WikiPathways); Alpha6Beta4Integrin (NetPath); Androgen receptor signaling (WikiPathways); AndrogenReceptor (NetPath); Apoptosis (KEGG); Apoptosis (OntoCancro); ATM Signaling (WikiPathways); ATM Signaling Network (Spike); B Cell Receptor Signaling (WikiPathways); Base.excision.repair..BER. (OntoCancro); BCR signaling (PID); beta_cell_v2.3 (systems-bi…
P13569	Q9Y5L0	CFTR	TNPO3	WT	n	n	y	y	n	n	cytoplasm; nuclear envelope; nucleus	enzyme binding	childhood leukemia; leukemia; rheumatoid arthritis; systemic lupus erythematosus; viral infectious disease	adipose tissue; adrenal gland; amygdala; bone; bone marrow; brain; dorsal root ganglia; heart; hypothalamus; kidney; liver; lung; lymph nodes; mammary gland; ovary; pancreas; pituitary gland; placenta; prostate; salivary gland; skeletal muscle; small intestine; spleen; stomach; testes; uterus	Herpes simplex infection (KEGG)
P13569	P0DMV8	CFTR	HSPA1A	WT	n	n	y	y	y	n	cytoplasm; cytoplasmic vesicle; cytoskeleton; cytosol; endoplasmic reticulum; extracellular region; extracellular space; microtubule organizing center; mitochondrion; nucleoplasm; nucleus; plasma membrane	ATPase; enzyme binding; ion binding; RNA binding; unfolded protein binding	adenocarcinoma; adult lymphoma; Alzheimer's disease; arteriosclerosis; asthma; atherosclerosis; B-cell lymphoma; bladder carcinoma; brain cancer; breast cancer; breast carcinoma; carcinoma; cardiovascular system disease; cerebrovascular disease; chronic obstructive pulmonary disease; clear cell renal cell carcinoma; colon cancer; colon carcinoma; colonic benign neoplasm; congestive heart failure;…		a6b1 and a6b4 Integrin signaling (PID); adipocyte_v2.1 (systems-biology.org); AGE/RAGE (WikiPathways); Alpha6Beta4Integrin (NetPath); Androgen receptor signaling (WikiPathways); AndrogenReceptor (NetPath); Apoptosis (KEGG); Apoptosis (OntoCancro); Association Between Physico-Chemical Features and Toxicity Associated (WikiPathways); ATM Signaling Network (Spike); B Cell Receptor Signaling (WikiPat…
P13569	Q8IXI2	CFTR	RHOT1	WT	n	n	y	y	n	n	cytoplasm; mitochondrion	GTPase activity; ion binding	amyotrophic lateral sclerosis; cerebrovascular disease; diabetes mellitus; neuroblastoma; Parkinson's disease; type 2 diabetes mellitus	adipose tissue; adrenal gland; amygdala; bone; bone marrow; brain; dorsal root ganglia; heart; hypothalamus; kidney; liver; lung; lymph nodes; mammary gland; ovary; pancreas; pituitary gland; placenta; prostate; salivary gland; skeletal muscle; small intestine; spleen; stomach; testes; uterus	AGE/RAGE (WikiPathways); Androgen receptor signaling (WikiPathways); Apoptosis (OntoCancro); Association Between Physico-Chemical Features and Toxicity Associated (WikiPathways); B Cell Receptor Signaling (WikiPathways); BCR signaling (PID); Brain-Derived Neurotrophic Factor (BDNF) signaling (WikiPathways); CD4 T cell receptor signaling (INOH); Chronic myeloid leukemia (KEGG); Ebola Virus Pathway…
P13569	P54652	CFTR	HSPA2	WT	n	n	y	y	y	n	chromosome; cytoplasm; cytoskeleton; cytosol; extracellular region; extracellular space; nuclear chromosome; nucleus; plasma membrane	cytoskeletal protein binding; enzyme binding; ion binding; lipid binding; unfolded protein binding	adenocarcinoma; adult lymphoma; Alzheimer's disease; arteriosclerosis; atherosclerosis; bladder carcinoma; breast cancer; breast carcinoma; carcinoma; cardiovascular system disease; cerebrovascular disease; chronic obstructive pulmonary disease; clear cell renal cell carcinoma; colon cancer; colonic benign neoplasm; congestive heart failure; coronary artery disease; diabetes mellitus; esophagus s…	adipose tissue; adrenal gland; amygdala; bone; bone marrow; brain; dorsal root ganglia; heart; hypothalamus; kidney; liver; lung; lymph nodes; mammary gland; ovary; pancreas; pituitary gland; placenta; prostate; salivary gland; skeletal muscle; small intestine; spleen; stomach; testes; uterus	a6b1 and a6b4 Integrin signaling (PID); adipocyte_v2.1 (systems-biology.org); AGE/RAGE (WikiPathways); Alpha6Beta4Integrin (NetPath); Androgen receptor signaling (WikiPathways); AndrogenReceptor (NetPath); Apoptosis (KEGG); Apoptosis (OntoCancro); ATM Signaling (WikiPathways); ATM Signaling Network (Spike); Base.excision.repair..BER. (OntoCancro); BCR signaling (PID); beta_cell_v2.3 (systems-biol…
P13569	O43852	CFTR	CALU	WT	n	n	y	y	y	n	cytoplasm; cytoplasmic vesicle; endoplasmic reticulum; extracellular region; Golgi apparatus	ion binding	arteriosclerosis; asthma; atherosclerosis; breast cancer; breast carcinoma; colon cancer; colon carcinoma; lung adenocarcinoma; lung carcinoma	adipose tissue; adrenal gland; amygdala; bone; bone marrow; brain; dorsal root ganglia; heart; hypothalamus; kidney; liver; lung; lymph nodes; mammary gland; ovary; pancreas; pituitary gland; placenta; prostate; salivary gland; skeletal muscle; small intestine; spleen; stomach; testes; uterus	AGE/RAGE (WikiPathways); ATM Signaling Network (Spike); EGFR1 (NetPath); ErbB1 downstream signaling (PID); Pathogenic Escherichia coli infection (KEGG); Pathogenic Escherichia coli infection (WikiPathways); PDGFR-beta signaling (PID); RAGE (NetPath); RAS signaling and tumorigenesis (Spike); TGF-beta Signaling (WikiPathways); Toll-Like_receptor_signaling_network (systems-biology.org)				(P13569:p.Gly551Asp,EBI-25435739)		(P13569:p.Gly551Asp,EBI-25435721)
P13569	P50991	CFTR	CCT4	WT	n	n	y	y	n	n	cytoplasm; cytoplasmic vesicle; cytoskeleton; cytosol; extracellular region; extracellular space; microtubule organizing center; nucleoplasm; nucleus	ion binding; RNA binding; unfolded protein binding	breast cancer; breast carcinoma; cervix carcinoma; colon cancer; colon carcinoma; diabetes mellitus; liver cancer; lung adenocarcinoma; lung carcinoma; malignant glioma; neuroblastoma; non-small cell lung carcinoma; ovarian cancer; ovarian carcinoma; pancreatic carcinoma; prostate cancer; prostate carcinoma; squamous cell carcinoma	adipose tissue; adrenal gland; amygdala; bone; bone marrow; brain; dorsal root ganglia; heart; hypothalamus; kidney; liver; lung; lymph nodes; mammary gland; ovary; pancreas; pituitary gland; placenta; prostate; salivary gland; skeletal muscle; small intestine; spleen; stomach; testes; uterus	adipocyte_v2.1 (systems-biology.org); AGE/RAGE (WikiPathways); Alpha6Beta4Integrin (NetPath); Androgen receptor signaling (WikiPathways); AndrogenReceptor (NetPath); Apoptosis (KEGG); Apoptosis (OntoCancro); Association Between Physico-Chemical Features and Toxicity Associated (WikiPathways); ATM Signaling (WikiPathways); ATM Signaling Network (Spike); B Cell Receptor Signaling (WikiPathways); Ba…
P13569	P55786	CFTR	NPEPPS	WT	n	n	y	y	n	n	cytoplasm; cytosol; extracellular region; extracellular space; nucleus	ion binding; peptidase activity	adenocarcinoma; adenoma; Alzheimer's disease; amyotrophic lateral sclerosis; arteriosclerosis; atherosclerosis; bladder carcinoma; breast cancer; breast carcinoma; carcinoma; cardiovascular system disease; cerebrovascular disease; colitis; diabetes mellitus; hypertension; kidney cancer; leukemia; lung carcinoma; melanoma; mental depression; multiple sclerosis; obesity; osteosarcoma; ovarian cance…	adipose tissue; adrenal gland; amygdala; bone; bone marrow; brain; dorsal root ganglia; heart; hypothalamus; kidney; liver; lung; lymph nodes; mammary gland; ovary; pancreas; pituitary gland; placenta; prostate; salivary gland; skeletal muscle; small intestine; spleen; stomach; testes; uterus	ATM Signaling (WikiPathways); ATM Signaling Network (Spike); Brain-Derived Neurotrophic Factor (BDNF) signaling (WikiPathways); EGF/EGFR Signaling (WikiPathways); EPO signaling (INOH); Epstein-Barr virus infection (KEGG); IL-7 signaling (INOH); JAK STAT pathway and regulation (INOH); MAPK signaling (KEGG); MAPK Signaling (WikiPathways); Neurotrophin signaling (KEGG); RAGE (NetPath); TNFalpha (Net…
P13569	P62826	CFTR	RAN	WT	n	n	y	y	y	n	chromosome; cytoplasm; cytoplasmic vesicle; cytoskeleton; cytosol; endosome; extracellular region; extracellular space; microtubule organizing center; nuclear envelope; nucleolus; nucleoplasm; nucleus	GTPase activity; ion binding; RNA binding	Alzheimer's disease; amyotrophic lateral sclerosis; breast cancer; breast carcinoma; carcinoma; chronic myeloid leukemia; colon cancer; colon carcinoma; diabetes mellitus; esophagus squamous cell carcinoma; glioblastoma multiforme; large intestine cancer; liver cancer; liver carcinoma; lung carcinoma; multiple myeloma; neuroblastoma; neurodegenerative disease; osteoporosis; Parkinson's disease; p…	adipose tissue; adrenal gland; amygdala; bone; bone marrow; brain; dorsal root ganglia; heart; hypothalamus; kidney; liver; lung; lymph nodes; mammary gland; ovary; pancreas; pituitary gland; placenta; prostate; salivary gland; skeletal muscle; small intestine; spleen; stomach; testes; uterus	a6b1 and a6b4 Integrin signaling (PID); adipocyte_v2.1 (systems-biology.org); AGE/RAGE (WikiPathways); Alpha6Beta4Integrin (NetPath); Androgen receptor signaling (WikiPathways); AndrogenReceptor (NetPath); Apoptosis (KEGG); Apoptosis (OntoCancro); Association Between Physico-Chemical Features and Toxicity Associated (WikiPathways); ATM Signaling (WikiPathways); ATM Signaling Network (Spike); B Ce…
P13569	Q9Y285	CFTR	FARSA	WT	n	n	y	y	n	n	cytoplasm; cytosol	ion binding; ligase activity; RNA binding	schizophrenia	adipose tissue; adrenal gland; amygdala; bone; bone marrow; brain; dorsal root ganglia; heart; hypothalamus; kidney; liver; lung; lymph nodes; mammary gland; ovary; pancreas; pituitary gland; placenta; prostate; salivary gland; skeletal muscle; small intestine; spleen; stomach; testes; uterus	a6b1 and a6b4 Integrin signaling (PID); AGE/RAGE (WikiPathways); Alpha6Beta4Integrin (NetPath); AndrogenReceptor (NetPath); ATM Signaling Network (Spike); Brain-Derived Neurotrophic Factor (BDNF) signaling (WikiPathways); CD4 T cell receptor signaling (INOH); Ebola Virus Pathway on Host (WikiPathways); EGF (INOH); EGF_receptor_transactivation_in_Cardiac_Hypertrophy (IPAVS); Epstein-Barr virus inf…
P13569	P13674	CFTR	P4HA1	WT	n	n	y	y	n	n	cytoplasm; endoplasmic reticulum; mitochondrion	ion binding; oxidoreductase activity	brain cancer; breast cancer; breast carcinoma; head and neck squamous cell carcinoma; malignant glioma; pancreatic ductal adenocarcinoma; prostate cancer; prostate carcinoma	adipose tissue; adrenal gland; amygdala; bone; bone marrow; brain; dorsal root ganglia; heart; hypothalamus; kidney; liver; lung; lymph nodes; mammary gland; ovary; pancreas; pituitary gland; placenta; prostate; salivary gland; skeletal muscle; small intestine; spleen; stomach; testes; uterus	Class I PI3K signaling events mediated by Akt (PID); Focal Adhesion (WikiPathways); LKB1 signaling events (PID); PI3K-Akt signaling (KEGG)
P13569	O60282	CFTR	KIF5C	WT	n	n	y	y	n	n	cilium; cytoplasm; cytoskeleton	ATPase; cytoskeletal protein binding; ion binding	glioblastoma multiforme	adipose tissue; adrenal gland; amygdala; bone; bone marrow; brain; dorsal root ganglia; heart; hypothalamus; kidney; liver; lung; lymph nodes; mammary gland; ovary; pancreas; pituitary gland; placenta; prostate; salivary gland; small intestine; spleen; stomach; testes; uterus	a6b1 and a6b4 Integrin signaling (PID); adipocyte_v2.1 (systems-biology.org); Alpha6Beta4Integrin (NetPath); Apoptosis (KEGG); ATM Signaling Network (Spike); BCR signaling (PID); beta_cell_v2.3 (systems-biology.org); Brain-Derived Neurotrophic Factor (BDNF) signaling (WikiPathways); Cell cycle (KEGG); Cell Cycle (WikiPathways); Class I PI3K signaling events mediated by Akt (PID); EGF (INOH); EGF/…
P13569	P17066	CFTR	HSPA6	WT	n	n	y	y	y	n	cytoplasm; cytoplasmic vesicle; cytoskeleton; cytosol; extracellular region; extracellular space; microtubule organizing center; nucleus; plasma membrane	enzyme binding; ion binding; unfolded protein binding	neurodegenerative disease; prostate cancer; prostate carcinoma	adipose tissue; adrenal gland; amygdala; bone; bone marrow; dorsal root ganglia; heart; kidney; liver; lung; lymph nodes; mammary gland; ovary; pancreas; pituitary gland; placenta; prostate; salivary gland; skeletal muscle; small intestine; spleen; stomach; testes; uterus	a6b1 and a6b4 Integrin signaling (PID); adipocyte_v2.1 (systems-biology.org); AGE/RAGE (WikiPathways); Alpha6Beta4Integrin (NetPath); Androgen receptor signaling (WikiPathways); AndrogenReceptor (NetPath); Apoptosis (KEGG); Apoptosis (OntoCancro); Association Between Physico-Chemical Features and Toxicity Associated (WikiPathways); ATM Signaling (WikiPathways); ATM Signaling Network (Spike); B Ce…
P13569	O95219	CFTR	SNX4	WT	n	n	y	y	n	y	cytoplasm; cytoplasmic vesicle; cytoskeleton; endosome; plasma membrane	lipid binding		adipose tissue; adrenal gland; amygdala; bone; bone marrow; brain; dorsal root ganglia; heart; hypothalamus; kidney; liver; lung; lymph nodes; mammary gland; ovary; pancreas; pituitary gland; placenta; prostate; salivary gland; skeletal muscle; small intestine; spleen; stomach; testes; uterus	a6b1 and a6b4 Integrin signaling (PID); AGE/RAGE (WikiPathways); EGF (INOH); EGF/EGFR Signaling (WikiPathways); EGFR1 (NetPath); EPO signaling (INOH); ErbB1 downstream signaling (PID); FoxO family signaling (PID); IL-7 signaling (INOH); MAPK signaling (KEGG); PI3K-Akt signaling (KEGG); Role of Calcineurin-dependent NFAT signaling in lymphocytes (PID); TGF_beta_Receptor (NetPath); VEGF (INOH); VEG…
P13569	Q6UX72	CFTR	B3GNT9	WT	n	n	y	y	n	n	cytoplasm; Golgi apparatus	glycosyltransferase activity	rheumatoid arthritis	adipose tissue; adrenal gland; amygdala; bone; bone marrow; brain; dorsal root ganglia; heart; hypothalamus; kidney; liver; lung; lymph nodes; mammary gland; ovary; pancreas; pituitary gland; placenta; prostate; salivary gland; skeletal muscle; small intestine; spleen; stomach; testes; uterus
P13569	Q9UI26	CFTR	IPO11	WT	n	n	y	y	n	n	cytoplasm; cytosol; nuclear envelope; nucleoplasm; nucleus	enzyme binding	acute myeloid leukemia; bladder carcinoma; lung benign neoplasm; type 2 diabetes mellitus; urinary bladder cancer	pancreas	adipocyte_v2.1 (systems-biology.org); Association Between Physico-Chemical Features and Toxicity Associated (WikiPathways); Influenza A (KEGG); MAPK signaling (Spike); Role of Calcineurin-dependent NFAT signaling in lymphocytes (PID); role of egf receptor transactivation by gpcrs in cardiac hypertrophy (BioCarta)
P13569	P33176	CFTR	KIF5B	WT	n	n	y	y	n	n	cilium; cytoplasm; cytoplasmic vesicle; cytoskeleton; cytosol; lysosome; microtubule organizing center; vacuole	ATPase; cytoskeletal protein binding; enzyme binding; ion binding	adenocarcinoma; amyotrophic lateral sclerosis; bone osteosarcoma; breast cancer; breast carcinoma; carcinoma; diabetes mellitus; endometrial cancer; endometrial carcinoma; glioblastoma multiforme; lung adenocarcinoma; lung benign neoplasm; lung carcinoma; malignant glioma; melanoma; neuroblastoma; non-small cell lung carcinoma; osteosarcoma; papillary thyroid carcinoma; pediatric osteosarcoma; sq…	adipose tissue; adrenal gland; amygdala; bone; bone marrow; brain; dorsal root ganglia; heart; hypothalamus; kidney; liver; lung; lymph nodes; mammary gland; ovary; pancreas; pituitary gland; placenta; prostate; salivary gland; skeletal muscle; small intestine; spleen; stomach; testes; uterus	a6b1 and a6b4 Integrin signaling (PID); adipocyte_v2.1 (systems-biology.org); Alpha6Beta4Integrin (NetPath); Androgen receptor signaling (WikiPathways); Apoptosis (KEGG); Apoptosis (OntoCancro); Association Between Physico-Chemical Features and Toxicity Associated (WikiPathways); ATM Signaling (WikiPathways); ATM Signaling Network (Spike); B Cell Receptor Signaling (WikiPathways); Base.excision.r…
P13569	Q9Y496	CFTR	KIF3A	WT	n	n	y	y	n	n	cilium; cytoplasm; cytoskeleton; cytosol; extracellular region; extracellular space; microtubule organizing center	ATPase; cytoskeletal protein binding; enzyme binding; ion binding	asthma; bladder carcinoma; clear cell renal cell carcinoma; glioblastoma multiforme; lung carcinoma; medulloblastoma; myocardial infarction; non-small cell lung carcinoma; prostate cancer; prostate carcinoma; urinary bladder cancer	adipose tissue; adrenal gland; amygdala; bone; bone marrow; brain; dorsal root ganglia; heart; hypothalamus; kidney; liver; lung; lymph nodes; mammary gland; ovary; pancreas; pituitary gland; placenta; prostate; salivary gland; skeletal muscle; small intestine; spleen; stomach; testes; uterus	Apoptosis (KEGG); EGF (INOH); FoxO family signaling (PID); Pathogenic Escherichia coli infection (KEGG); Pathogenic Escherichia coli infection (WikiPathways); Trk receptor signaling mediated by PI3K and PLC-gamma (PID)
P13569	Q9NZJ0	CFTR	DTL	WT	n	n	y	y	n	n	chromosome; cytoplasm; cytoskeleton; cytosol; microtubule organizing center; nuclear envelope; nucleolus; nucleoplasm; nucleus		Alzheimer's disease; asthma; breast cancer; breast carcinoma; colon cancer; colon carcinoma; diabetes mellitus; esophagus squamous cell carcinoma; head and neck squamous cell carcinoma; large intestine cancer; liver cancer; liver carcinoma; lung adenocarcinoma; lung benign neoplasm; medulloblastoma; melanoma; stomach cancer; stomach carcinoma	bone; bone marrow; ovary; small intestine; spleen; stomach; testes	a6b1 and a6b4 Integrin signaling (PID); Androgen receptor signaling (WikiPathways); AndrogenReceptor (NetPath); Apoptosis (OntoCancro); ATM Signaling (WikiPathways); ATM Signaling Network (Spike); Base.excision.repair..BER. (OntoCancro); Cell cycle (KEGG); Cell Cycle (WikiPathways); Cell.Cycle (OntoCancro); Chromosome.Stability (OntoCancro); Chronic myeloid leukemia (KEGG); Class I PI3K signaling…
P13569	P25054	CFTR	APC	WT	n	n	y	y	n	n	chromosome; cytoplasm; cytoskeleton; cytosol; Golgi apparatus; microtubule organizing center; nucleoplasm; nucleus; plasma membrane	cytoskeletal protein binding; enzyme binding	acute myeloid leukemia; adenocarcinoma; adenoma; adult lymphoma; Alzheimer's disease; arteriosclerosis; atherosclerosis; B-cell lymphoma; bladder carcinoma; bone osteosarcoma; brain cancer; breast cancer; breast carcinoma; carcinoma; cerebrovascular disease; cervical cancer; cervix carcinoma; cholangiocarcinoma; chronic lymphocytic leukemia; clear cell renal cell carcinoma; colon cancer; colon ca…	adipose tissue; adrenal gland; amygdala; bone; bone marrow; brain; dorsal root ganglia; heart; hypothalamus; kidney; liver; lung; lymph nodes; mammary gland; ovary; pancreas; pituitary gland; prostate; salivary gland; skeletal muscle; small intestine; spleen; stomach; testes	a6b1 and a6b4 Integrin signaling (PID); adipocyte_v2.1 (systems-biology.org); AGE/RAGE (WikiPathways); Alpha6Beta4Integrin (NetPath); Androgen receptor signaling (WikiPathways); AndrogenReceptor (NetPath); Apoptosis (KEGG); Apoptosis (OntoCancro); Association Between Physico-Chemical Features and Toxicity Associated (WikiPathways); ATM Signaling (WikiPathways); ATM Signaling Network (Spike); B Ce…
P13569	P32241	CFTR	VIPR1	WT	n	n	y	y	n	n	plasma membrane		adenocarcinoma; breast cancer; breast carcinoma; chronic obstructive pulmonary disease; colitis; colon cancer; colon carcinoma; glioblastoma multiforme; hepatitis B; hepatitis C; inflammatory bowel disease; large intestine cancer; liver cancer; liver cirrhosis; liver disease; lung adenocarcinoma; lung carcinoma; neuroblastoma; Parkinson's disease; prostate cancer; prostate carcinoma; rheumatoid a…	adipose tissue; adrenal gland; amygdala; bone; bone marrow; brain; dorsal root ganglia; heart; hypothalamus; kidney; liver; lung; lymph nodes; mammary gland; pancreas; pituitary gland; placenta; prostate; salivary gland; small intestine; spleen; stomach; uterus	adipocyte_v2.1 (systems-biology.org); beta_cell_v2.3 (systems-biology.org); hepatocyte_v2.9 (systems-biology.org); Skeletal_muscle_v2.9 (systems-biology.org)
P13569	Q93008	CFTR	USP9X	WT	n	n	y	y	n	n	cytoplasm; cytosol; nucleus	peptidase activity	acute myeloid leukemia; adenocarcinoma; Alzheimer's disease; bone osteosarcoma; breast cancer; breast carcinoma; cardiomyopathy; childhood leukemia; glioblastoma multiforme; large intestine cancer; leukemia; lung carcinoma; malignant glioma; melanoma; multiple myeloma; neuroblastoma; neurodegenerative disease; non-small cell lung carcinoma; osteosarcoma; ovarian cancer; pancreatic carcinoma; panc…	adipose tissue; adrenal gland; amygdala; bone; bone marrow; brain; dorsal root ganglia; heart; hypothalamus; kidney; liver; lung; lymph nodes; mammary gland; ovary; pancreas; pituitary gland; placenta; prostate; salivary gland; skeletal muscle; small intestine; spleen; stomach; testes; uterus	a6b1 and a6b4 Integrin signaling (PID); adipocyte_v2.1 (systems-biology.org); AGE/RAGE (WikiPathways); Alpha6Beta4Integrin (NetPath); Androgen receptor signaling (WikiPathways); AndrogenReceptor (NetPath); Apoptosis (KEGG); Apoptosis (OntoCancro); Association Between Physico-Chemical Features and Toxicity Associated (WikiPathways); B Cell Receptor Signaling (WikiPathways); Base.excision.repair..B…
P13569	P98161	CFTR	PKD1	WT	n	n	y	y	n	n	cilium; cytoplasm; cytoplasmic vesicle; endoplasmic reticulum; extracellular region; extracellular space; Golgi apparatus; nucleus; plasma membrane	enzyme binding; transmembrane transporter activity	acute myeloid leukemia; bone osteosarcoma; breast cancer; breast carcinoma; congestive heart failure; coronary artery disease; diabetes mellitus; glioblastoma multiforme; head and neck squamous cell carcinoma; hypertension; kidney cancer; kidney disease; large intestine cancer; liver disease; lung carcinoma; malignant glioma; melanoma; myocardial infarction; non-small cell lung carcinoma; obesity…		AGE/RAGE (WikiPathways); Alpha6Beta4Integrin (NetPath); Association Between Physico-Chemical Features and Toxicity Associated (WikiPathways); Brain-Derived Neurotrophic Factor (BDNF) signaling (WikiPathways); EGFR1 (NetPath); EPO signaling (INOH); Fluid shear stress and atherosclerosis (KEGG); Focal adhesion (KEGG); Focal Adhesion (WikiPathways); Gastrin (NetPath); Human cytomegalovirus infection…
P13569	P04080	CFTR	CSTB	WT	n	n	y	y	n	n	cytoplasm; cytoplasmic vesicle; cytosol; external encapsulating structure; extracellular matrix; extracellular region; extracellular space; nucleolus; nucleus	enzyme binding; enzyme regulator activity; RNA binding	cardiovascular system disease; chronic obstructive pulmonary disease; colon cancer; colon carcinoma; esophageal carcinoma; esophagus squamous cell carcinoma; glioblastoma multiforme; large intestine cancer; liver cirrhosis; lung benign neoplasm; lung carcinoma; neurodegenerative disease; ovarian cancer; ovarian carcinoma; stomach cancer; stomach carcinoma; viral infectious disease	adipose tissue; adrenal gland; amygdala; bone; bone marrow; brain; dorsal root ganglia; heart; hypothalamus; kidney; liver; lung; lymph nodes; mammary gland; ovary; pancreas; pituitary gland; placenta; prostate; salivary gland; skeletal muscle; small intestine; spleen; stomach; testes; uterus	Apoptosis (KEGG); EGF (INOH); EGFR1 (NetPath); NFkB Signaling Network (Spike); PDGFR-beta signaling (PID); Prolactin (NetPath); Proteoglycans in cancer (KEGG); VEGFA-VEGFR2 Signaling (WikiPathways)
P13569	Q15370	CFTR	ELOB	WT	n	n	y	y	n	n	cytoplasm; cytosol; nucleoplasm; nucleus	enzyme binding	asthma; breast carcinoma; clear cell renal cell carcinoma; ovarian cancer	adipose tissue; adrenal gland; amygdala; bone; bone marrow; brain; dorsal root ganglia; heart; hypothalamus; kidney; liver; lung; lymph nodes; mammary gland; ovary; pancreas; pituitary gland; placenta; prostate; salivary gland; skeletal muscle; small intestine; spleen; stomach; testes; uterus	adipocyte_v2.1 (systems-biology.org); AGE/RAGE (WikiPathways); AndrogenReceptor (NetPath); B Cell Receptor Signaling (WikiPathways); beta_cell_v2.3 (systems-biology.org); Brain-Derived Neurotrophic Factor (BDNF) signaling (WikiPathways); EGF/EGFR Signaling (WikiPathways); EPO signaling (INOH); FoxO signaling (KEGG); hepatocyte_v2.9 (systems-biology.org); Human immunodeficiency virus 1 infection (…
P13569	P06702	CFTR	S100A9	WT	n	n	y	y	n	n	cytoplasm; cytoplasmic vesicle; cytoskeleton; cytosol; external encapsulating structure; extracellular matrix; extracellular region; extracellular space; nucleoplasm; nucleus; plasma membrane	cytoskeletal protein binding; ion binding; lipid binding	acute lymphocytic leukemia; acute myeloid leukemia; adenocarcinoma; adult lymphoma; Alzheimer's disease; amyotrophic lateral sclerosis; arteriosclerosis; asthma; atherosclerosis; bladder carcinoma; bone osteosarcoma; breast cancer; breast carcinoma; carcinoma; cardiomyopathy; cardiovascular system disease; cerebrovascular disease; cervical cancer; cervix carcinoma; childhood leukemia; chronic lym…	adipose tissue; adrenal gland; bone; bone marrow; dorsal root ganglia; heart; kidney; liver; lung; lymph nodes; mammary gland; ovary; pancreas; placenta; prostate; salivary gland; skeletal muscle; small intestine; spleen; stomach; uterus	a6b1 and a6b4 Integrin signaling (PID); adipocyte_v2.1 (systems-biology.org); AGE/RAGE (WikiPathways); Alpha6Beta4Integrin (NetPath); Androgen receptor signaling (WikiPathways); Apoptosis (KEGG); Apoptosis (OntoCancro); Association Between Physico-Chemical Features and Toxicity Associated (WikiPathways); B Cell Receptor Signaling (WikiPathways); Base.excision.repair..BER. (OntoCancro); BCR signal…
P13569	P08238	CFTR	HSP90AB1	WT	n	n	y	y	y	n	cytoplasm; cytoplasmic vesicle; cytosol; extracellular region; extracellular space; lysosome; mitochondrion; nucleoplasm; nucleus; plasma membrane; vacuole	cytoskeletal protein binding; enzyme binding; enzyme regulator activity; ion binding; RNA binding; unfolded protein binding	acute myeloid leukemia; Alzheimer's disease; asthma; breast cancer; breast carcinoma; diabetes mellitus; glioblastoma multiforme; large intestine cancer; leukemia; lung carcinoma; melanoma; mental depression; neurodegenerative disease; non-small cell lung carcinoma; pancreatic carcinoma; papillary thyroid carcinoma; prostate cancer; pulmonary fibrosis; squamous cell carcinoma; stomach cancer; sto…	adipose tissue; adrenal gland; amygdala; bone; bone marrow; brain; dorsal root ganglia; heart; hypothalamus; kidney; liver; lung; lymph nodes; mammary gland; ovary; pancreas; pituitary gland; placenta; prostate; salivary gland; skeletal muscle; small intestine; spleen; stomach; testes; uterus	a6b1 and a6b4 Integrin signaling (PID); adipocyte_v2.1 (systems-biology.org); AGE/RAGE (WikiPathways); Alpha6Beta4Integrin (NetPath); Androgen receptor signaling (WikiPathways); AndrogenReceptor (NetPath); Apoptosis (KEGG); Apoptosis (OntoCancro); Association Between Physico-Chemical Features and Toxicity Associated (WikiPathways); ATM Signaling (WikiPathways); ATM Signaling Network (Spike); B Ce…
P13569	Q9UL46	CFTR	PSME2	WT	n	n	y	y	n	n	cytoplasm; cytosol; extracellular region; extracellular space; nucleoplasm; nucleus	enzyme regulator activity	adenocarcinoma; colonic benign neoplasm; esophagus squamous cell carcinoma; multiple myeloma; stomach cancer	adipose tissue; adrenal gland; amygdala; bone; bone marrow; brain; dorsal root ganglia; heart; hypothalamus; kidney; liver; lung; lymph nodes; mammary gland; ovary; pancreas; pituitary gland; placenta; prostate; salivary gland; skeletal muscle; small intestine; spleen; stomach; testes; uterus	Apoptosis (OntoCancro); ATM Signaling (WikiPathways); ATM Signaling Network (Spike); Base.excision.repair..BER. (OntoCancro); CD4 T cell receptor signaling (INOH); Cell cycle (KEGG); Cell Cycle (WikiPathways); Cell.Cycle (OntoCancro); Chromosome.Stability (OntoCancro); Chronic myeloid leukemia (KEGG); Ebola Virus Pathway on Host (WikiPathways); Epstein-Barr virus infection (KEGG); Expanded.Apopto…
P13569	P17931	CFTR	LGALS3	WT	n	n	y	y	n	n	cytoplasm; cytoplasmic vesicle; external encapsulating structure; extracellular matrix; extracellular region; extracellular space; mitochondrion; nucleus; plasma membrane	enzyme binding; enzyme regulator activity; RNA binding	acute lymphocytic leukemia; acute myeloid leukemia; adenocarcinoma; adenoma; adult lymphoma; Alzheimer's disease; amyotrophic lateral sclerosis; arteriosclerosis; asthma; atherosclerosis; B-cell lymphoma; bladder carcinoma; bone osteosarcoma; brain cancer; breast cancer; breast carcinoma; carcinoma; cardiomyopathy; cardiovascular system disease; cerebrovascular disease; cervical cancer; cervix ca…	adipose tissue; adrenal gland; amygdala; bone; bone marrow; brain; dorsal root ganglia; heart; hypothalamus; kidney; liver; lung; lymph nodes; mammary gland; ovary; pancreas; pituitary gland; placenta; prostate; salivary gland; skeletal muscle; small intestine; spleen; stomach; testes; uterus	a6b1 and a6b4 Integrin signaling (PID); adipocyte_v2.1 (systems-biology.org); AGE/RAGE (WikiPathways); Alpha6Beta4Integrin (NetPath); Androgen receptor signaling (WikiPathways); AndrogenReceptor (NetPath); Apoptosis (KEGG); Association Between Physico-Chemical Features and Toxicity Associated (WikiPathways); ATM Signaling (WikiPathways); ATM Signaling Network (Spike); B Cell Receptor Signaling (W…
P13569	P31151	CFTR	S100A7	WT	n	n	y	y	y	n	cytoplasm; cytoplasmic vesicle; cytosol; endoplasmic reticulum; external encapsulating structure; extracellular matrix; extracellular region; extracellular space; lysosome; nucleus; vacuole	ion binding	adenocarcinoma; arteriosclerosis; atherosclerosis; bladder carcinoma; breast cancer; breast carcinoma; carcinoma; cervical cancer; cervix carcinoma; head and neck squamous cell carcinoma; lung adenocarcinoma; lung carcinoma; melanoma; non-small cell lung carcinoma; obesity; ovarian cancer; ovarian carcinoma; pancreatic carcinoma; prostate cancer; prostate carcinoma; psoriasis; squamous cell carci…	adipose tissue; uterus	AGE/RAGE (WikiPathways); AndrogenReceptor (NetPath); Apoptosis (KEGG); Apoptosis (OntoCancro); ATM Signaling Network (Spike); Base.excision.repair..BER. (OntoCancro); Cell.Cycle (OntoCancro); Chromosome.Stability (OntoCancro); EGF (INOH); EGF/EGFR Signaling (WikiPathways); EGF_receptor_transactivation_in_Cardiac_Hypertrophy (IPAVS); EGFR1 (NetPath); EPO signaling (INOH); ErbB1 downstream signalin…
P13569	Q8WUY1	CFTR	THEM6	WT	n	n	y	y	n	n	extracellular region		large intestine cancer; liver cirrhosis	adipose tissue; adrenal gland; amygdala; brain; dorsal root ganglia; heart; hypothalamus; kidney; liver; lung; lymph nodes; mammary gland; ovary; pancreas; pituitary gland; placenta; prostate; salivary gland; skeletal muscle; small intestine; stomach; uterus	Leptin (NetPath); Prolactin (NetPath); Proteoglycans in cancer (KEGG)
P13569	Q9Y6N5	CFTR	SQOR	WT	n	n	y	y	y	n	cytoplasm; mitochondrion	ion binding; oxidoreductase activity	mental depression; osteoporosis	adipose tissue; adrenal gland; amygdala; bone; bone marrow; brain; dorsal root ganglia; heart; hypothalamus; kidney; liver; lung; lymph nodes; mammary gland; ovary; pancreas; pituitary gland; placenta; prostate; salivary gland; skeletal muscle; small intestine; spleen; stomach; testes; uterus	AGE/RAGE (WikiPathways); TGF-beta Signaling (WikiPathways); TGF_beta_Receptor (NetPath); WNT signaling (Spike)
P13569	P34931	CFTR	HSPA1L	WT	n	n	y	y	y	n	cytoplasm; cytosol; extracellular region; extracellular space; nucleoplasm; nucleus; plasma membrane	enzyme binding; ion binding; unfolded protein binding	adult lymphoma; bipolar disorder; breast carcinoma; cerebrovascular disease; chronic obstructive pulmonary disease; hypertension; inflammatory bowel disease; large intestine cancer; lung carcinoma; lymphoma; multiple sclerosis; myocardial infarction; Parkinson's disease; pediatric lymphoma; prostate cancer; prostate carcinoma; rheumatoid arthritis; schizophrenia; systemic lupus erythematosus; typ…	adipose tissue; bone; bone marrow; brain; hypothalamus; kidney; lymph nodes; skeletal muscle; small intestine; spleen; stomach; testes; uterus	a6b1 and a6b4 Integrin signaling (PID); adipocyte_v2.1 (systems-biology.org); AGE/RAGE (WikiPathways); Alpha6Beta4Integrin (NetPath); Androgen receptor signaling (WikiPathways); AndrogenReceptor (NetPath); Apoptosis (KEGG); Apoptosis (OntoCancro); Association Between Physico-Chemical Features and Toxicity Associated (WikiPathways); ATM Signaling (WikiPathways); ATM Signaling Network (Spike); B Ce…
P13569	P30153	CFTR	PPP2R1A	WT	n	n	y	y	y	n	chromosome; cytoplasm; cytoskeleton; cytosol; extracellular region; extracellular space; mitochondrion; nucleus; plasma membrane		Alzheimer's disease; breast cancer; breast carcinoma; carcinoma; congestive heart failure; endometrial cancer; endometrial carcinoma; endometriosis; head and neck squamous cell carcinoma; lung adenocarcinoma; lung carcinoma; melanoma; ovarian cancer; stomach cancer	adipose tissue; adrenal gland; amygdala; bone; bone marrow; brain; dorsal root ganglia; heart; hypothalamus; kidney; liver; lung; lymph nodes; mammary gland; ovary; pancreas; pituitary gland; placenta; prostate; salivary gland; skeletal muscle; small intestine; spleen; stomach; testes; uterus	a6b1 and a6b4 Integrin signaling (PID); adipocyte_v2.1 (systems-biology.org); AGE/RAGE (WikiPathways); Alpha6Beta4Integrin (NetPath); Androgen receptor signaling (WikiPathways); AndrogenReceptor (NetPath); Apoptosis (KEGG); Apoptosis (OntoCancro); Association Between Physico-Chemical Features and Toxicity Associated (WikiPathways); ATM Signaling (WikiPathways); ATM Signaling Network (Spike); B Ce…
P13569	O15269	CFTR	SPTLC1	WT	n	n	y	y	n	n	cytoplasm; endoplasmic reticulum	acyltransferase activity; ion binding	bipolar disorder; brain cancer; clear cell renal cell carcinoma; malignant glioma; neurodegenerative disease; renal cell carcinoma; schizophrenia; type 2 diabetes mellitus	adipose tissue; adrenal gland; amygdala; bone; bone marrow; brain; dorsal root ganglia; heart; hypothalamus; kidney; liver; lung; lymph nodes; mammary gland; ovary; pancreas; pituitary gland; placenta; prostate; salivary gland; skeletal muscle; small intestine; spleen; stomach; testes; uterus	EGF (INOH); EGF_receptor_transactivation_in_Cardiac_Hypertrophy (IPAVS); LKB1 signaling events (PID); RAS signaling and tumorigenesis (Spike); Regulation of nuclear beta catenin signaling and target gene transcription (PID); Regulation of Telomerase (PID); role of egf receptor transactivation by gpcrs in cardiac hypertrophy (BioCarta); WNT signaling (Spike)
P13569	O95831	CFTR	AIFM1	WT	n	n	y	y	y	n	cytoplasm; cytosol; mitochondrion; nucleus	DNA binding; ion binding; oxidoreductase activity	acute myeloid leukemia; asthma; breast cancer; breast carcinoma; cerebrovascular disease; cervical cancer; cervix carcinoma; colon carcinoma; colonic benign neoplasm; esophagus squamous cell carcinoma; glioblastoma multiforme; large intestine cancer; liver cancer; lung benign neoplasm; lung carcinoma; malignant glioma; melanoma; neurodegenerative disease; Parkinson's disease; prostate cancer; typ…	adipose tissue; adrenal gland; amygdala; bone; bone marrow; brain; dorsal root ganglia; heart; hypothalamus; kidney; liver; lung; lymph nodes; mammary gland; ovary; pancreas; pituitary gland; placenta; prostate; salivary gland; skeletal muscle; small intestine; spleen; stomach; testes; uterus	a6b1 and a6b4 Integrin signaling (PID); adipocyte_v2.1 (systems-biology.org); AGE/RAGE (WikiPathways); Alpha6Beta4Integrin (NetPath); Androgen receptor signaling (WikiPathways); AndrogenReceptor (NetPath); Apoptosis (KEGG); Apoptosis (OntoCancro); ATM Signaling (WikiPathways); ATM Signaling Network (Spike); B Cell Receptor Signaling (WikiPathways); Base.excision.repair..BER. (OntoCancro); BCR sig…
P13569	Q13200	CFTR	PSMD2	WT	n	n	y	y	n	n	cytoplasm; cytoplasmic vesicle; cytosol; extracellular region; extracellular space; nucleoplasm; nucleus	enzyme regulator activity	adult lymphoma; Alzheimer's disease; amyotrophic lateral sclerosis; breast cancer; breast carcinoma; carcinoma; cervical cancer; cervix carcinoma; endometriosis; glioblastoma multiforme; lung adenocarcinoma; lung carcinoma; lymphoma; melanoma; multiple myeloma; neurodegenerative disease; pediatric lymphoma; squamous cell carcinoma; stomach cancer; stomach carcinoma; type 2 diabetes mellitus	adipose tissue; adrenal gland; amygdala; bone; bone marrow; brain; dorsal root ganglia; heart; hypothalamus; kidney; liver; lung; lymph nodes; mammary gland; ovary; pancreas; pituitary gland; placenta; prostate; salivary gland; skeletal muscle; small intestine; spleen; stomach; testes; uterus	a6b1 and a6b4 Integrin signaling (PID); adipocyte_v2.1 (systems-biology.org); AGE/RAGE (WikiPathways); Alpha6Beta4Integrin (NetPath); Androgen receptor signaling (WikiPathways); AndrogenReceptor (NetPath); Apoptosis (KEGG); Apoptosis (OntoCancro); Association Between Physico-Chemical Features and Toxicity Associated (WikiPathways); ATM Signaling (WikiPathways); ATM Signaling Network (Spike); B Ce…
P13569	Q9BTV4	CFTR	TMEM43	WT	n	n	y	y	n	n	cytoplasm; endoplasmic reticulum; Golgi apparatus; nuclear envelope; nucleus		brain cancer; breast cancer; breast carcinoma; cardiomyopathy; cardiovascular system disease	adipose tissue; adrenal gland; amygdala; bone; bone marrow; brain; dorsal root ganglia; heart; hypothalamus; kidney; liver; lung; lymph nodes; mammary gland; ovary; pancreas; pituitary gland; placenta; prostate; salivary gland; skeletal muscle; small intestine; spleen; stomach; testes; uterus
P13569	P11274	CFTR	BCR	WT	n	n	y	y	y	n	cytoplasm; cytosol; extracellular region; extracellular space	enzyme binding; enzyme regulator activity; ion binding; kinase activity	acute lymphocytic leukemia; acute myeloid leukemia; adult lymphoma; Alzheimer's disease; arteriosclerosis; atherosclerosis; B-cell lymphoma; bipolar disorder; bone osteosarcoma; breast cancer; breast carcinoma; cardiovascular system disease; childhood leukemia; chronic lymphocytic leukemia; chronic myeloid leukemia; diabetes mellitus; glioblastoma multiforme; large intestine cancer; leukemia; liv…	adipose tissue; adrenal gland; amygdala; bone; bone marrow; brain; dorsal root ganglia; heart; hypothalamus; kidney; liver; lung; lymph nodes; mammary gland; ovary; pancreas; pituitary gland; placenta; prostate; salivary gland; skeletal muscle; small intestine; spleen; stomach; testes; uterus	a6b1 and a6b4 Integrin signaling (PID); adipocyte_v2.1 (systems-biology.org); AGE/RAGE (WikiPathways); Alpha6Beta4Integrin (NetPath); Androgen receptor signaling (WikiPathways); AndrogenReceptor (NetPath); Apoptosis (KEGG); Apoptosis (OntoCancro); Association Between Physico-Chemical Features and Toxicity Associated (WikiPathways); B Cell Receptor Signaling (WikiPathways); Base.excision.repair..B…
P13569	Q92736	CFTR	RYR2	WT	n	n	y	y	y	y	cytoplasm; cytoplasmic vesicle; endoplasmic reticulum; plasma membrane	enzyme binding; ion binding; transmembrane transporter activity	Alzheimer's disease; asthma; cardiomyopathy; cardiovascular system disease; congestive heart failure; coronary artery disease; diabetes mellitus; head and neck squamous cell carcinoma; hypertension; melanoma; myocardial infarction; neuroblastoma; obesity; thyroid carcinoma; type 2 diabetes mellitus	amygdala; brain; dorsal root ganglia; heart; hypothalamus; pituitary gland; stomach	Apoptosis (OntoCancro); beta_cell_v2.3 (systems-biology.org); Class I PI3K signaling events mediated by Akt (PID); EPO signaling (INOH); Expanded.Apoptosis (OntoCancro); hepatocyte_v2.9 (systems-biology.org); IL-7 signaling (INOH); LKB1 signaling events (PID); Macrophage_Map_Update_ver2_re (systems-biology.org); MAPK signaling (KEGG); MAPK Signaling (WikiPathways); Proteoglycans in cancer (KEGG);…
P13569	Q15369	CFTR	ELOC	WT	n	n	y	y	n	n	cytoplasm; cytosol; nucleoplasm; nucleus		acute myeloid leukemia; Alzheimer's disease; asthma; breast cancer; breast carcinoma; carcinoma; clear cell renal cell carcinoma; kidney cancer; neuroblastoma; prostate cancer; prostate carcinoma; renal cell carcinoma	adipose tissue; adrenal gland; amygdala; bone; bone marrow; brain; dorsal root ganglia; heart; hypothalamus; kidney; liver; lung; lymph nodes; mammary gland; ovary; pancreas; pituitary gland; placenta; prostate; salivary gland; skeletal muscle; small intestine; spleen; stomach; testes; uterus	a6b1 and a6b4 Integrin signaling (PID); adipocyte_v2.1 (systems-biology.org); AndrogenReceptor (NetPath); Apoptosis (OntoCancro); Base.excision.repair..BER. (OntoCancro); beta_cell_v2.3 (systems-biology.org); Cell cycle (KEGG); Cell Cycle (WikiPathways); Cell.Cycle (OntoCancro); Chromosome.Stability (OntoCancro); EGF (INOH); EPO signaling (INOH); Expanded.Apoptosis (OntoCancro); FoxO family signa…
P13569	P22061	CFTR	PCMT1	WT	n	n	y	y	y	n	cytoplasm; cytosol; extracellular region; extracellular space	methyltransferase activity	bladder carcinoma; cardiomyopathy; congestive heart failure; diabetes mellitus; malignant glioma; neuroblastoma; Parkinson's disease; schizophrenia; type 1 diabetes mellitus; urinary bladder cancer	adipose tissue; adrenal gland; amygdala; bone; bone marrow; brain; dorsal root ganglia; heart; hypothalamus; kidney; liver; lung; lymph nodes; mammary gland; ovary; pancreas; pituitary gland; placenta; prostate; salivary gland; skeletal muscle; small intestine; spleen; stomach; testes; uterus	adipocyte_v2.1 (systems-biology.org); Apoptosis (KEGG); Apoptosis (OntoCancro); ATM Signaling (WikiPathways); ATM Signaling Network (Spike); Base.excision.repair..BER. (OntoCancro); BCR signaling (PID); beta_cell_v2.3 (systems-biology.org); CD4 T cell receptor signaling (INOH); Cell cycle (KEGG); Cell.Cycle (OntoCancro); Chromosome.Stability (OntoCancro); EGF (INOH); EGF_receptor_transactivation_…
P13569	O75340	CFTR	PDCD6	WT	n	n	y	y	n	n	cytoplasm; cytoplasmic vesicle; cytosol; endoplasmic reticulum; endosome; extracellular region; extracellular space; nucleoplasm; nucleus	ion binding; protein-macromolecule adaptor activity	bladder carcinoma; breast cancer; breast carcinoma; chronic lymphocytic leukemia; colon cancer; colon carcinoma; endometriosis; esophageal cancer; esophageal carcinoma; glioblastoma multiforme; lung adenocarcinoma; lung benign neoplasm; lung carcinoma; melanoma; non-small cell lung carcinoma; ovarian carcinoma; stomach cancer; stomach carcinoma; urinary bladder cancer	adipose tissue; adrenal gland; amygdala; bone; bone marrow; brain; dorsal root ganglia; heart; hypothalamus; kidney; liver; lung; lymph nodes; mammary gland; ovary; pancreas; pituitary gland; placenta; prostate; salivary gland; skeletal muscle; small intestine; spleen; stomach; testes; uterus	a6b1 and a6b4 Integrin signaling (PID); adipocyte_v2.1 (systems-biology.org); AGE/RAGE (WikiPathways); Alpha6Beta4Integrin (NetPath); Apoptosis (KEGG); Apoptosis (OntoCancro); Association Between Physico-Chemical Features and Toxicity Associated (WikiPathways); ATM Signaling (WikiPathways); ATM Signaling Network (Spike); B Cell Receptor Signaling (WikiPathways); Base.excision.repair..BER. (OntoCa…
P13569	P50402	CFTR	EMD	WT	n	n	y	y	n	n	cytoplasm; cytoskeleton; cytosol; endoplasmic reticulum; microtubule organizing center; nuclear envelope; nucleoplasm; nucleus	cytoskeletal protein binding	brain cancer; breast cancer; breast carcinoma; carcinoma; cardiomyopathy; childhood leukemia; congestive heart failure; hypertension; leukemia; lung adenocarcinoma; non-small cell lung carcinoma; obesity; pancreatic carcinoma; prostate cancer; prostate carcinoma; rheumatoid arthritis; squamous cell carcinoma; viral infectious disease	adipose tissue; adrenal gland; amygdala; bone; bone marrow; brain; dorsal root ganglia; heart; hypothalamus; kidney; liver; lung; lymph nodes; mammary gland; ovary; pancreas; pituitary gland; placenta; prostate; salivary gland; skeletal muscle; small intestine; spleen; stomach; testes; uterus	a6b1 and a6b4 Integrin signaling (PID); AGE/RAGE (WikiPathways); Alpha6Beta4Integrin (NetPath); Androgen receptor signaling (WikiPathways); AndrogenReceptor (NetPath); Apoptosis (KEGG); Apoptosis (OntoCancro); Association Between Physico-Chemical Features and Toxicity Associated (WikiPathways); ATM Signaling Network (Spike); Base.excision.repair..BER. (OntoCancro); Cell cycle (KEGG); Cell Cycle (…
P13569	Q9H9S3	CFTR	SEC61A2	WT	n	n	y	y	n	n	cytoplasm; endoplasmic reticulum	transmembrane transporter activity		adipose tissue; adrenal gland; amygdala; bone; bone marrow; brain; dorsal root ganglia; heart; hypothalamus; kidney; liver; lung; lymph nodes; mammary gland; ovary; pancreas; pituitary gland; placenta; prostate; salivary gland; skeletal muscle; small intestine; spleen; stomach; testes; uterus
P13569	Q9BWM7	CFTR	SFXN3	WT	n	n	y	y	n	y	cytoplasm; mitochondrion	transmembrane transporter activity		adipose tissue; adrenal gland; amygdala; brain; dorsal root ganglia; heart; hypothalamus; kidney; liver; lung; lymph nodes; mammary gland; ovary; pancreas; pituitary gland; placenta; prostate; salivary gland; skeletal muscle; small intestine; spleen; stomach; testes; uterus	a6b1 and a6b4 Integrin signaling (PID); Alpha6Beta4Integrin (NetPath); Class I PI3K signaling events mediated by Akt (PID); EGF (INOH); Toll-Like_receptor_signaling_network (systems-biology.org); Trk receptor signaling mediated by PI3K and PLC-gamma (PID)
P13569	P56470	CFTR	LGALS4	WT	n	n	y	y	n	n	cytoplasm; cytosol; external encapsulating structure; extracellular matrix; plasma membrane		adenocarcinoma; adenoma; Alzheimer's disease; amyotrophic lateral sclerosis; bladder carcinoma; breast cancer; breast carcinoma; carcinoma; colon carcinoma; colonic benign neoplasm; diabetes mellitus; endometriosis; hepatitis B; hepatitis C; large intestine cancer; lung adenocarcinoma; neuroblastoma; pancreatic carcinoma; pancreatic ductal adenocarcinoma; Parkinson's disease; prostate cancer; pro…	adrenal gland; bone; bone marrow; brain; dorsal root ganglia; kidney; liver; lymph nodes; ovary; pancreas; pituitary gland; placenta; prostate; salivary gland; skeletal muscle; small intestine; spleen; stomach; testes; uterus	a6b1 and a6b4 Integrin signaling (PID); Pathogenic Escherichia coli infection (KEGG); Pathogenic Escherichia coli infection (WikiPathways); Pathways in cancer (KEGG)
P13569	Q9NZB2	CFTR	FAM120A	WT	n	n	y	y	n	n	cytoplasm; cytosol; nucleus; plasma membrane	RNA binding		adipose tissue; adrenal gland; amygdala; bone; bone marrow; brain; dorsal root ganglia; heart; hypothalamus; kidney; liver; lung; lymph nodes; mammary gland; ovary; pancreas; pituitary gland; placenta; prostate; salivary gland; skeletal muscle; small intestine; spleen; stomach; testes; uterus	Trk receptor signaling mediated by PI3K and PLC-gamma (PID)
P13569	P53618	CFTR	COPB1	WT	n	n	y	y	n	n	cytoplasm; cytoplasmic vesicle; cytosol; endoplasmic reticulum; Golgi apparatus; plasma membrane	structural molecule activity	prostate cancer; prostate carcinoma	adipose tissue; adrenal gland; amygdala; bone; bone marrow; brain; dorsal root ganglia; heart; hypothalamus; kidney; liver; lung; lymph nodes; mammary gland; ovary; pancreas; pituitary gland; placenta; prostate; salivary gland; skeletal muscle; small intestine; spleen; stomach; testes; uterus	adipocyte_v2.1 (systems-biology.org); Alpha6Beta4Integrin (NetPath); Apoptosis (OntoCancro); Base.excision.repair..BER. (OntoCancro); CD4 T cell receptor signaling (INOH); Cell cycle (KEGG); Cell Cycle (WikiPathways); Cell.Cycle (OntoCancro); Chromosome.Stability (OntoCancro); Class I PI3K signaling events mediated by Akt (PID); EGF (INOH); EGF_receptor_transactivation_in_Cardiac_Hypertrophy (IPA…
P13569	Q8WWI1	CFTR	LMO7	WT	n	n	y	y	n	n	cytoplasm; cytosol; nuclear envelope; nucleus; plasma membrane	ion binding	bipolar disorder; lung carcinoma; non-small cell lung carcinoma; papillary thyroid carcinoma; retinoblastoma; schizophrenia; type 1 diabetes mellitus	adipose tissue; adrenal gland; amygdala; brain; dorsal root ganglia; heart; kidney; liver; lung; lymph nodes; mammary gland; ovary; pancreas; placenta; prostate; salivary gland; skeletal muscle; small intestine; spleen; stomach; testes	a6b1 and a6b4 Integrin signaling (PID); adipocyte_v2.1 (systems-biology.org); Alpha6Beta4Integrin (NetPath); Apoptosis (OntoCancro); Base.excision.repair..BER. (OntoCancro); beta_cell_v2.3 (systems-biology.org); Brain-Derived Neurotrophic Factor (BDNF) signaling (WikiPathways); Cell cycle (KEGG); Cell Cycle (WikiPathways); Cell.Cycle (OntoCancro); Chromosome.Stability (OntoCancro); Class I PI3K s…
P13569	Q8WWM7	CFTR	ATXN2L	WT	n	n	y	y	n	n	cytoplasm; cytosol; nucleoplasm; nucleus	RNA binding	coronary artery disease; inflammatory bowel disease; multiple sclerosis; psoriasis; stomach cancer; stomach carcinoma; systemic lupus erythematosus; type 1 diabetes mellitus; ulcerative colitis	adipose tissue; adrenal gland; amygdala; bone; bone marrow; brain; dorsal root ganglia; heart; hypothalamus; kidney; liver; lung; lymph nodes; mammary gland; ovary; pancreas; pituitary gland; placenta; prostate; salivary gland; skeletal muscle; small intestine; spleen; stomach; testes; uterus	a6b1 and a6b4 Integrin signaling (PID); AGE/RAGE (WikiPathways); Alpha6Beta4Integrin (NetPath); Brain-Derived Neurotrophic Factor (BDNF) signaling (WikiPathways); EGF/EGFR Signaling (WikiPathways); EGFR1 (NetPath); Gastrin (NetPath); IL2 (NetPath); IL6 (NetPath); insulin (INOH); insulin Mam (INOH); JAK STAT pathway and regulation (INOH); Leptin (NetPath); Leptin signaling (WikiPathways); Macropha…
P13569	Q14669	CFTR	TRIP12	WT	n	n	y	y	n	y	cytoplasm; cytosol; nucleoplasm; nucleus	transcription factor binding	head and neck squamous cell carcinoma	adipose tissue; adrenal gland; amygdala; bone; bone marrow; brain; dorsal root ganglia; heart; hypothalamus; kidney; liver; lung; lymph nodes; mammary gland; ovary; pancreas; pituitary gland; placenta; prostate; salivary gland; skeletal muscle; small intestine; spleen; stomach; testes; uterus	adipocyte_v2.1 (systems-biology.org); Apoptosis (OntoCancro); Base.excision.repair..BER. (OntoCancro); beta_cell_v2.3 (systems-biology.org); Cell.Cycle (OntoCancro); Chromosome.Stability (OntoCancro); Epstein-Barr virus infection (KEGG); Expanded.Apoptosis (OntoCancro); hepatocyte_v2.9 (systems-biology.org); Homologous.recombination..HR. (OntoCancro); Integrated Breast Cancer (WikiPathways); LKB1…
P13569	P78527	CFTR	PRKDC	WT	n	n	y	y	y	n	chromosome; cytoplasm; cytosol; nucleolus; nucleoplasm; nucleus	DNA binding; enzyme binding; ion binding; kinase activity; RNA binding; transcription factor binding	acute myeloid leukemia; bladder carcinoma; bone osteosarcoma; brain cancer; breast cancer; breast carcinoma; carcinoma; clear cell renal cell carcinoma; colon cancer; colon carcinoma; endometrial cancer; endometrial carcinoma; esophagus squamous cell carcinoma; glioblastoma multiforme; head and neck squamous cell carcinoma; hepatitis B; large intestine cancer; leukemia; lung adenocarcinoma; lung …	adipose tissue; adrenal gland; amygdala; bone; bone marrow; brain; dorsal root ganglia; heart; hypothalamus; kidney; liver; lung; lymph nodes; mammary gland; ovary; pancreas; pituitary gland; placenta; prostate; salivary gland; skeletal muscle; small intestine; spleen; stomach; testes; uterus	a6b1 and a6b4 Integrin signaling (PID); adipocyte_v2.1 (systems-biology.org); AGE/RAGE (WikiPathways); Alpha6Beta4Integrin (NetPath); Androgen receptor signaling (WikiPathways); AndrogenReceptor (NetPath); Apoptosis (KEGG); Apoptosis (OntoCancro); Association Between Physico-Chemical Features and Toxicity Associated (WikiPathways); ATM Signaling (WikiPathways); ATM Signaling Network (Spike); B Ce…
P13569	P13987	CFTR	CD59	WT	n	n	y	y	n	n	cytoplasm; cytoplasmic vesicle; endoplasmic reticulum; extracellular region; extracellular space; Golgi apparatus; plasma membrane		acute lymphocytic leukemia; acute myeloid leukemia; adenocarcinoma; adult lymphoma; Alzheimer's disease; amyotrophic lateral sclerosis; arteriosclerosis; atherosclerosis; bladder carcinoma; breast cancer; breast carcinoma; cerebrovascular disease; childhood leukemia; chronic lymphocytic leukemia; chronic myeloid leukemia; colitis; congestive heart failure; coronary artery disease; diabetes mellit…	adipose tissue; adrenal gland; amygdala; bone; bone marrow; brain; dorsal root ganglia; heart; hypothalamus; kidney; liver; lung; lymph nodes; mammary gland; ovary; pancreas; pituitary gland; placenta; prostate; salivary gland; skeletal muscle; small intestine; spleen; stomach; testes; uterus	a6b1 and a6b4 Integrin signaling (PID); Androgen receptor signaling (WikiPathways); Association Between Physico-Chemical Features and Toxicity Associated (WikiPathways); Brain-Derived Neurotrophic Factor (BDNF) signaling (WikiPathways); Chronic myeloid leukemia (KEGG); Ebola Virus Pathway on Host (WikiPathways); EGF/EGFR Signaling (WikiPathways); EGFR1 (NetPath); EPO signaling (INOH); Focal adhes…
P13569	Q9UJC5	CFTR	SH3BGRL2	WT	n	n	y	y	n	n	nuclear envelope; nucleoplasm; nucleus			adipose tissue; adrenal gland; amygdala; bone; bone marrow; brain; dorsal root ganglia; heart; hypothalamus; kidney; liver; lung; lymph nodes; mammary gland; ovary; pancreas; pituitary gland; placenta; prostate; salivary gland; skeletal muscle; small intestine; spleen; stomach; testes; uterus
P13569	P49006	CFTR	MARCKSL1	WT	n	n	y	y	n	n	cytoplasm; cytoskeleton; extracellular region; extracellular space; plasma membrane	cytoskeletal protein binding	acute lymphocytic leukemia; acute myeloid leukemia; adenocarcinoma; adenoma; adult lymphoma; bladder carcinoma; brain cancer; breast cancer; breast carcinoma; carcinoma; cardiomyopathy; cerebrovascular disease; childhood leukemia; cholangiocarcinoma; chronic lymphocytic leukemia; chronic myeloid leukemia; clear cell renal cell carcinoma; colon cancer; colon carcinoma; congestive heart failure; en…	adipose tissue; adrenal gland; amygdala; bone; bone marrow; brain; dorsal root ganglia; heart; hypothalamus; kidney; liver; lung; lymph nodes; mammary gland; ovary; pancreas; pituitary gland; placenta; prostate; salivary gland; skeletal muscle; small intestine; spleen; stomach; testes; uterus	ATM Signaling (WikiPathways); FoxO family signaling (PID); Gastrin (NetPath); Integrated Breast Cancer (WikiPathways); RAS signaling and tumorigenesis (Spike); TGF_beta_Receptor (NetPath)
P13569	Q9NUP9	CFTR	LIN7C	WT	n	n	y	y	n	n	cytoplasm; plasma membrane	cytoskeletal protein binding	pancreatic carcinoma; squamous cell carcinoma; type 2 diabetes mellitus	adipose tissue; adrenal gland; amygdala; bone; bone marrow; brain; dorsal root ganglia; heart; hypothalamus; kidney; liver; lung; lymph nodes; mammary gland; ovary; pancreas; pituitary gland; placenta; prostate; salivary gland; skeletal muscle; small intestine; spleen; stomach; testes; uterus	Association Between Physico-Chemical Features and Toxicity Associated (WikiPathways); Brain-Derived Neurotrophic Factor (BDNF) signaling (WikiPathways); Human papillomavirus infection (KEGG)
P13569	O00165	CFTR	HAX1	WT	n	n	y	y	n	n	cytoplasm; cytoplasmic vesicle; cytoskeleton; endoplasmic reticulum; mitochondrion; nuclear envelope; nucleus; plasma membrane		breast cancer; breast carcinoma; childhood leukemia; esophagus squamous cell carcinoma; glioblastoma multiforme; large intestine cancer; leukemia; malignant glioma; melanoma; psoriasis	adipose tissue; adrenal gland; amygdala; bone; bone marrow; brain; dorsal root ganglia; heart; hypothalamus; kidney; liver; lung; lymph nodes; mammary gland; ovary; pancreas; pituitary gland; placenta; prostate; salivary gland; skeletal muscle; small intestine; spleen; stomach; testes; uterus	adipocyte_v2.1 (systems-biology.org); AGE/RAGE (WikiPathways); AndrogenReceptor (NetPath); Apoptosis (KEGG); Apoptosis (OntoCancro); B Cell Receptor Signaling (WikiPathways); Base.excision.repair..BER. (OntoCancro); BCR signaling (PID); beta_cell_v2.3 (systems-biology.org); Brain-Derived Neurotrophic Factor (BDNF) signaling (WikiPathways); Cell.Cycle (OntoCancro); Chromosome.Stability (OntoCancro…
P13569	Q14677	CFTR	CLINT1	WT	n	n	y	y	n	n	cytoplasm; cytoplasmic vesicle; cytosol; endosome; Golgi apparatus; nucleoplasm; nucleus; plasma membrane	lipid binding	schizophrenia	adipose tissue; adrenal gland; amygdala; bone; bone marrow; brain; dorsal root ganglia; heart; hypothalamus; kidney; liver; lung; lymph nodes; mammary gland; ovary; pancreas; pituitary gland; placenta; prostate; salivary gland; skeletal muscle; small intestine; spleen; stomach; testes; uterus	Class I PI3K signaling events mediated by Akt (PID); Ebola Virus Pathway on Host (WikiPathways); EGF/EGFR Signaling (WikiPathways); EGFR1 (NetPath); ErbB1 downstream signaling (PID); RAS signaling and tumorigenesis (Spike); TGF_beta_Receptor (NetPath); VEGFA-VEGFR2 Signaling (WikiPathways)
P13569	Q9H3V2	CFTR	MS4A5	WT	n	n	y	y	n	n			prostate carcinoma	testes
P13569	P29992	CFTR	GNA11	WT	n	n	y	y	y	n	cilium; cytoplasm; extracellular region; extracellular space; lysosome; plasma membrane; vacuole	GTPase activity; ion binding	breast cancer; breast carcinoma; endometrial carcinoma; melanoma; multiple sclerosis	adipose tissue; adrenal gland; amygdala; bone; bone marrow; brain; dorsal root ganglia; heart; hypothalamus; kidney; liver; lung; lymph nodes; mammary gland; ovary; pancreas; pituitary gland; placenta; prostate; salivary gland; skeletal muscle; small intestine; spleen; stomach; testes; uterus	adipocyte_v2.1 (systems-biology.org); B Cell Receptor Signaling (WikiPathways); beta_cell_v2.3 (systems-biology.org); EGF (INOH); EGF/EGFR Signaling (WikiPathways); EGF_receptor_transactivation_in_Cardiac_Hypertrophy (IPAVS); ErbB1 downstream signaling (PID); Focal adhesion (KEGG); Focal Adhesion (WikiPathways); hepatocyte_v2.9 (systems-biology.org); Human cytomegalovirus infection (KEGG); Human …
P13569	P09496	CFTR	CLTA	WT	n	n	y	y	n	n	cytoplasm; cytoplasmic vesicle; cytoskeleton; cytosol; endosome; Golgi apparatus; lysosome; plasma membrane; vacuole	enzyme binding; structural molecule activity	adult lymphoma; breast cancer; breast carcinoma; esophagus squamous cell carcinoma; lymphoma; melanoma; neuroblastoma; obesity; pediatric lymphoma; rheumatoid arthritis; systemic lupus erythematosus	adipose tissue; adrenal gland; amygdala; bone; bone marrow; brain; dorsal root ganglia; heart; hypothalamus; kidney; liver; lung; lymph nodes; mammary gland; ovary; pancreas; pituitary gland; placenta; prostate; salivary gland; skeletal muscle; small intestine; spleen; stomach; testes; uterus	a6b1 and a6b4 Integrin signaling (PID); adipocyte_v2.1 (systems-biology.org); AGE/RAGE (WikiPathways); Alpha6Beta4Integrin (NetPath); Androgen receptor signaling (WikiPathways); AndrogenReceptor (NetPath); Apoptosis (KEGG); Apoptosis (OntoCancro); Association Between Physico-Chemical Features and Toxicity Associated (WikiPathways); B Cell Receptor Signaling (WikiPathways); Base.excision.repair..B…
P13569	P16422	CFTR	EPCAM	WT	n	n	y	y	n	n	extracellular region; extracellular space; plasma membrane		acute myeloid leukemia; adenocarcinoma; adenoma; bladder carcinoma; breast cancer; breast carcinoma; carcinoma; cardiovascular system disease; cervical cancer; cervix carcinoma; childhood leukemia; cholangiocarcinoma; chronic myeloid leukemia; clear cell renal cell carcinoma; colon cancer; colon carcinoma; colonic benign neoplasm; endometrial cancer; endometrial carcinoma; endometriosis; esophage…	adrenal gland; amygdala; bone; bone marrow; hypothalamus; kidney; lung; mammary gland; pancreas; pituitary gland; prostate; salivary gland; small intestine; stomach; testes; uterus	EGFR1 (NetPath)
P13569	Q9NVI7	CFTR	ATAD3A	WT	n	n	y	y	n	n	cytoplasm; mitochondrion	ion binding	breast cancer; breast carcinoma; cardiomyopathy; endometriosis; lung adenocarcinoma; prostate cancer; prostate carcinoma	adipose tissue; adrenal gland; amygdala; bone; bone marrow; brain; dorsal root ganglia; heart; hypothalamus; kidney; liver; lung; lymph nodes; mammary gland; ovary; pancreas; pituitary gland; placenta; prostate; salivary gland; skeletal muscle; small intestine; spleen; stomach; testes; uterus	adipocyte_v2.1 (systems-biology.org); Alpha6Beta4Integrin (NetPath); AndrogenReceptor (NetPath); Apoptosis (KEGG); Apoptosis (OntoCancro); ATM Signaling Network (Spike); Base.excision.repair..BER. (OntoCancro); beta_cell_v2.3 (systems-biology.org); Cell.Cycle (OntoCancro); Chromosome.Stability (OntoCancro); Class I PI3K signaling events mediated by Akt (PID); Ebola Virus Pathway on Host (WikiPath…
P13569	Q9Y608	CFTR	LRRFIP2	WT	n	n	y	y	n	n				adipose tissue; adrenal gland; amygdala; bone; bone marrow; brain; dorsal root ganglia; heart; hypothalamus; kidney; liver; lung; lymph nodes; mammary gland; ovary; pancreas; pituitary gland; placenta; prostate; salivary gland; skeletal muscle; small intestine; spleen; stomach; testes; uterus	Association Between Physico-Chemical Features and Toxicity Associated (WikiPathways); beta_cell_v2.3 (systems-biology.org); EGFR1 (NetPath); EPO signaling (INOH); FoxO family signaling (PID); FoxO signaling (KEGG); Gastrin (NetPath); Hepatitis B (KEGG); IL-7 signaling (INOH); JAK STAT pathway and regulation (INOH); Leptin (NetPath); Leptin signaling (WikiPathways); Pathways in cancer (KEGG); PDGF…
P13569	Q12929	CFTR	EPS8	WT	n	n	y	y	n	n	cytoplasm; extracellular region; extracellular space; plasma membrane	cytoskeletal protein binding; enzyme binding; protein-macromolecule adaptor activity	acute myeloid leukemia; adenoma; breast cancer; breast carcinoma; carcinoma; cervical cancer; cervix carcinoma; cholangiocarcinoma; chronic myeloid leukemia; colon cancer; colon carcinoma; colonic benign neoplasm; glioblastoma multiforme; large intestine cancer; liver cancer; liver carcinoma; lung carcinoma; malignant glioma; multiple myeloma; non-small cell lung carcinoma; ovarian cancer; pancre…	adipose tissue; adrenal gland; amygdala; bone; bone marrow; brain; dorsal root ganglia; heart; hypothalamus; kidney; liver; lung; lymph nodes; mammary gland; ovary; pancreas; pituitary gland; placenta; prostate; salivary gland; skeletal muscle; small intestine; spleen; stomach; testes; uterus	a6b1 and a6b4 Integrin signaling (PID); adipocyte_v2.1 (systems-biology.org); AGE/RAGE (WikiPathways); Alpha6Beta4Integrin (NetPath); Androgen receptor signaling (WikiPathways); AndrogenReceptor (NetPath); Apoptosis (KEGG); Apoptosis (OntoCancro); Association Between Physico-Chemical Features and Toxicity Associated (WikiPathways); B Cell Receptor Signaling (WikiPathways); Base.excision.repair..B…
P13569	P04899	CFTR	GNAI2	WT	n	n	y	y	y	n	cytoplasm; cytoskeleton; cytosol; extracellular region; extracellular space; microtubule organizing center; nucleoplasm; nucleus; plasma membrane	GTPase activity; ion binding	breast cancer; breast carcinoma; carcinoma; colitis; colon cancer; colon carcinoma; colonic benign neoplasm; hypertension; inflammatory bowel disease; lung carcinoma; ovarian cancer	adipose tissue; adrenal gland; amygdala; bone; bone marrow; brain; dorsal root ganglia; heart; hypothalamus; kidney; liver; lung; lymph nodes; mammary gland; ovary; pancreas; pituitary gland; placenta; prostate; salivary gland; skeletal muscle; small intestine; spleen; stomach; testes; uterus	a6b1 and a6b4 Integrin signaling (PID); adipocyte_v2.1 (systems-biology.org); AGE/RAGE (WikiPathways); Alpha6Beta4Integrin (NetPath); Androgen receptor signaling (WikiPathways); AndrogenReceptor (NetPath); Apoptosis (KEGG); Association Between Physico-Chemical Features and Toxicity Associated (WikiPathways); B Cell Receptor Signaling (WikiPathways); BCR signaling (PID); beta_cell_v2.3 (systems-bi…
P13569	P53675	CFTR	CLTCL1	WT	n	n	y	y	n	n	cytoplasm; cytoplasmic vesicle; cytoskeleton; cytosol; endosome; extracellular region; extracellular space; Golgi apparatus; plasma membrane	structural molecule activity		adrenal gland; bone; bone marrow; brain; dorsal root ganglia; heart; hypothalamus; liver; lymph nodes; ovary; pancreas; pituitary gland; skeletal muscle; small intestine; testes; uterus	adipocyte_v2.1 (systems-biology.org); AGE/RAGE (WikiPathways); Apoptosis (KEGG); Ebola Virus Pathway on Host (WikiPathways); EGF/EGFR Signaling (WikiPathways); EGFR1 (NetPath); EPO signaling (INOH); Fluid shear stress and atherosclerosis (KEGG); FoxO signaling (KEGG); Hepatitis C (KEGG); hepatocyte_v2.9 (systems-biology.org); Herpes simplex infection (KEGG); Human cytomegalovirus infection (KEGG)…
P13569	P28799	CFTR	GRN	WT	n	n	y	y	n	n	cytoplasm; cytoplasmic vesicle; endoplasmic reticulum; endosome; extracellular region; extracellular space; Golgi apparatus; lysosome; plasma membrane; vacuole	RNA binding	acute myeloid leukemia; adenocarcinoma; adult lymphoma; Alzheimer's disease; amyotrophic lateral sclerosis; arteriosclerosis; asthma; atherosclerosis; bipolar disorder; bladder carcinoma; breast cancer; breast carcinoma; carcinoma; cardiovascular system disease; cerebrovascular disease; cervix carcinoma; cholangiocarcinoma; chronic lymphocytic leukemia; colitis; diabetes mellitus; esophageal canc…	adipose tissue; adrenal gland; amygdala; bone; bone marrow; brain; dorsal root ganglia; heart; hypothalamus; kidney; liver; lung; lymph nodes; mammary gland; ovary; pancreas; pituitary gland; placenta; prostate; salivary gland; skeletal muscle; small intestine; spleen; stomach; testes; uterus	a6b1 and a6b4 Integrin signaling (PID); Apoptosis (KEGG); Brain-Derived Neurotrophic Factor (BDNF) signaling (WikiPathways); Chronic myeloid leukemia (KEGG); Ebola Virus Pathway on Host (WikiPathways); EGF/EGFR Signaling (WikiPathways); EGFR1 (NetPath); EPO signaling (INOH); Fluid shear stress and atherosclerosis (KEGG); Focal adhesion (KEGG); Focal Adhesion (WikiPathways); FoxO signaling (KEGG);…
P13569	P07602	CFTR	PSAP	WT	n	n	y	y	n	n	cytoplasm; cytoplasmic vesicle; endosome; external encapsulating structure; extracellular matrix; extracellular region; extracellular space; lysosome; plasma membrane; vacuole	enzyme binding; ion binding; lipid binding	amyotrophic lateral sclerosis; breast cancer; breast carcinoma; colitis; glioblastoma multiforme; hepatitis B; inflammatory bowel disease; liver cancer; malignant glioma; multiple myeloma; ovarian cancer; Parkinson's disease; prostate cancer; prostate carcinoma; psoriasis; stomach cancer; stomach carcinoma	adipose tissue; adrenal gland; amygdala; bone; bone marrow; brain; dorsal root ganglia; heart; hypothalamus; kidney; liver; lung; lymph nodes; mammary gland; ovary; pancreas; pituitary gland; placenta; prostate; salivary gland; skeletal muscle; small intestine; spleen; stomach; testes; uterus	a6b1 and a6b4 Integrin signaling (PID); AGE/RAGE (WikiPathways); Alpha6Beta4Integrin (NetPath); Association Between Physico-Chemical Features and Toxicity Associated (WikiPathways); EGF (INOH); Leptin signaling (WikiPathways); Prolactin (NetPath); Prolactin Signaling (WikiPathways); Toll-Like_receptor_signaling_network (systems-biology.org); Trk receptor signaling mediated by PI3K and PLC-gamma (…
P13569	P12830	CFTR	CDH1	WT	n	n	y	y	y	n	cytoplasm; cytoplasmic vesicle; cytoskeleton; endosome; extracellular region; extracellular space; Golgi apparatus; plasma membrane	cytoskeletal protein binding; ion binding	acute myeloid leukemia; adenocarcinoma; adenoma; adult lymphoma; Alzheimer's disease; asthma; atherosclerosis; B-cell lymphoma; bladder carcinoma; bone osteosarcoma; brain cancer; breast cancer; breast carcinoma; carcinoma; cervical cancer; cervix carcinoma; childhood leukemia; cholangiocarcinoma; chronic lymphocytic leukemia; chronic myeloid leukemia; clear cell renal cell carcinoma; colon cance…	adipose tissue; bone; bone marrow; dorsal root ganglia; kidney; liver; lung; lymph nodes; mammary gland; pancreas; pituitary gland; placenta; prostate; salivary gland; small intestine; spleen; stomach; uterus	a6b1 and a6b4 Integrin signaling (PID); adipocyte_v2.1 (systems-biology.org); AGE/RAGE (WikiPathways); Alpha6Beta4Integrin (NetPath); Androgen receptor signaling (WikiPathways); AndrogenReceptor (NetPath); Apoptosis (KEGG); Apoptosis (OntoCancro); Association Between Physico-Chemical Features and Toxicity Associated (WikiPathways); ATM Signaling (WikiPathways); ATM Signaling Network (Spike); B Ce…
[truncated: 1,083 more rows]
