# Supplementary material for: CFTR interactome mapping using the mammalian membrane two‐hybrid high‐throughput screening system
Source: Mol Syst Biol. 2022 Feb 14;18(2):e10629. doi: 10.15252/msb.202110629 (PMC8842165; doi:10.15252/msb.202110629)
Supplement: Supplementary file 9 — Dataset EV5 [file MSB-18-e10629-s011.xlsx]

## Sheet: MaMTH Luciferase Assay
Prey Symbol	Entrez	WT Luciferase Test Result	F508del Luciferase Test Result		F508del Mean Signal	F508del Control Mean Signal	WT Mean Signal	WT Control Mean Signal		F508del Luciferase tTest q value	F508del Luciferase tTestP value e		WT Luciferase tTest q value	WT Luciferase tTestP value e
AARSD1	80755	Unconfirmed	Unconfirmed		0.31	-0.05	-0.2833	-0.22		0.824833	0.527492		0.760054	0.875757
ACCN4	55515	Confirmed	Unconfirmed		0.2167	-0.1433	1.933	0.07		0.824833	0.527492		2.1e-05	5e-06
ACCS	84680	Confirmed	Unconfirmed		0.82	-0.06	1.263	-0.14		0.348773	0.122624		0.002005	0.000549
ACOT8	10005	Confirmed	Unconfirmed		0.7967	0.07	1.327	-0.3733		0.526916	0.202291		0.000123	2.9e-05
ADAMTS1	9510	Unconfirmed	Unconfirmed		-0.1233	0.07	-0.67	-0.3733		0.824833	0.734353		0.66779	0.463985
ADAT1	23536	Unconfirmed	Unconfirmed		0.02667	-0.14	0.7233	-0.05667		0.824833	0.769876		0.134556	0.054341
ADCYAP1	116	Unconfirmed	Confirmed		2.883	-0.06667	0.7467	-0.01333		2e-06	<0.000001		0.144374	0.060814
ADRB3	155	Unconfirmed	Unconfirmed		-0.34	-0.06	-0.4433	-0.14		0.824833	0.623111		0.66779	0.454006
AHCYL1	10768	Unconfirmed	Unconfirmed		-0.1367	-0.11	-0.14	0.02		0.824833	0.962667		0.760054	0.692857
AKR7A3	22977	Confirmed	Confirmed		2.147	0.07	1.83	-0.3733		0.001349	0.000278		<0.000001	<0.000001
ALKBH7	84266	Confirmed	Unconfirmed		-0.1933	-0.1433	1.4	0.07		0.824833	0.930065		0.003565	0.001053
ALS2CR4	65062	Unconfirmed	Unconfirmed		0.08333	-0.11	-0.07	0.02		0.824833	0.734353		0.760054	0.824173
ANKS3	124401	Unconfirmed	Unconfirmed		-0.2033	-0.12	-0.22	-0.2067		0.824833	0.883708		0.760054	0.973741
ANTXR2	118429	Unconfirmed	Unconfirmed		-0.04667	-0.1433	-0.1467	0.07		0.824833	0.865267		0.736961	0.59275
ARFGAP3	26286	Confirmed	Confirmed		4.98	0.07	2.98	-0.3733		<0.000001	<0.000001		<0.000001	<0.000001
ARHGAP8	23779	Confirmed	Unconfirmed		0.44	-0.003333	1.51	0.08667		0.824833	0.436531		0.001697	0.000457
ARHGEF9	23229	Unconfirmed	Unconfirmed		-0.17	-0.11	-0.1633	0.02		0.824833	0.916126		0.760054	0.650853
ARMC9	80210	Unconfirmed	Unconfirmed		0.6733	0.2033	0.2867	-0.08667		0.824833	0.409456		0.570576	0.356796
ASPDH	554235	Confirmed	Unconfirmed		0.5833	0.08	1.093	-0.18		0.824833	0.377056		0.005614	0.001707
C10orf107	219621	Confirmed	Unconfirmed		1.293	0.2033	1.313	-0.08667		0.175114	0.055906		0.002035	0.000566
C11orf66	220004	Unconfirmed	Confirmed		3.66	-0.003333	0.4167	0.08667		<0.000001	<0.000001		0.637605	0.415324
C12orf34	84915	Unconfirmed	Unconfirmed		0.01	-0.12	-0.23	-0.2067		0.824833	0.819506		0.760054	0.954065
C14orf143	90141	Unconfirmed	Unconfirmed		0.7133	-0.1367	0.75	-0.1367		0.37782	0.13589		0.075264	0.028762
C17orf70	80233	Confirmed	Confirmed		2.127	0.07	1.82	-0.3733		0.001513	0.000318		<0.000001	<0.000001
C18orf62	284274	Confirmed	Unconfirmed		1.127	-0.1433	4.56	0.07		0.091756	0.025956		<0.000001	<0.000001
C19orf34	255193	Unconfirmed	Unconfirmed		0.7	-0.14	0.7767	-0.05667		0.386436	0.140551		0.103072	0.039836
C19orf46	163183	Confirmed	Unconfirmed		-0.1533	-0.14	1.33	-0.05667		0.824833	0.981329		0.00226	0.000638
C1orf162	128346	Unconfirmed	Unconfirmed		0.44	0.2033	0.05667	-0.08667		0.824833	0.677853		0.760054	0.72346
C4orf21	55345	Unconfirmed	Unconfirmed		-0.1767	-0.14	-0.1367	-0.05667		0.824833	0.948684		0.760054	0.84344
C6orf72	116254	Unconfirmed	Unconfirmed		0.405	-0.06	0.3267	-0.14		0.824833	0.465425		0.474692	0.249426
C6orf94	153918	Unconfirmed	Unconfirmed		-0.11	-0.1433	0.2033	0.07		0.824833	0.953344		0.760054	0.74204
C7	730	Unconfirmed	Unconfirmed		0.3733	-0.12	0.3933	-0.2067		0.824833	0.386606		0.295797	0.138727
C8orf33	65265	Confirmed	Unconfirmed		0.9733	-0.1367	1.197	-0.1367		0.165695	0.05156		0.003515	0.001023
C8orf47	203111	Confirmed	Confirmed		1.957	-0.1367	4.927	-0.1367		0.001229	0.000248		<0.000001	<0.000001
C8orf86	389649	Unconfirmed	Unconfirmed		-0.05667	-0.11	0.1333	0.02		0.824833	0.925416		0.760054	0.779645
C9orf150	286343	Unconfirmed	Unconfirmed		0.1333	-0.003333	0.7	0.08667		0.824833	0.810422		0.282796	0.130174
C9orf43	257169	Unconfirmed	Unconfirmed		0.1367	-0.05	-0.04	-0.22		0.824833	0.743184		0.760054	0.65679
C9orf68	55064	Unconfirmed	Unconfirmed		0.1567	0.08	0.5467	-0.18		0.824833	0.892953		0.169841	0.073017
C9orf98	158067	Unconfirmed	Unconfirmed		0.8167	-0.06	0.9933	-0.14		0.348808	0.124046		0.016235	0.005217
CAMKV	79012	Unconfirmed	Confirmed		3.817	-0.06	0.8367	-0.14		<0.000001	<0.000001		0.04395	0.016032
CAP1	10487	Unconfirmed	Confirmed		2.763	-0.06	0.8633	-0.14		7e-06	<0.000001		0.037545	0.013369
CAPZB	832	Confirmed	Confirmed		21.91	0.2033	10.66	-0.08667		<0.000001	<0.000001		<0.000001	<0.000001
CCDC110	256309	Unconfirmed	Unconfirmed		0	-0.05	-0.37	-0.22		0.824833	0.930065		0.760054	0.711162
CCDC146	57639	Confirmed	Unconfirmed		1.473	-0.1367	2.763	-0.1367		0.020408	0.004784		<0.000001	<0.000001
CCDC64B	146439	Confirmed	Unconfirmed		1.273	0.08	1.54	-0.18		0.120021	0.036377		0.000101	2.3e-05
CCDC66	285331	Unconfirmed	Unconfirmed		-0.14	-0.14	0.4933	-0.05667		0.824833	>0.999999		0.359188	0.174696
CCDC9	26093	Confirmed	Confirmed		3.28	0.08	5.413	-0.18		<0.000001	<0.000001		<0.000001	<0.000001
CEP55	55165	Unconfirmed	Unconfirmed		-0.21	-0.1433	0.03667	0.07		0.824833	0.906847		0.760054	0.934416
CFHR5	81494	Unconfirmed	Unconfirmed		0.06333	-0.05	-0.006667	-0.22		0.824833	0.84232		0.736961	0.598453
CGB	1082	Unconfirmed	Unconfirmed		0.03667	-0.06667	0.1333	-0.01333		0.824833	0.856073		0.760054	0.717302
CGB5	93659	Unconfirmed	Unconfirmed		0.8333	-0.06	0.08	-0.14		0.340774	0.117063		0.736961	0.587073
CGB8	94115	Unconfirmed	Unconfirmed		0.18	-0.06667	0.1367	-0.01333		0.824833	0.665054		0.760054	0.711162
CHCHD10	400916	Unconfirmed	Confirmed		2.503	-0.06667	0.7633	-0.01333		4.7e-05	7e-06		0.135665	0.055378
CHRFAM7A	89832	Unconfirmed	Unconfirmed		0.14	-0.1367	0.2433	-0.1367		0.824833	0.627254		0.564797	0.348277
CHRM4	1132	Unconfirmed	Unconfirmed		-0.04333	-0.05	-0.3533	-0.22		0.824833	0.990664		0.760054	0.74204
CHRNA7	1139	Unconfirmed	Unconfirmed		0.1033	-0.05	0.3933	-0.22		0.824833	0.787826		0.282796	0.130174
CHST14	113189	Confirmed	Unconfirmed		0.3	-0.05	1.05	-0.22		0.824833	0.539024		0.005692	0.001755
CHST5	23563	Unconfirmed	Unconfirmed		-0.2167	-0.06667	0.003333	-0.01333		0.824833	0.792332		0.760054	0.96718
CLCNKB	1188	Unconfirmed	Unconfirmed		-0.3233	-0.1367	-0.3033	-0.1367		0.824833	0.743184		0.760054	0.680752
CLEC12A	160364	Unconfirmed	Unconfirmed		1.047	-0.003333	0.8733	0.08667		0.200152	0.065518		0.130949	0.052316
COL9A1	1297	Unconfirmed	Unconfirmed		0.8433	-0.06	0.57	-0.14		0.33295	0.113024		0.180232	0.079832
COX18	285521	Unconfirmed	Unconfirmed		-0.2033	-0.11	-0.1	0.02		0.824833	0.869871		0.760054	0.767047
CRABP1	1381	Confirmed	Confirmed		23.29	-0.06	2.137	-0.14		<0.000001	<0.000001		<0.000001	<0.000001
CREB3L1	90993	Confirmed	Confirmed		4.647	-0.06667	4.36	-0.01333		<0.000001	<0.000001		<0.000001	<0.000001
CSHL1	1444	Confirmed	Confirmed		4.233	-0.12	2.3	-0.2067		<0.000001	<0.000001		<0.000001	<0.000001
CWC22	57703	Unconfirmed	Unconfirmed		-0.11	-0.12	-0.2933	-0.2067		0.824833	0.985996		0.760054	0.830584
CXorf21	80231	Confirmed	Unconfirmed		1.177	-0.1367	1.453	-0.1367		0.076376	0.021297		0.000375	9.1e-05
CXorf26	51260	Confirmed	Confirmed		2.54	-0.003333	2.057	0.08667		5.7e-05	9e-06		7e-06	1e-06
CXorf59	286464	Unconfirmed	Unconfirmed		-0.2767	-0.06667	-0.04	-0.01333		0.824833	0.712431		0.760054	0.947511
CYB561D1	284613	Confirmed	Confirmed		1.99	0.07	2.66	-0.3733		0.003611	0.000773		<0.000001	<0.000001
DARS2	55157	Unconfirmed	Unconfirmed		-0.27	-0.1433	0.2133	0.07		0.824833	0.824057		0.760054	0.72346
DDRGK1	65992	Unconfirmed	Unconfirmed		0.1833	-0.1433	1.16	0.07		0.824833	0.566412		0.021572	0.007213
DDX19A	55308	Confirmed	Confirmed		2.603	-0.1367	2.38	-0.1367		1.3e-05	2e-06		<0.000001	<0.000001
DDX20	11218	Unconfirmed	Unconfirmed		0.02333	-0.06667	0.07667	-0.01333		0.824833	0.874479		0.760054	0.824173
DEGS1	8560	Unconfirmed	Unconfirmed		0.67	0.2033	0.1533	-0.08667		0.824833	0.412785		0.736961	0.553552
DFNA5	1687	Unconfirmed	Unconfirmed		-0.1267	0.08	0.05	-0.18		0.824833	0.716797		0.736961	0.570195
DHX30	22907	Unconfirmed	Unconfirmed		0.03667	0.2033	-0.1167	-0.08667		0.824833	0.769876		0.760054	0.940962
DNAJB14	79982	Unconfirmed	Unconfirmed		-0.05667	-0.11	-0.2067	0.02		0.824833	0.925416		0.736961	0.575795
DNAJC1	64215	Confirmed	Unconfirmed		0.7033	0.08	1.35	-0.18		0.652001	0.274028		0.000659	0.000166
DOCK10	55619	Unconfirmed	Unconfirmed		-0.17	-0.1433	0.3867	0.07		0.824833	0.962667		0.65814	0.434416
DPF3	8110	Unconfirmed	Unconfirmed		-0.1933	-0.1433	0.006667	0.07		0.824833	0.930065		0.760054	0.875757
DPP7	29952	Unconfirmed	Unconfirmed		-0.2767	-0.12	-0.27	-0.2067		0.824833	0.783328		0.760054	0.875757
DRG1	4733	Unconfirmed	Unconfirmed		0.7767	-0.003333	0.04	0.08667		0.455351	0.171136		0.760054	0.908282
DUSP7	1849	Unconfirmed	Unconfirmed		0.04333	-0.11	0.06	0.02		0.824833	0.787826		0.760054	0.921338
EDF1	8721	Unconfirmed	Confirmed		2.223	-0.11	-0.6633	0.02		0.00027	4.5e-05		0.205252	0.091805
EMG1	10436	Unconfirmed	Unconfirmed		-0.1167	-0.11	0.006667	0.02		0.824833	0.990664		0.760054	0.973741
ENPP5	59084	Unconfirmed	Unconfirmed		0.08667	-0.12	-0.1467	-0.2067		0.824833	0.716797		0.760054	0.882247
EPHX1	2052	Confirmed	Unconfirmed		1.037	-0.05	2.723	-0.22		0.175255	0.05666		<0.000001	<0.000001
EPO	2056	Unconfirmed	Unconfirmed		-0.08	-0.06667	0.01667	-0.01333		0.824833	0.983299		0.760054	0.940962
ERMAP	114625	Unconfirmed	Unconfirmed		0.14	0.2033	-0.1133	-0.08667		0.824833	0.911485		0.760054	0.947511
ETFA	2108	Unconfirmed	Unconfirmed		0.4133	0.07	0.1133	-0.3733		0.824833	0.546781		0.440836	0.229722
EVL	51466	Unconfirmed	Unconfirmed		-0.2267	0.08	-0.2767	-0.18		0.824833	0.590408		0.760054	0.811386
FAM175A	84142	Unconfirmed	Unconfirmed		0.1333	-0.14	0.2233	-0.05667		0.824833	0.631408		0.695757	0.489459
FAM26E	254228	Unconfirmed	Unconfirmed		-0.2467	-0.1433	0.04333	0.07		0.824833	0.856073		0.760054	0.947511
FANCB	2187	Unconfirmed	Unconfirmed		-0.21	-0.14	-0.2767	-0.05667		0.824833	0.902212		0.736961	0.587073
FBXO11	80204	Unconfirmed	Unconfirmed		0.01333	-0.003333	0.1233	0.08667		0.824833	0.976662		0.760054	0.927875
FCGR3A	2214	Unconfirmed	Unconfirmed		-0.27	-0.06667	0.3667	-0.01333		0.824833	0.721173		0.564797	0.348277
FGD5	152273	Unconfirmed	Unconfirmed		0.8133	0.08	-0.1067	-0.18		0.521711	0.198185		0.760054	0.856338
FGL2	10875	Confirmed	Confirmed		15.2	-0.14	4.72	-0.05667		<0.000001	<0.000001		<0.000001	<0.000001
FKBP6	8468	Confirmed	Confirmed		16.88	-0.05	10.21	-0.22		<0.000001	<0.000001		<0.000001	<0.000001
FNIP1	96459	Unconfirmed	Unconfirmed		-0.09667	-0.06667	0.03667	-0.01333		0.824833	0.958005		0.760054	0.901763
GGA1	26088	Unconfirmed	Confirmed		2.13	-0.06667	0.71	-0.01333		0.000652	0.000121		0.171191	0.07434
GIMAP4	55303	Unconfirmed	Unconfirmed		-0.03333	-0.11	0	0.02		0.824833	0.892953		0.760054	0.960621
GLTSCR2	29997	Unconfirmed	Unconfirmed		-0.05333	-0.003333	0.07	0.08667		0.824833	0.930065		0.760054	0.96718
GNAZ	2781	Unconfirmed	Unconfirmed		0.3767	0.2033	0.04333	-0.08667		0.824833	0.760947		0.760054	0.748267
GNB2	2783	Unconfirmed	Unconfirmed		-0.01667	0.08	-0.07667	-0.18		0.824833	0.865267		0.760054	0.798649
GSTT2B	653689	Confirmed	Confirmed		3.98	-0.12	2.423	-0.2067		<0.000001	<0.000001		<0.000001	<0.000001
GTF2F1	2962	Unconfirmed	Unconfirmed		0.4033	0.07	0.06667	-0.3733		0.824833	0.558519		0.49923	0.277495
HAUS4	54930	Unconfirmed	Unconfirmed		0.09333	-0.003333	0.5	0.08667		0.824833	0.865267		0.539444	0.307644
HEYL	26508	Unconfirmed	Unconfirmed		0.17	0.07	0.13	-0.3733		0.824833	0.860668		0.421528	0.214169
HINT2	84681	Confirmed	Unconfirmed		1.533	-0.06667	1.3	-0.01333		0.021182	0.005051		0.004057	0.001216
HK1	3098	Unconfirmed	Unconfirmed		-0.31	-0.1367	0.1367	-0.1367		0.824833	0.760947		0.706177	0.499856
HMMR	3161	Unconfirmed	Unconfirmed		0.1067	0.2033	0.3067	-0.08667		0.824833	0.865267		0.553391	0.331631
HOMER3	9454	Confirmed	Unconfirmed		-0.2267	-0.1433	2.03	0.07		0.824833	0.883708		7e-06	1e-06
HSD17B2	3294	Unconfirmed	Unconfirmed		0.3333	-0.11	0.12	0.02		0.824833	0.436531		0.760054	0.805011
HSPD1	3329	Unconfirmed	Unconfirmed		-0.1367	-0.11	-0.17	0.02		0.824833	0.962667		0.760054	0.639046
HTR5A	3361	Unconfirmed	Unconfirmed		0.05333	0.07	-0.2267	-0.3733		0.824833	0.976662		0.760054	0.717302
IGK@	50802	Unconfirmed	Unconfirmed		1.067	-0.1367	0.9033	-0.1367		0.116509	0.034842		0.030167	0.010349
IGKC	3514	Unconfirmed	Unconfirmed		0.19	-0.05	0.5467	-0.22		0.824833	0.673576		0.14054	0.058589
IGKV2-24	28923	Unconfirmed	Unconfirmed		0.08333	-0.05	-0.3267	-0.22		0.824833	0.814961		0.760054	0.7923
IKZF2	22807	Unconfirmed	Unconfirmed		0.2733	-0.06667	0.03	-0.01333		0.824833	0.55068		0.760054	0.914807
IL13	3596	Unconfirmed	Unconfirmed		1.23	0.08	-0.02333	-0.18		0.142328	0.043714		0.760054	0.69894
IQUB	154865	Unconfirmed	Unconfirmed		0.03667	-0.003333	0.07333	0.08667		0.824833	0.944026		0.760054	0.973741
ISOC1	51015	Confirmed	Unconfirmed		0.5667	0.08	1.567	-0.18		0.824833	0.393053		7.7e-05	1.7e-05
KIF12	113220	Unconfirmed	Unconfirmed		-0.27	-0.1433	-0.2267	0.07		0.824833	0.824057		0.66779	0.463985
KLHL18	23276	Confirmed	Confirmed		2.267	0.07	1.777	-0.3733		0.000652	0.000121		<0.000001	<0.000001
KLK14	43847	Unconfirmed	Unconfirmed		0.3767	-0.1367	-0.1267	-0.1367		0.824833	0.367654		0.760054	0.980305
KRT13	3860	Unconfirmed	Unconfirmed		0.3833	-0.1367	0.88	-0.1367		0.820597	0.361467		0.034659	0.012191
LGALS14	56891	Confirmed	Unconfirmed		0.4933	0.08	4.647	-0.18		0.824833	0.468191		<0.000001	<0.000001
LGALS2	3957	Unconfirmed	Unconfirmed		0.02333	-0.12	0.2433	-0.2067		0.824833	0.801363		0.483636	0.266726
LMX1B	4010	Unconfirmed	Unconfirmed		0.1733	0.07	0.04333	-0.3733		0.824833	0.856073		0.538078	0.303761
LOC253724	253724	Unconfirmed	Unconfirmed		-0.2633	-0.1433	-0.01	0.07		0.824833	0.833177		0.760054	0.84344
LOC285735	285735	Unconfirmed	Unconfirmed		-0.05667	-0.05	-0.4233	-0.22		0.824833	0.990664		0.750185	0.615707
LOC494141	494141	Unconfirmed	Confirmed		2.267	-0.06	-0.1133	-0.14		0.000277	4.7e-05		0.760054	0.947511
LOC641367	641367	Confirmed	Confirmed		39.66	-0.06	3.203	-0.14		<0.000001	<0.000001		<0.000001	<0.000001
LPCAT4	254531	Confirmed	Unconfirmed		0.5133	0.08	1.33	-0.18		0.824833	0.446945		0.000761	0.000202
LRFN4	78999	Unconfirmed	Unconfirmed		0.55	-0.06	-0.3767	-0.14		0.670278	0.284418		0.736961	0.559073
LRRC57	255252	Unconfirmed	Confirmed		3.36	-0.12	0.3467	-0.2067		<0.000001	<0.000001		0.357038	0.1721
LSP1	4046	Confirmed	Confirmed		1.98	-0.14	1.467	-0.05667		0.001045	0.000207		0.00068	0.000177
MC3R	4159	Unconfirmed	Unconfirmed		-0.2	-0.1433	-0.08333	0.07		0.824833	0.92077		0.760054	0.705041
MCPH1	79648	Unconfirmed	Unconfirmed		0.38	0.2033	0.05	-0.08667		0.824833	0.756494		0.760054	0.735829
MGC2752	65996	Unconfirmed	Unconfirmed		-0.1733	-0.1433	0.6667	0.07		0.824833	0.958005		0.297741	0.140932
MGC45922	284365	Unconfirmed	Unconfirmed		0.21	-0.06	0.3967	-0.14		0.824833	0.635574		0.377769	0.185374
MIER2	54531	Unconfirmed	Unconfirmed		0.1267	-0.06	-0.1	-0.14		0.824833	0.743184		0.760054	0.921338
MORN3	283385	Confirmed	Unconfirmed		0.5767	-0.1367	1.39	-0.1367		0.531992	0.21069		0.000669	0.000171
MOS	4342	Unconfirmed	Unconfirmed		-0.09	-0.14	-0.2067	-0.05667		0.824833	0.930065		0.760054	0.711162
MREG	55686	Unconfirmed	Unconfirmed		0.04667	-0.05	0.08333	-0.22		0.824833	0.865267		0.66779	0.454006
MSH4	4438	Unconfirmed	Unconfirmed		0.08	0.08	-0.1733	-0.18		0.824833	>0.999999		0.760054	0.986869
MST4	51765	Unconfirmed	Unconfirmed		-0.07667	-0.1433	-0.35	0.07		0.824833	0.906847		0.535375	0.299911
MTMR14	64419	Unconfirmed	Unconfirmed		-0.2067	-0.1433	0.01333	0.07		0.824833	0.911485		0.760054	0.888745
MYLK2	85366	Unconfirmed	Unconfirmed		0.37	0.2033	0.21	-0.08667		0.824833	0.769876		0.66779	0.463985
NBLA00301	79804	Unconfirmed	Unconfirmed		1.373	-0.11	0.9367	0.02		0.037212	0.009324		0.06444	0.023786
NFAM1	150372	Unconfirmed	Unconfirmed		0.46	0.2033	0.16	-0.08667		0.824833	0.652353		0.736961	0.54259
NHEDC1	150159	Unconfirmed	Unconfirmed		0.003333	-0.05	-0.2567	-0.22		0.824833	0.925416		0.760054	0.927875
NIT2	56954	Unconfirmed	Unconfirmed		0.96	-0.14	0.6967	-0.05667		0.170349	0.053696		0.148294	0.063109
NRIP3	56675	Unconfirmed	Confirmed		1.73	-0.06	0.8567	-0.14		0.00772	0.001716		0.03883	0.013995
OR5M8	219484	Unconfirmed	Unconfirmed		0.29	0.07	-0.01	-0.3733		0.824833	0.69939		0.579332	0.369818
OSTM1	28962	Unconfirmed	Unconfirmed		-0.1467	-0.11	-0.09667	0.02		0.824833	0.948684		0.760054	0.773338
PDHA1	5160	Unconfirmed	Unconfirmed		-0.18	-0.12	-0.22	-0.2067		0.824833	0.916126		0.760054	0.973741
PDIA3	2923	Confirmed	Confirmed		2.373	0.07	2.15	-0.3733		0.000322	5.6e-05		<0.000001	<0.000001
PGAP2	27315	Unconfirmed	Unconfirmed		-0.14	-0.11	-0.09	0.02		0.824833	0.958005		0.760054	0.785965
PIK3R5	23533	Unconfirmed	Unconfirmed		-0.08333	-0.12	-0.2367	-0.2067		0.824833	0.948684		0.760054	0.940962
PISD	23761	Unconfirmed	Unconfirmed		0.5467	0.07	0.6433	-0.3733		0.824833	0.402847		0.034659	0.012191
PNMA1	9240	Unconfirmed	Unconfirmed		-0.07333	-0.14	0.04	-0.05667		0.824833	0.906847		0.760054	0.811386
POU5F1	5460	Unconfirmed	Unconfirmed		0.32	0.2033	0.06333	-0.08667		0.824833	0.837746		0.760054	0.711162
PRAF2	11230	Confirmed	Confirmed		5.897	-0.1367	2.197	-0.1367		<0.000001	<0.000001		<0.000001	<0.000001
PRDM4	11108	Unconfirmed	Unconfirmed		0.4167	-0.003333	0.2233	0.08667		0.824833	0.461048		0.760054	0.735829
PRSS45	377047	Unconfirmed	Unconfirmed		0.1633	0.08	-0.22	-0.18		0.824833	0.883708		0.760054	0.921338
PTTG1	9232	Unconfirmed	Unconfirmed		1.373	-0.06667	0.2833	-0.01333		0.043477	0.011596		0.66779	0.463985
PVRIG	79037	Unconfirmed	Unconfirmed		0.1333	0.2033	-0.1033	-0.08667		0.824833	0.902212		0.760054	0.96718
PWP2	5822	Unconfirmed	Unconfirmed		-0.3833	-0.1367	-0.2067	-0.1367		0.824833	0.665054		0.760054	0.862802
PYROXD1	79912	Unconfirmed	Unconfirmed		-0.09	0.08	-0.12	-0.18		0.824833	0.765407		0.760054	0.882247
RBM14	10432	Unconfirmed	Unconfirmed		-0.08667	0.2033	-0.1267	-0.08667		0.824833	0.610755		0.760054	0.921338
RDH13	112724	Unconfirmed	Unconfirmed		0.4667	-0.003333	0.6633	0.08667		0.824833	0.409456		0.323921	0.15473
RFWD3	55159	Unconfirmed	Unconfirmed		-0.03	-0.003333	0.07667	0.08667		0.824833	0.962667		0.760054	0.980305
SAMD3	154075	Unconfirmed	Unconfirmed		0.03333	-0.05	0.05	-0.22		0.824833	0.883708		0.709232	0.505098
SCAMP1	9522	Unconfirmed	Unconfirmed		-0.03	-0.1433	0.56	0.07		0.824833	0.84232		0.440836	0.226548
SCN2B	6327	Unconfirmed	Unconfirmed		-0.02333	0.08	0.01667	-0.18		0.824833	0.856073		0.756343	0.62733
SDHA	6389	Unconfirmed	Unconfirmed		-0.36	-0.06	-0.35	-0.14		0.824833	0.598509		0.740056	0.60418
SDR9C7	121214	Unconfirmed	Unconfirmed		0.4267	-0.12	0.1667	-0.2067		0.780232	0.337381		0.570576	0.356796
SEC22C	9117	Confirmed	Unconfirmed		1.303	-0.06	2.037	-0.14		0.062202	0.016842		<0.000001	<0.000001
SEMA3E	9723	Unconfirmed	Unconfirmed		0.2167	-0.1367	0.2633	-0.1367		0.824833	0.535166		0.54377	0.323504
SERAC1	84947	Unconfirmed	Unconfirmed		-0.2233	-0.11	-0.21	0.02		0.824833	0.84232		0.736961	0.570195
SERPIND1	3053	Unconfirmed	Unconfirmed		0.4267	0.07	0.1133	-0.3733		0.824833	0.531322		0.440836	0.229722
SH3BP4	23677	Unconfirmed	Unconfirmed		-0.07667	-0.06	-0.1833	-0.14		0.824833	0.976662		0.760054	0.914807
SHC1	6464	Confirmed	Confirmed		4.037	-0.003333	3.757	0.08667		<0.000001	<0.000001		<0.000001	<0.000001
SLC10A1	6554	Unconfirmed	Unconfirmed		-0.3267	-0.14	-0.1167	-0.05667		0.824833	0.743184		0.760054	0.882247
SLC14A1	6563	Unconfirmed	Unconfirmed		-0.1967	-0.11	-0.1533	0.02		0.824833	0.879091		0.760054	0.668729
SLC26A11	284129	Confirmed	Unconfirmed		0.2833	-0.05	1.46	-0.22		0.824833	0.558519		0.00015	3.6e-05
SLC33A1	9197	Confirmed	Confirmed		4.3	-0.003333	2.047	0.08667		<0.000001	<0.000001		7e-06	1e-06
SLC38A7	55238	Unconfirmed	Unconfirmed		-0.22	-0.1433	-0.1633	0.07		0.824833	0.892953		0.736961	0.564621
SLC44A5	204962	Unconfirmed	Unconfirmed		0.3633	0.07	0.4233	-0.3733		0.824833	0.606661		0.125	0.049396
SLC7A10	56301	Unconfirmed	Unconfirmed		1.41	-0.06667	0.2	-0.01333		0.037292	0.009645		0.736961	0.598453
SMARCD1	6602	Unconfirmed	Unconfirmed		0.02	0.07	-0.1433	-0.3733		0.824833	0.930065		0.736961	0.570195
SNRPN	6638	Unconfirmed	Unconfirmed		0.3567	-0.003333	0.4767	0.08667		0.824833	0.527492		0.556223	0.335743
SOX15	6665	Unconfirmed	Unconfirmed		-0.16	0.08	-0.2667	-0.18		0.824833	0.673576		0.760054	0.830584
SRP68	6730	Unconfirmed	Unconfirmed		0.2467	-0.12	0.2033	-0.2067		0.824833	0.519876		0.539444	0.31156
ST6GALNAC1	55808	Confirmed	Confirmed		3.793	-0.1367	4.39	-0.1367		<0.000001	<0.000001		<0.000001	<0.000001
STAU1	6780	Unconfirmed	Unconfirmed		0.3167	0.2033	0.3233	-0.08667		0.824833	0.84232		0.539444	0.31156
STELLAR	400206	Unconfirmed	Unconfirmed		0.28	-0.06	-0.07333	-0.14		0.824833	0.55068		0.760054	0.869275
STRADA	92335	Unconfirmed	Unconfirmed		0.5067	-0.12	-0.08	-0.2067		0.652001	0.271471		0.760054	0.754511
TAZ	6901	Unconfirmed	Unconfirmed		0.2633	0.2033	0.3167	-0.08667		0.824833	0.916126		0.540972	0.31949
TFEB	7942	Unconfirmed	Unconfirmed		0.07333	0.2033	-0.1833	-0.08667		0.824833	0.819506		0.760054	0.811386
TFF2	7032	Unconfirmed	Unconfirmed		0.5067	0.2033	0.2333	-0.08667		0.824833	0.594452		0.655148	0.429596
TFG	10342	Unconfirmed	Unconfirmed		-0.04333	0.08	-0.06333	-0.18		0.824833	0.828614		0.760054	0.773338
TGFB1	7040	Unconfirmed	Unconfirmed		1.503	-0.12	0.9367	-0.2067		0.019308	0.004447		0.015249	0.004834
TK1	7083	Unconfirmed	Unconfirmed		0.6467	-0.14	0.75	-0.05667		0.450547	0.16751		0.119272	0.046615
TMEM40	55287	Confirmed	Confirmed		2.353	0.2033	1.81	-0.08667		0.000867	0.000168		1.5e-05	3e-06
TNFSF10	8743	Unconfirmed	Unconfirmed		0.08667	-0.1367	0.21	-0.1367		0.824833	0.695063		0.610196	0.39217
TRAFD1	10906	Unconfirmed	Confirmed		2.793	0.2033	0.5667	-0.08667		4.1e-05	6e-06		0.236831	0.106959
TRIM5	85363	Unconfirmed	Unconfirmed		-0.2933	-0.1433	-0.13	0.07		0.824833	0.792332		0.753266	0.621506
TSC22D1	8848	Unconfirmed	Unconfirmed		-0.2567	-0.1433	-0.1533	0.07		0.824833	0.84232		0.736961	0.581421
TTR	7276	Unconfirmed	Unconfirmed		0.25	-0.06	-0.36	-0.14		0.824833	0.586376		0.736961	0.587073
TWISTNB	221830	Unconfirmed	Unconfirmed		0.3233	0.07	0.3933	-0.3733		0.824833	0.656576		0.14054	0.058589
TXNRD2	10587	Unconfirmed	Unconfirmed		-0.18	-0.11	-0.31	0.02		0.824833	0.902212		0.637605	0.415324
ULK3	25989	Unconfirmed	Unconfirmed		0.4833	0.07	0.1567	-0.3733		0.824833	0.468191		0.385599	0.190891
UNC119	9094	Confirmed	Confirmed		4.817	-0.06	5.097	-0.14		<0.000001	<0.000001		<0.000001	<0.000001
UNC93B1	81622	Unconfirmed	Unconfirmed		0.17	-0.05	0.68	-0.22		0.824833	0.69939		0.070008	0.026449
USP10	9100	Unconfirmed	Unconfirmed		0.6033	-0.06667	0.35	-0.01333		0.593066	0.239723		0.579332	0.369818
USP26	83844	Confirmed	Confirmed		1.9	0.07	1.2	-0.3733		0.006184	0.00135		0.000436	0.000108
USP28	57646	Confirmed	Unconfirmed		1.477	-0.003333	3.097	0.08667		0.037248	0.009483		<0.000001	<0.000001
VAPA	9218	Confirmed	Confirmed		21.82	-0.12	10.53	-0.2067		<0.000001	<0.000001		<0.000001	<0.000001
VDAC2	7417	Unconfirmed	Unconfirmed		-0.2367	-0.12	-0.16	-0.2067		0.824833	0.837746		0.760054	0.908282
VEPH1	79674	Unconfirmed	Unconfirmed		-0.003333	-0.05	-0.5833	-0.22		0.824833	0.934717		0.579332	0.369818
VPS4A	27183	Confirmed	Unconfirmed		0.75	-0.14	3.867	-0.05667		0.340774	0.118434		<0.000001	<0.000001
VPS4B	9525	Unconfirmed	Unconfirmed		0.5567	-0.11	0.1233	0.02		0.593066	0.242068		0.760054	0.798649
VTI1B	10490	Confirmed	Confirmed		4.97	0.07	3.493	-0.3733		<0.000001	<0.000001		<0.000001	<0.000001
WDR5B	54554	Unconfirmed	Unconfirmed		0.32	-0.003333	0.1233	0.08667		0.824833	0.570379		0.760054	0.927875
WWP2	11060	Unconfirmed	Confirmed		2.583	-0.06667	0.7	-0.01333		2.6e-05	4e-06		0.178818	0.078429
XAGE3	170626	Confirmed	Confirmed		3.75	-0.1367	4.567	-0.1367		<0.000001	<0.000001		<0.000001	<0.000001
YSK4	80122	Unconfirmed	Unconfirmed		0.57	-0.12	0.02667	-0.2067		0.56486	0.22599		0.736961	0.564621
YTHDF1	54915	Unconfirmed	Unconfirmed		-0.15	-0.14	-0.09667	-0.05667		0.824833	0.985996		0.760054	0.921338
ZBED2	79413	Unconfirmed	Unconfirmed		-0.2467	-0.14	-0.1467	-0.05667		0.824833	0.851484		0.760054	0.824173
ZFYVE26	23503	Unconfirmed	Unconfirmed		1.52	0.2033	0.37	-0.08667		0.076312	0.020971		0.482306	0.259709
ZNF213	7760	Unconfirmed	Unconfirmed		-0.1167	-0.1367	0.02667	-0.1367		0.824833	0.971996		0.760054	0.686795
ZNF22	7570	Unconfirmed	Unconfirmed		0.1133	-0.05	0.39	-0.22		0.824833	0.774352		0.28467	0.132273
ZNF462	58499	Unconfirmed	Unconfirmed		0.28	-0.003333	0.2267	0.08667		0.824833	0.61898		0.760054	0.729635
ZNF69	7620	Unconfirmed	Unconfirmed		0.5733	-0.14	1.037	-0.05667		0.531992	0.21069		0.021325	0.007038
ZNF770	54989	Unconfirmed	Unconfirmed		0.2833	-0.003333	0.15	0.08667		0.824833	0.614862		0.760054	0.875757
ZUFSP	221302	Unconfirmed	Unconfirmed		-0.2	-0.14	-0.2833	-0.05667		0.824833	0.916126		0.736961	0.575795
