# Supplementary material for: CFTR interactome mapping using the mammalian membrane two‐hybrid high‐throughput screening system
Source: Mol Syst Biol. 2022 Feb 14;18(2):e10629. doi: 10.15252/msb.202110629 (PMC8842165; doi:10.15252/msb.202110629)
Supplement: Supplementary file 10 — Dataset EV6 [file MSB-18-e10629-s004.xlsx]

## Sheet: FLIPR
Not Significant	Significant
F508del-CFTR
bait only (+ VX809)			FGL2			XAGE3			CAPZB			VTI1B			FKBP6
Mean	SD	N	Mean	SD	N	Mean	SD	N	Mean	SD	N	Mean	SD	N	Mean	SD	N
1	0.146075	3	1.414	0.129663	3	1.44921	0.0752968	3	1.29056	0.0746731	3	1.37156	0.150605	3	1.4307	0.0983532	2
bait only (+ VX809)			CREB3L1			KLHL18			TRAFD1			ARFGAP3			USP26
Mean	SD	N	Mean	SD	N	Mean	SD	N	Mean	SD	N	Mean	SD	N	Mean	SD	N
1	0.0166988	3	1.04152	0.11882	3	1.29355	0.0992043	3	0.998388	0.146133	3	1.13265	0.315398	3	1.27651	0.202842	3
bait only (+ VX809)			DDX19A			PRAF2			ST6GALNAC1			ERICH5
Mean	SD	N	Mean	SD	N	Mean	SD	N	Mean	SD	N	Mean	SD	N
1	0.0711754	2	0.897196	0.185037	3	1.25857	0.388647	3	1.22741	0.0763081	3	1.14642	0.090289	3
bait only (+ VX809)			SLC33A1			PPP1R32			PBDC1			DDRGK1
Mean	SD	N	Mean	SD	N	Mean	SD	N	Mean	SD	N	Mean	SD	N
1	0.0827201	2	1.0375	0.137041	3	1.36667	0.122202	3	1.13593	0.286213	3	1.0858	0.191323	3
bait only (+ VX809)			LRRC57			CSHL1			TGFB1			GSTT2B
Mean	SD	N	Mean	SD	N	Mean	SD	N	Mean	SD	N	Mean	SD	N
1	0.0955894	2	1.5082	0.149051	3	1.45902	0.095589	2	1.21311	0.263658	3	1.62841	0.240189	3
bait only (+ VX809)			VAPA
Mean	SD	N	Mean	SD	N
1	0.101335	3	1.55674	0.300265	3
wt-CFTR
bait only			CAPZB			VTI1B			TMEM40			FGL2			CRABP1			UNC119
Mean	SD	N	Mean	SD	N	Mean	SD	N	Mean	SD	N	Mean	SD	N	Mean	SD	N	Mean	SD	N
1	0.105603	3	1.88073	0.238681	3	1.85588	0.228106	3	1.41112	0.279554	2	2.32038	0.150695	3	2.02601	0.394936	3	1.80184	0.140087	3
bait only*			SLC33A1			DDRGK1			PPP1R32			PBDC1
Mean	SD	N	Mean	SD	N	Mean	SD	N	Mean	SD	N	Mean	SD	N
1	0.206275	3	0.790578	0.15385	3	0.920013	0.15634	3	1.33559	0.102545	3	0.678484	0.291007	3
bait only			LRRC57			CSHL1			VAPA			TGFB1			GSTT2B
Mean	SD	N	Mean	SD	N	Mean	SD	N	Mean	SD	N	Mean	SD	N	Mean	SD	N
1	0.395484	3	1.15889	1.20153	3	1.31008	0.591197	3	1.27114	0.387163	3	2.65104	0.397167	3	1.5163	0.320541	3
bait only			CREB3L1			FKBP6			TRAFD1			ARFGAP3			USP26			KLHL18
Mean	SD	N	Mean	SD	N	Mean	SD	N	Mean	SD	N	Mean	SD	N	Mean	SD	N	Mean	SD	N
1	0.22223	3	1.07435	0.333075	3	0.742369	0.179167	3	0.860871	0.294143	3	1.04588	0.135663	3	0.980882	0.232005	3	1.08271	0.232156	3
bait only			DDX19A			XAGE3			PRAF2			ST6GALNAC1			ERICH5
Mean	SD	N	Mean	SD	N	Mean	SD	N	Mean	SD	N	Mean	SD	N	Mean	SD	N
1	0.0990775	3	0.988474	0.0913366	3	0.902343	0.0794513	3	1.0169	0.102394	3	0.920235	0.0329244	3	0.985734	0.0853805	3
