# Supplementary material for: CFTR interactome mapping using the mammalian membrane two‐hybrid high‐throughput screening system
Source: Mol Syst Biol. 2022 Feb 14;18(2):e10629. doi: 10.15252/msb.202110629 (PMC8842165; doi:10.15252/msb.202110629)
Supplement: Supplementary file 11 — Dataset EV7 [file MSB-18-e10629-s010.xlsx]

## Sheet: siRNA Trafficking
Gene symbol	Entrez	siRNA1	siRNA2	WT Trafficking	siRNA WT Median Z-Score 1	siRNA WT Median Z-Score 2	siRNA WT SE Z-Score 1	siRNA WT SE Z-Score 2	siRNA WT n 1	siRNA WT n 2	F508del Trafficking	siRNA F508del Median Z-Score 1	siRNA F508del Median Z-Score 2	siRNA F508del SE Z-Score 1	siRNA F508del SE Z-Score 2	siRNA F508del n 1	siRNA F508del n 2
ADCYAP1	116	s1040	s1041	No Sig. Effect	-0.542	-0.075	0.164	0.358	4	4	Increased	1.392	-0.111	0.792	0.162	4	4
ADRB3	155	s1124	s1126	No Sig. Effect	-0.372	0.186	0.551	0.184	4	4	No Sig. Effect	-0.318	-0.538	0.433	0.485	4	4
C7	730	s2192	s2193	Increased	1.015	-0.032	0.823	0.533	4	4	No Sig. Effect	0.363	0.771	0.585	0.618	4	4
CAPZB	832	s224900	s2401	Decreased	-1.223	-0.159	0.623	0.25	3	4	Decreased	-1.702	-0.451	1.456	0.202	4	4
CGB5	1082	s535191	s535192	No Sig. Effect	0.204	-0.73	0.569	0.932	4	4	No Sig. Effect	-0.543	-0.273	0.753	0.602	4	4
CHRM4	1132	s3031	s3032	No Sig. Effect	-0.762	0.077	0.295	0.181	4	4	No Sig. Effect	0.728	0.51	0.737	0.991	4	4
CHRNA7	1139	s40141	s40142	No Sig. Effect	0.647	0.193	0.2	0.37	4	4	No Sig. Effect	0.074	0.934	0.78	0.37	4	4
CLCNKB	1188	s3153	s3154	No Sig. Effect	-0.392	0.761	0.393	0.599	4	4	No Sig. Effect	-0.571	0.392	0.468	0.103	4	4
COL9A1	1297	s225614	s3329	No Sig. Effect	0.398	0.235	0.418	0.039	4	4	No Sig. Effect	-0.615	0.753	0.279	0.324	4	4
CRABP1	1381	s3480	s3482	No Sig. Effect	-0.362	-0.847	0.491	0.174	4	4	Increased	1.401	1.154	0.307	0.551	4	4
CSHL1	1444	s194360	s194361	No Sig. Effect	0.04	0.347	0.275	0.149	4	4	Increased	0.314	1.004	0.321	1.034	4	4
DFNA5	1687	s4065	s4066	No Sig. Effect	0.045	-0.29	0.475	0.316	4	4	No Sig. Effect	-0.906	0.034	0.626	0.053	4	4
DUSP7	1849	s4382	s4383	No Sig. Effect	-0.424	0.288	0.148	0.242	4	4	Decreased	-1.013	-0.222	0.18	0.503	4	4
EPHX1	2052	s4750	s4751	No Sig. Effect	-0.375	0.125	0.739	0.713	4	4	No Sig. Effect	-0.312	-0.425	0.659	0.098	4	4
EPO	2056	s4761	s4762	No Sig. Effect	-0.257	0.926	0.308	0.211	4	4	No Sig. Effect	-0.219	0.512	0.541	0.417	4	4
ETFA	2108	s230300	s230301	No Sig. Effect	0.556	0.979	0.602	0.8	4	4	No Sig. Effect	0.52	0.102	0.329	0.301	4	4
FANCB	2187	s225863	s225864	No Sig. Effect	0.671	0.088	0.26	0.334	4	4	No Sig. Effect	0.076	-0.274	0.671	0.371	4	4
FCGR3A	2214	s223526	s227400	Decreased	-0.55	-1.016	0.517	0.674	4	4	No Sig. Effect	0.112	0.723	0.635	0.599	4	4
GNAZ	2781	s5898	s5899	No Sig. Effect	0.196	0.333	0.654	0.514	4	4	No Sig. Effect	0.29	0.048	0.849	0.33	4	4
GNB2	2783	s194436	s223761	No Sig. Effect	-0.966	0.033	0.47	0.313	4	4	No Sig. Effect	0.745	-0.566	0.303	0.449	4	3
PDIA3	2923	s6227	s6229	No Sig. Effect	-0.629	-0.942	0.434	0.494	4	4	No Sig. Effect	-0.023	0.157	0.449	0.696	4	4
GTF2F1	2962	s6305	s6306	No Sig. Effect	-0.147	-0.688	0.302	0.619	4	4	No Sig. Effect	-0.355	-0.08	1.222	0.563	4	4
SERPIND1	3053	s6473	s6474	No Sig. Effect	0.551	-0.731	0.422	0.183	4	4	No Sig. Effect	-0.476	-0.856	0.742	0.674	4	4
HK1	3098	s6558	s6559	No Sig. Effect	-0.212	0.007	0.384	0.394	4	4	No Sig. Effect	0.181	0.76	0.719	0.378	4	4
HMMR	3161	s6671	s6672	No Sig. Effect	0.54	-0.197	0.244	0.227	4	4	No Sig. Effect	0.121	-0.611	0.408	0.326	4	4
HSD17B2	3294	s6944	s6945	No Sig. Effect	-0.029	0.224	0.15	0.155	4	4	Decreased	-1.573	0.082	0.324	0.209	4	4
HSPD1	3329	s61674	s7002	No Sig. Effect	0.307	0.649	0.181	0.468	4	4	No Sig. Effect	-0.517	0.721	1.753	0.126	4	4
HTR5A	3361	s7056	s7057	No Sig. Effect	-0.018	0.558	0.783	0.379	4	4	No Sig. Effect	-0.674	-0.969	0.458	0.18	4	4
IL13	3596	s7369	s7370	No Sig. Effect	-0.039	0.307	0.423	0.163	4	4	No Sig. Effect	-0.483	0.893	0.328	0.222	4	4
KRT13	3860	s7980	s7981	No Sig. Effect	-0.268	-0.581	0.314	0.137	4	4	Increased	1.017	-0.04	0.378	0.443	4	4
LGALS2	3957	s194593	s194594	No Sig. Effect	-0.368	-0.468	0.35	0.318	4	4	No Sig. Effect	-0.603	0.37	0.304	0.265	4	4
LMX1B	4010	s8242	s8243	No Sig. Effect	-0.476	0.665	0.469	0.457	4	4	No Sig. Effect	-0.42	-0.082	0.544	0.769	4	4
LSP1	4046	s8303	s8304	Increased	0.278	1.144	0.433	0.484	4	4	No Sig. Effect	-0.4	0.175	0.352	0.538	4	4
MC3R	4159	s8562	s8563	No Sig. Effect	-0.017	0.303	0.382	0.342	4	4	No Sig. Effect	-0.221	-0.34	0.153	0.303	4	3
MOS	4342	s8919	s8920	No Sig. Effect	-0.174	0.51	0.35	0.447	4	4	No Sig. Effect	-0.408	-0.47	0.391	0.325	4	4
MSH4	4438	s8972	s8973	No Sig. Effect	0.348	0.111	0.359	0.231	4	4	No Sig. Effect	-0.302	0.974	0.687	0.847	4	4
DRG1	4733	s9413	s9414	Increased	0.601	1.238	0.703	0.67	4	4	No Sig. Effect	0.37	-0.36	0.312	1.03	4	4
PDHA1	5160	s10243	s10244	No Sig. Effect	0.818	0.302	0.246	0.382	4	4	Increased	-0.342	1.094	0.283	0.508	4	4
POU5F1	5460	s10872	s10873	No Sig. Effect	0.02	-0.726	0.916	0.22	4	4	No Sig. Effect	0.488	-0.229	0.388	0.305	4	4
PWP2	5822	s11609	s11610	No Sig. Effect	0.308	-0.238	0.28	0.273	4	4	No Sig. Effect	0.069	0.161	0.398	0.188	4	4
SCN2B	6327	s12516	s12517	No Sig. Effect	-0.984	-0.06	0.449	0.421	4	4	No Sig. Effect	0.529	-0.016	0.608	0.685	4	4
SDHA	6389	s12650	s12651	Increased & Decreased	1.382	-1.766	0.659	0.357	4	4	No Sig. Effect	0.576	0.163	0.294	0.494	4	4
SHC1	6464	s12812	s12813	No Sig. Effect	-0.094	-0.923	0.168	0.851	4	4	No Sig. Effect	-0.966	0.17	0.398	0.417	4	4
SLC10A1	6554	s13035	s224646	No Sig. Effect	-0.06	0.048	0.057	0.396	4	4	No Sig. Effect	0.388	0.011	0.5	0.232	4	4
SLC14A1	6563	s13058	s224649	No Sig. Effect	-0.036	0.112	0.502	0.275	4	4	Increased	1.321	0.098	0.398	0.529	4	4
SMARCD1	6602	s13151	s13152	No Sig. Effect	-0.471	-0.252	0.137	0.34	4	4	No Sig. Effect	-0.418	0.466	0.337	0.625	4	4
SOX15	6665	s13313	s13314	No Sig. Effect	-0.572	-0.236	0.256	0.396	4	4	No Sig. Effect	-0.006	0.894	0.275	0.75	4	4
SRP68	6730	s13446		No Sig. Effect	-0.556		0.287		4		No Sig. Effect	0.177		0.475		4
STAU1	6780	s13547	s13548	No Sig. Effect	-0.019	0.058	0.169	0.177	4	4	No Sig. Effect	-0.427	-0.114	0.282	0.562	4	4
TAZ	6901	s13806	s13807	No Sig. Effect	-0.104	0.359	0.22	0.316	4	4	No Sig. Effect	0.474	0.874	0.502	0.811	4	4
TFF2	7032	s14037	s227469	No Sig. Effect	0.006	-0.387	0.335	0.262	4	4	No Sig. Effect	0.073	-0.956	0.506	0.681	4	4
TGFB1	7040	s14054	s14055	No Sig. Effect	0.33	0.107	0.77	0.338	4	4	No Sig. Effect	0.527	0.252	0.6	0.525	4	4
TK1	7083	s14158	s14159	No Sig. Effect	-0.118	0.33	0.373	0.178	4	4	No Sig. Effect	-0.451	-0.216	0.272	0.664	4	4
TTR	7276	s14494	s14495	No Sig. Effect	-0.266	0.135	0.342	0.421	4	4	No Sig. Effect	-0.269	0.326	0.119	0.408	4	4
VDAC2	7417	s14771	s14772	No Sig. Effect	-0.155	0.375	0.199	0.879	4	4	No Sig. Effect	0.343	0.533	0.509	0.467	4	4
ZNF22	7570	s15052	s15053	Increased & Decreased	-1.015	1.569	0.277	0.249	4	4	No Sig. Effect	0.469	0.226	0.732	0.831	4	4
ZNF69	7620	s15108	s15109	No Sig. Effect	-0.054	0.563	0.205	0.308	4	4	No Sig. Effect	0.754	0.094	0.441	0.739	3	4
ZNF213	7760	s15285	s224795	No Sig. Effect	-0.461	0.262	0.429	0.182	4	4	No Sig. Effect	-0.497	-0.318	0.638	0.246	4	4
TFEB	7942	s15495	s15497	No Sig. Effect	-0.104	-0.575	0.422	0.254	4	4	No Sig. Effect	0.559	0.012	0.221	0.203	4	4
DPF3	8110	s15630	s15631	No Sig. Effect	0.402	-0.376	0.457	0.217	4	4	No Sig. Effect	0.317	0.393	0.585	0.675	4	4
FKBP6	8468	s16085	s224959	No Sig. Effect	-0.269	-0.224	0.108	0.439	4	4	No Sig. Effect	0.621	0.218	0.491	0.191	4	4
DEGS1	8560	s16299	s16300	No Sig. Effect	0.382	-0.39	0.704	0.206	4	4	No Sig. Effect	-0.718	-0.102	0.626	0.516	4	4
EDF1	8721	s16610	s16611	No Sig. Effect	0.14	0.524	0.786	0.817	4	4	No Sig. Effect	-0.501	-0.841	0.555	0.306	4	4
TNFSF10	8743	s16663	s16665	No Sig. Effect	0.503	0.076	0.453	0.256	4	4	No Sig. Effect	0.521	-0.216	0.895	1.164	4	4
TSC22D1	8848	s16892	s16893	No Sig. Effect	0.44	-0.403	0.505	0.485	4	4	No Sig. Effect	0.652	-0.071	0.684	0.575	4	4
UNC119	9094	s17349	s17350	Decreased	-0.159	-1.588	0.327	0.109	4	4	No Sig. Effect	-0.452	0.305	0.299	0.423	4	4
USP10	9100	s17367	s17369	No Sig. Effect	0.422	-0.889	0.517	0.24	4	4	No Sig. Effect	0.025	-0.461	0.182	0.438	4	4
SEC22C	9117	s17399	s17400	No Sig. Effect	-0.359	0.081	0.377	0.628	4	4	Decreased	-0.479	-1.085	0.866	0.286	4	4
SLC33A1	9197	s17578	s17579	Decreased	-1.042	-0.108	0.728	0.438	4	4	No Sig. Effect	-0.538	-0.49	0.42	0.77	4	4
VAPA	9218	s17626	s17627	Decreased	0.294	-1.296	0.437	0.621	4	4	No Sig. Effect	0.25	-0.895	2.055	0.161	4	4
PTTG1	9232	s17653	s17654	Decreased	-1.54	-0.115	0.414	0.237	4	4	No Sig. Effect	0.584	0.16	0.447	0.827	4	4
PNMA1	9240	s17665	s17666	No Sig. Effect	-0.287	-0.133	0.288	0.73	4	4	No Sig. Effect	0.551	-0.021	0.26	0.188	4	4
HOMER3	9454	s18110	s18112	Decreased	0.449	-1.185	0.134	0.315	4	4	No Sig. Effect	-0.199	-0.289	0.393	0.283	4	4
ADAMTS1	9510	s18237	s18238	Increased	-0.759	1.203	0.265	0.632	4	4	No Sig. Effect	0.487	-0.431	0.516	0.457	4	4
SCAMP1	9522	s18267	s18268	No Sig. Effect	-0.403	-0.03	0.311	0.371	4	4	No Sig. Effect	-0.077	-0.097	0.205	0.469	4	4
VPS4B	9525	s18273	s18274	Increased	1.823	0.401	0.256	0.672	4	4	No Sig. Effect	0.552	0.251	0.329	0.634	4	4
SEMA3E	9723	s18740	s18741	No Sig. Effect	-0.394	0.381	0.168	0.576	4	4	No Sig. Effect	0.301	-0.063	0.95	0.15	4	4
ACOT8	10005	s19441	s19443	No Sig. Effect	0.8	0.407	0.236	0.758	4	4	No Sig. Effect	-0.432	0.293	0.283	0.515	4	4
TFG	10342	s20225	s20226	No Sig. Effect	0.116	-0.119	0.423	0.715	4	4	Increased	-0.175	1.15	0.503	3.879	4	4
RBM14	10432	s20406	s20408	No Sig. Effect	-0.262	-0.084	0.33	0.592	4	4	No Sig. Effect	0.353	0.218	0.414	0.561	4	4
EMG1	10436	s20414	s20416	No Sig. Effect	-0.26	-0.245	0.465	0.174	4	4	No Sig. Effect	-0.33	-0.432	0.507	0.411	4	4
CAP1	10487	s20547	s20548	No Sig. Effect	0.239	0.447	0.777	0.341	4	4	Increased	1.295	-0.922	0.685	0.611	4	4
VTI1B	10490	s20556	s20557	No Sig. Effect	-0.289	-0.532	0.076	0.685	4	4	No Sig. Effect	0.905	-0.508	0.564	0.443	4	4
TXNRD2	10587	s20782	s20783	No Sig. Effect	-0.901	0.558	0.439	0.504	4	4	No Sig. Effect	0.893	-0.109	1.088	0.471	4	4
AHCYL1	10768	s650	s651	No Sig. Effect	0.082	-0.306	0.318	0.286	4	4	No Sig. Effect	-0.009	0.967	0.257	0.263	4	4
FGL2	10875	s21352	s21353	Decreased	-0.336	-1.007	0.179	0.187	4	4	No Sig. Effect	0.751	0.463	1.036	0.809	3	4
TRAFD1	10906	s21435	s21437	No Sig. Effect	0.799	0.591	0.414	0.368	4	4	No Sig. Effect	0.241	0.084	0.303	0.254	4	4
PRDM4	11108	s21904	s21906	No Sig. Effect	-0.029	-0.188	0.141	0.354	4	4	No Sig. Effect	0.357	-0.063	0.344	0.122	4	4
DDX20	11218	s22143	s22144	No Sig. Effect	0.691	0.443	0.331	0.221	4	4	No Sig. Effect	0.019	0.228	0.524	0.383	4	4
PRAF2	11230	s22163	s22164	No Sig. Effect	-0.168	-0.414	0.594	0.893	4	4	No Sig. Effect	-0.506	0.526	0.487	0.406	4	4
IKZF2	22807	s22418	s22419	Decreased	-0.287	-1.634	0.314	0.502	4	4	No Sig. Effect	-0.271	-0.015	0.698	0.222	4	4
DHX30	22907	s22643	s22644	Decreased	-0.443	-1.129	0.424	0.379	4	4	Increased	0.71	1.209	0.494	0.682	4	4
AKR7A3	22977	s22751	s22752	No Sig. Effect	0.394	-0.908	0.785	0.09	4	4	No Sig. Effect	0.312	-0.27	0.449	0.085	4	4
ARHGEF9	23229	s23337	s23338	No Sig. Effect	-0.466	0.139	0.283	0.425	4	4	No Sig. Effect	-0.872	-0.65	0.572	0.583	4	4
KLHL18	23276	s23458	s23459	No Sig. Effect	-0.162	-0.45	0.138	0.327	4	4	No Sig. Effect	-0.739	0.307	0.554	0.204	4	4
ZFYVE26	23503	s23943	s23944	No Sig. Effect	-0.651	-0.702	0.152	0.212	4	4	No Sig. Effect	0.26	0.871	0.412	0.621	4	4
PIK3R5	23533	s24028	s24029	Increased	1.028	0.993	0.622	0.413	4	4	No Sig. Effect	0.624	0.601	0.313	0.209	4	4
ADAT1	23536	s24033	s24034	No Sig. Effect	-0.032	-0.831	0.553	0.422	4	4	Increased	1.751	-0.1	0.641	0.807	4	4
CHST5	23563	s24105	s24106	No Sig. Effect	-0.362	-0.515	0.557	0.366	4	4	No Sig. Effect	-0.198	0.774	0.451	0.629	4	4
SH3BP4	23677	s24313	s24314	Decreased	-1.709	0.286	0.385	0.478	4	4	No Sig. Effect	0.654	-0.494	0.682	4.222	4	4
ULK3	25989	s24887	s24888	No Sig. Effect	0.245	-0.085	0.649	0.343	4	4	No Sig. Effect	0.419	-0.082	0.425	0.304	4	4
GGA1	26088	s195123	s195124	No Sig. Effect	-0.175	-0.032	0.234	0.522	4	4	No Sig. Effect	-0.443	-0.012	0.5	0.158	4	4
CCDC9	26093	s25083	s25084	No Sig. Effect	0.852	0.156	0.097	0.071	4	4	No Sig. Effect	0.044	-0.307	0.313	0.415	4	4
ARFGAP3	26286	s25376	s25378	Decreased	-0.233	-1.133	0.565	0.199	4	4	No Sig. Effect	0.343	0.222	0.552	0.933	4	4
HEYL	26508	s25473	s25474	No Sig. Effect	-0.87	-0.647	0.224	0.377	4	4	No Sig. Effect	-0.587	-0.244	0.628	0.271	4	4
VPS4A	27183	s25967	s25968	No Sig. Effect	0.15	-0.533	0.366	0.688	4	4	No Sig. Effect	0.071	0.527	0.596	0.22	4	4
PGAP2	27315	s26140	s26141	No Sig. Effect	-0.196	-0.046	0.401	0.19	4	4	No Sig. Effect	-0.045	-0.114	0.227	0.593	4	4
OSTM1	28962	s26304	s26305	No Sig. Effect	0.229	-0.797	0.243	0.574	4	3	No Sig. Effect	-0.073	0.259	0.475	0.25	4	4
DPP7	29952	s195183	s195184	No Sig. Effect	-0.631	-0.355	0.325	0.32	4	4	No Sig. Effect	0.291	-0.121	0.141	0.299	4	4
NOP53	29997	s26871	s26872	Increased	1.526	0.752	0.539	0.161	4	4	No Sig. Effect	-0.323	-0.016	0.488	0.737	4	4
KLK14	43847	s26973	s26974	No Sig. Effect	-0.306	0.813	0.463	0.248	4	4	No Sig. Effect	-0.862	-0.908	0.495	0.308	4	4
ISOC1	51015	s27242	s27243	No Sig. Effect	-0.238	0.116	0.193	0.788	4	4	No Sig. Effect	0.368	0.208	0.351	0.913	4	4
CXorf26	51260	s27789	s27790	No Sig. Effect	-0.54	-0.16	0.164	0.417	4	4	Increased	1.034	0.362	0.77	0.267	4	4
EVL	51466	s28180	s28181	No Sig. Effect	0.802	-0.088	0.736	0.525	4	4	No Sig. Effect	0.104	-0.121	0.41	0.232	4	4
STK26	51765	s28642	s28643	No Sig. Effect	-0.516	-0.237	0.333	0.112	4	4	No Sig. Effect	0.864	-0.037	0.456	0.401	4	4
MIER2	54531	s29142	s29143	No Sig. Effect	-0.195	-0.539	0.322	0.489	4	4	Increased & Decreased	1.273	-1.078	0.647	0.121	4	4
WDR5B	54554	s29196	s29197	No Sig. Effect	-0.123	0.48	0.262	0.161	4	4	No Sig. Effect	0.395	-0.551	0.404	0.413	4	4
YTHDF1	54915	s29744	s29745	Decreased	-1.073	-0.776	0.36	0.523	4	4	Increased	-0.68	1.107	0.355	0.506	4	4
ZNF770	54989	s29932	s29933	Decreased	-1.318	0.285	0.578	1.076	4	4	No Sig. Effect	0.248	0.781	0.164	1.047	4	4
C9orf68	55064	s30087	s30088	No Sig. Effect	0.057	0.295	0.218	0.706	4	4	No Sig. Effect	0.537	0.065	0.806	0.312	4	4
DARS2	55157	s30307	s30309	No Sig. Effect	0.194	-0.794	0.156	0.202	4	4	No Sig. Effect	-0.207	-0.303	0.309	0.22	4	4
RFWD3	55159	s30310	s30311	No Sig. Effect	0.543	0.092	0.419	0.169	4	4	No Sig. Effect	-0.23	-0.612	0.244	0.388	4	4
CEP55	55165	s30325	s30327	No Sig. Effect	0.287	-0.463	0.568	0.316	4	4	No Sig. Effect	-0.482	-0.009	0.37	0.953	4	3
SLC38A7	55238	s30521	s30522	No Sig. Effect	0.199	-0.816	0.643	0.23	4	4	No Sig. Effect	0.283	0.798	0.348	0.299	3	4
TMEM40	55287	s30646	s30647	No Sig. Effect	0.536	-0.148	0.411	0.451	4	4	No Sig. Effect	0.393	0.105	0.393	0.332	4	4
GIMAP4	55303	s30687	s30688	No Sig. Effect	0.078	0.191	0.248	0.257	4	4	No Sig. Effect	-0.178	0.225	0.396	0.411	4	4
DDX19A	55308	s30694	s30695	No Sig. Effect	-0.88	0.656	0.086	0.159	4	4	No Sig. Effect	-0.269	-0.369	0.492	0.656	4	4
ACCN4	55515	s30929	s30930	Decreased	-0.27	-1.008	0.534	0.267	4	4	Increased	-0.174	1.202	0.67	0.463	4	4
DOCK10	55619	s230510	s230511	No Sig. Effect	-0.108	-0.666	0.385	0.611	4	4	No Sig. Effect	0.212	0.148	0.313	0.303	4	4
MREG	55686	s31248	s31249	No Sig. Effect	-0.019	-0.904	0.34	0.782	4	4	No Sig. Effect	-0.392	0.085	0.355	1.286	4	3
ST6GALNAC1	55808	s31559	s31561	No Sig. Effect	-0.594	-0.068	0.463	0.376	4	4	No Sig. Effect	-0.038	0.517	0.25	0.26	4	4
NRIP3	56675	s224429	s32249	No Sig. Effect	-0.216	-0.212	0.285	0.434	4	4	No Sig. Effect	-0.99	-0.863	0.362	0.312	4	4
LGALS14	56891	s32319	s32320	Decreased	-1.505	0.29	0.238	0.485	4	4	No Sig. Effect	0.474	0.555	0.567	0.761	4	4
NIT2	56954	s32480	s32482	No Sig. Effect	-0.117	-0.783	0.578	0.346	4	4	No Sig. Effect	0.137	0.057	0.241	0.591	4	4
CCDC146	57639	s33493	s33494	No Sig. Effect	-0.047	-0.026	0.42	0.227	4	4	Increased	0.537	1.548	0.493	0.764	4	4
USP28	57646	s33508	s33509	No Sig. Effect	-0.386	-0.012	0.56	0.105	4	4	No Sig. Effect	0.175	-0.689	0.546	0.673	4	4
CWC22	57703	s33631	s33632	Decreased	-1.173	-0.198	0.156	0.221	4	4	No Sig. Effect	-0.891	0.114	0.161	0.724	4	4
ZNF462	58499	s33870	s33872	No Sig. Effect	0.894	0.437	0.357	0.474	4	4	No Sig. Effect	-0.778	0.462	1.326	0.856	4	4
ENPP5	59084	s33955	s33957	Decreased	0.251	-1.107	0.283	0.326	4	4	No Sig. Effect	-0.3	0.067	0.39	0.477	4	4
DNAJC1	64215	s34557	s34558	No Sig. Effect	0.257	-0.709	0.203	0.366	4	4	No Sig. Effect	0.4	-0.322	0.071	0.614	4	4
MTMR14	64419	s34722	s34723	No Sig. Effect	-0.003	0.373	0.397	0.658	4	4	No Sig. Effect	0.097	0.403	0.936	0.399	4	4
ALS2CR4	65062	s35183	s35185	Increased	-0.072	1.238	0.321	0.315	4	4	No Sig. Effect	-0.397	-0.529	0.676	0.337	4	4
C8orf33	65265	s35273	s35274	No Sig. Effect	0.038	-0.154	0.621	0.334	4	4	No Sig. Effect	0.425	0.826	0.326	0.054	4	4
DDRGK1	65992	s35321	s35323	No Sig. Effect	0.01	0.008	0.155	0.246	4	4	Decreased	-0.9	-1.263	0.373	0.85	4	4
LRFN4	78999	s35393	s35394	No Sig. Effect	0.626	0.532	0.733	0.363	4	4	No Sig. Effect	0.146	0.672	1.126	0.661	4	4
CAMKV	79012	s35419	s35420	Increased	1.096	-0.706	0.109	0.406	4	4	No Sig. Effect	0.323	-0.628	0.731	1.261	4	4
PVRIG	79037	s35463	s35464	No Sig. Effect	-0.69	-0.29	0.508	0.266	4	4	No Sig. Effect	0.019	-0.227	0.265	0.362	4	4
ZBED2	79413	s35779	s35781	No Sig. Effect	0.356	0.218	0.486	0.524	4	4	No Sig. Effect	-0.923	-0.507	0.423	0.935	4	4
MCPH1	79648	s36004	s36006	No Sig. Effect	0.831	0.128	0.081	0.344	4	4	No Sig. Effect	-0.045	-0.542	0.119	0.444	4	4
VEPH1	79674	s36071	s36072	Increased	1.161	-0.243	0.728	0.25	4	4	No Sig. Effect	-0.911	0.877	0.714	0.596	4	4
PYROXD1	79912	s36626	s36627	No Sig. Effect	0.502	0.154	0.506	0.748	4	4	No Sig. Effect	0.733	-0.804	0.243	0.379	4	4
DNAJB14	79982	s36766	s36768	No Sig. Effect	-0.36	0.787	0.234	0.319	4	4	No Sig. Effect	-0.214	-0.07	0.392	0.313	4	4
MAP3K19	80122	s224847	s36924	No Sig. Effect	-0.618	0.407	0.291	0.659	4	4	No Sig. Effect	0.299	0.407	1.626	0.389	4	4
ARMC9	80210	s37063	s37064	No Sig. Effect	-0.126	-0.913	0.148	0.329	4	4	No Sig. Effect	-0.232	-0.893	0.397	0.77	4	4
CXorf21	80231	s37105	s37106	No Sig. Effect	0.739	0.566	1.135	0.156	4	4	No Sig. Effect	0.015	-0.198	0.264	0.169	4	4
FAAP100	80233	s37112	s37113	No Sig. Effect	-0.003	-0.188	0.28	0.286	4	4	No Sig. Effect	-0.099	0.886	0.273	0.156	4	4
CFHR5	81494	s37574	s37575	Decreased	-0.217	-1.16	0.472	0.771	4	4	Increased	0.336	1.18	0.635	1.017	4	4
UNC93B1	81622	s200145	s227003	No Sig. Effect	-0.166	-0.251	0.483	0.115	4	4	No Sig. Effect	-0.211	-0.698	0.414	0.943	4	4
USP26	83844	s38203	s38205	No Sig. Effect	-0.011	-0.407	0.164	0.239	4	4	No Sig. Effect	0.277	0.083	0.211	0.47	4	4
ALKBH7	84266	s195461	s38765	No Sig. Effect	-0.574	0.036	0.456	0.322	4	4	No Sig. Effect	0.453	0.75	0.282	0.693	4	4
ACCS	84680	s39311	s39312	No Sig. Effect	-0.118	0.481	0.611	0.313	4	4	No Sig. Effect	0.162	-0.395	0.297	0.147	4	4
HINT2	84681	s39314	s39316	No Sig. Effect	0.003	-0.255	0.129	0.295	4	4	No Sig. Effect	0.949	-0.359	0.409	0.269	4	4
SERAC1	84947	s39730	s39731	No Sig. Effect	-0.57	0.588	0.129	0.485	4	4	Increased	1.255	0.748	0.34	0.198	4	4
TRIM5	85363	s39922	s39923	No Sig. Effect	0.319	0.064	0.181	0.233	4	4	No Sig. Effect	-0.55	0.233	0.254	0.354	4	4
MYLK2	85366	s39931	s39932	No Sig. Effect	0.541	0.407	0.514	0.35	4	4	No Sig. Effect	-0.951	-0.53	0.422	0.377	4	4
EFCAB11	90141	s40271	s40272	No Sig. Effect	0.259	-0.682	0.52	0.362	4	4	No Sig. Effect	-0.134	0.283	0.746	0.443	4	4
CREB3L1	90993	s40546	s40547	No Sig. Effect	0.893	0.154	0.459	0.244	4	4	No Sig. Effect	0.187	0.178	0.69	0.142	4	4
STRADA	92335	s40922	s40923	Decreased	-1.239	-0.196	0.643	0.141	4	4	No Sig. Effect	-0.081	-0.293	1.005	0.117	4	4
FNIP1	96459	s41305	s41306	No Sig. Effect	-0.068	-0.504	0.337	0.4	4	4	No Sig. Effect	-0.434	0.734	2.323	0.591	4	4
RDH13	112724	s41358	s41360	No Sig. Effect	0.784	-0.235	0.664	0.525	4	4	No Sig. Effect	-0.857	0.793	0.339	0.12	4	4
CHST14	113189	s41438	s41440	No Sig. Effect	-0.146	-0.308	0.264	0.494	4	4	No Sig. Effect	0.535	0.177	0.527	0.366	4	4
KIF12	113220	s41444	s41446	No Sig. Effect	0.684	0.552	0.58	0.269	4	4	No Sig. Effect	-0.201	-0.102	0.656	0.69	4	4
ERMAP	114625	s41564	s41566	No Sig. Effect	-0.988	-0.588	0.414	0.43	4	4	No Sig. Effect	-0.067	-0.203	0.481	0.36	4	4
C6orf72	116254	s41978	s41979	No Sig. Effect	0.134	-0.297	0.318	0.364	4	4	No Sig. Effect	0.415	-0.062	0.861	0.353	4	4
ANTXR2	118429	s42199	s42200	Decreased	-1.55	-0.138	0.364	0.506	4	4	No Sig. Effect	0.666	0.534	0.379	0.237	4	4
SDR9C7	121214	s223258	s223259	No Sig. Effect	0.752	0.393	0.6	0.196	4	4	No Sig. Effect	0.162	0.311	0.948	0.257	4	4
ANKS3	124401	s42727	s42728	Decreased	-1.144	-0.253	1.077	0.255	4	4	No Sig. Effect	0.291	0.004	0.255	0.599	4	4
C1orf162	128346	s43288	s43289	No Sig. Effect	-0.423	0.581	0.251	0.275	4	4	No Sig. Effect	-0.058	-0.543	0.302	0.461	4	4
CCDC64B	146439	s229940		No Sig. Effect	-0.015		0.34		4		No Sig. Effect	-0.336		0.417		4
SLC9B1	150159	s45383	s45384	No Sig. Effect	-0.015	-0.087	0.686	0.172	4	4	No Sig. Effect	0.505	-0.227	0.517	0.379	4	4
NFAM1	150372	s45432	s45433	No Sig. Effect	0.002	0.821	0.266	0.945	4	4	No Sig. Effect	-0.07	0.599	0.252	0.229	4	4
FGD5	152273	s45682	s45683	No Sig. Effect	0.055	-0.168	0.208	0.647	4	4	No Sig. Effect	-0.044	-0.881	0.317	1.013	4	4
C6orf94	153918	s225758	s225759	No Sig. Effect	0.029	0.174	0.144	0.275	4	4	No Sig. Effect	0.176	0.134	0.273	0.476	4	4
SAMD3	154075	s45841	s45843	No Sig. Effect	0.674	-0.897	0.086	0.204	4	4	No Sig. Effect	0.21	-0.395	0.482	0.69	4	4
IQUB	154865	s45896	s45897	No Sig. Effect	-0.233	-0.397	0.324	0.127	4	4	No Sig. Effect	-0.258	-0.252	0.453	0.28	4	4
AK8	158067	s46028	s46029	No Sig. Effect	-0.421	0.781	0.213	0.491	4	4	No Sig. Effect	-0.155	0.086	0.642	0.378	4	4
CLEC12A	160364	s46192	s46193	No Sig. Effect	-0.393	0.639	1.144	0.298	4	4	No Sig. Effect	-0.054	-0.226	0.234	0.442	4	4
XAGE3	170626	s195813	s195814	Decreased	0.434	-1.458	0.488	1.196	4	4	No Sig. Effect	-0.044	0.589	0.49	0.292	4	4
C8orf47	203111	s47482	s47483	No Sig. Effect	-0.631	0.297	0.67	0.281	4	4	Decreased	-0.13	-1.126	0.091	0.342	4	4
OR5M8	219484	s47656	s47657	No Sig. Effect	-0.56	0.13	0.174	0.242	4	4	No Sig. Effect	0.545	-0.079	0.256	0.423	4	4
C11orf66	220004	s47838	s47839	No Sig. Effect	0.567	-0.33	0.228	0.244	4	4	No Sig. Effect	0.294	-0.473	0.15	1.05	4	4
ZUFSP	221302	s48009	s48011	No Sig. Effect	-0.248	-0.16	0.416	0.524	4	4	No Sig. Effect	-0.407	-0.511	0.605	0.159	4	4
TWISTNB	221830	s48116	s48117	No Sig. Effect	0.059	0.531	1.074	0.492	4	4	No Sig. Effect	-0.504	-0.371	0.56	0.337	4	4
LPCAT4	254531	s48552	s48553	No Sig. Effect	0.275	-0.061	0.384	0.122	4	4	No Sig. Effect	0.579	-0.629	0.684	0.468	4	4
LRRC57	255252	s48639	s48641	No Sig. Effect	0.039	0.246	0.246	0.313	4	4	No Sig. Effect	0.105	-0.43	0.285	0.244	4	4
CCDC110	256309	s48760	s48761	No Sig. Effect	-0.034	0.623	0.359	0.35	4	4	Decreased	-0.051	-1.53	0.319	0.539	4	4
C9orf43	257169	s48861	s48862	Decreased	-1.292	0.018	0.477	0.541	4	4	No Sig. Effect	-0.471	0.138	0.313	0.479	4	4
MORN3	283385	s49216	s49217	No Sig. Effect	-0.176	-0.043	0.295	0.432	4	4	No Sig. Effect	-0.217	-0.315	0.617	0.407	4	4
SLC26A11	284129	s49512	s49513	No Sig. Effect	-0.783	-0.011	0.66	0.37	4	4	No Sig. Effect	-0.001	-0.139	0.24	0.549	4	4
C18orf62	284274	s49559	s49560	No Sig. Effect	0.379	0.149	0.356	0.306	4	4	No Sig. Effect	-0.39	-0.766	0.562	0.269	4	4
CYB561D1	284613	s49715	s49716	No Sig. Effect	-0.933	-0.168	0.336	0.504	4	4	No Sig. Effect	0.249	0.053	0.343	0.148	4	4
CCDC66	285331	s49890	s49891	No Sig. Effect	-0.465	-0.432	0.287	0.391	4	4	No Sig. Effect	-0.729	-0.139	0.144	0.529	4	4
COX18	285521	s49949	s49950	No Sig. Effect	-0.502	-0.185	0.159	0.313	4	4	Increased	1.097	0.247	0.705	0.154	4	4
CXorf59	286464	s46782	s46784	No Sig. Effect	-0.359	0.213	0.792	1.042	4	4	No Sig. Effect	0.279	-0.074	0.346	0.239	4	4
PRSS45	377047	s51775	s51776	No Sig. Effect	0.148	0.871	0.165	0.404	4	4	No Sig. Effect	0.814	-0.944	0.388	0.229	4	4
C8orf86	389649	s52517	s52518	No Sig. Effect	-0.133	-0.167	0.125	0.432	4	4	No Sig. Effect	0.376	-0.665	0.67	0.136	4	4
ASPDH	554235	s196698	s54742	No Sig. Effect	0.129	-0.618	0.387	0.139	4	4	No Sig. Effect	-0.088	0.11	0.456	0.471	4	4
GSTT2B	653689	s57740	s57741	No Sig. Effect	-0.658	0.389	0.141	0.54	4	4	No Sig. Effect	-0.057	-0.443	0.337	0.769	4	4
