# Supplementary material for: CFTR interactome mapping using the mammalian membrane two‐hybrid high‐throughput screening system
Source: Mol Syst Biol. 2022 Feb 14;18(2):e10629. doi: 10.15252/msb.202110629 (PMC8842165; doi:10.15252/msb.202110629)
Supplement: Supplementary file 12 — Dataset EV8 [file MSB-18-e10629-s001.xlsx]

## Sheet: CFTR Interactors
Prey Symbol	Prey Entrez	Prey ORF ID	Prey DESCRIPTION	MaMTH-HTS Interaction	WT Luciferase Test Result	Mutant Luciferase Test Result	WT Trafficking	F508 Trafficking	Co-IP Result	ACC_FLIPR Assay
A4GALT	53947	777	alpha 1 4-galactosyltransferase Chromosome:22	Mutant
AARSD1	80755	5376	alanyl-tRNA synthetase domain containing 1 Chromosome:17	WT	Unconfirmed	Unconfirmed
ABCC11	85320	9364	ATP-binding cassette sub-family C (CFTR/MRP) member 11 Chromosome:16	WT
ACCN4	55515	2933	acid-sensing (proton-gated) ion channel family member 4 Chromosome:2	Mutant	Confirmed	Unconfirmed	Decreased	Increased
ACCS	84680	7879	1-aminocyclopropane-1-carboxylate synthase homolog (Arabidopsis)(non-functional) Chromosome:11	WT	Confirmed	Unconfirmed	No Sig. Effect	No Sig. Effect
ACOT8	10005	53919	acyl-CoA thioesterase 8 Chromosome:20	WT and Mutant	Confirmed	Unconfirmed	No Sig. Effect	No Sig. Effect
ACRV1	56	1488	acrosomal vesicle protein 1 Chromosome:11	WT
ADAMTS1	9510	1994	ADAM metallopeptidase with thrombospondin type 1 motif 1 Chromosome:21	Mutant	Unconfirmed	Unconfirmed	Increased	No Sig. Effect
ADAT1	23536	4152	adenosine deaminase tRNA-specific 1 Chromosome:16	Mutant	Unconfirmed	Unconfirmed	No Sig. Effect	Increased
ADCYAP1	116	71692	adenylate cyclase activating polypeptide 1 (pituitary) Chromosome:18	WT	Unconfirmed	Confirmed	No Sig. Effect	Increased
ADRB3	155	72112	adrenergic beta-3- receptor Chromosome:8	WT	Unconfirmed	Unconfirmed	No Sig. Effect	No Sig. Effect
AFMID	125061	55073	arylformamidase Chromosome:17	WT
AGBL4	84871	54482	ATP/GTP binding protein-like 4 Chromosome:1	Mutant
AHCYL1	10768	55588	adenosylhomocysteinase-like 1 Chromosome:1	Mutant	Unconfirmed	Unconfirmed	No Sig. Effect	No Sig. Effect
AKR7A3	22977	8296	aldo-keto reductase family 7 member A3 (aflatoxin aldehyde reductase) Chromosome:1	Mutant	Confirmed	Confirmed	No Sig. Effect	No Sig. Effect	WT Confirmed
ALDOC	230	53027	aldolase C fructose-bisphosphate Chromosome:17	Mutant
ALKBH7	84266	4299	alkB alkylation repair homolog 7 (E. coli) Chromosome:19	WT and Mutant	Confirmed	Unconfirmed	No Sig. Effect	No Sig. Effect
ALS2CR4	65062	2286	transmembrane protein 237 Chromosome:2	Mutant	Unconfirmed	Unconfirmed	Increased	No Sig. Effect
ANKRD49	54851	12950	ankyrin repeat domain 49 Chromosome:11	Mutant
ANKS3	124401	11522	ankyrin repeat and sterile alpha motif domain containing 3 Chromosome:16	Mutant	Unconfirmed	Unconfirmed	Decreased	No Sig. Effect
ANTXR2	118429	13544	anthrax toxin receptor 2 Chromosome:4	WT	Unconfirmed	Unconfirmed	Decreased	No Sig. Effect
APOC2	344	5542	apolipoprotein C-II Chromosome:19	WT
ARFGAP3	26286	4400	ADP-ribosylation factor GTPase activating protein 3 Chromosome:22	Mutant	Confirmed	Confirmed	Decreased	No Sig. Effect	WT Unconfirmed	No Effect on WT and Mutant
ARHGAP8	23779	70392	Rho GTPase activating protein 8 Chromosome:22	Mutant	Confirmed	Unconfirmed
ARHGEF9	23229	54237	Cdc42 guanine nucleotide exchange factor (GEF) 9 Chromosome:X	WT and Mutant	Unconfirmed	Unconfirmed	No Sig. Effect	No Sig. Effect
ARMC9	80210	4376	armadillo repeat containing 9 Chromosome:2	Mutant	Unconfirmed	Unconfirmed	No Sig. Effect	No Sig. Effect
ASPDH	554235	14522	aspartate dehydrogenase domain containing Chromosome:19	Mutant	Confirmed	Unconfirmed	No Sig. Effect	No Sig. Effect
BACH1	571	10889	BTB and CNC homology 1 basic leucine zipper transcription factor 1 Chromosome:21	WT
BCAS1	8537	54536	breast carcinoma amplified sequence 1 Chromosome:20	Mutant
BDH2	56898	3853	3-hydroxybutyrate dehydrogenase type 2 Chromosome:4	Mutant
BEND5	79656	5150	BEN domain containing 5 Chromosome:1	WT
BHLHA15	168620	53666	basic helix-loop-helix family member a15 Chromosome:7	WT
C10orf107	219621	10579	chromosome 10 open reading frame 107 Chromosome:10	Mutant	Confirmed	Unconfirmed
C11orf66	220004	71408	protein phosphatase 1 regulatory subunit 32 Chromosome:11	Mutant	Unconfirmed	Confirmed	No Sig. Effect	No Sig. Effect	WT Confirmed	Affects Mutant
C12orf34	84915	71551	chromosome 12 open reading frame 34 Chromosome:12	Mutant	Unconfirmed	Unconfirmed
C14orf143	90141	3323	EF-hand calcium binding domain 11 Chromosome:14	WT and Mutant	Unconfirmed	Unconfirmed	No Sig. Effect	No Sig. Effect
C14orf48	256369	1974	long intergenic non-protein coding RNA 521 Chromosome:14	WT
C16orf73	254528	9266	chromosome 16 open reading frame 73 Chromosome:16	Mutant
C17orf70	80233	6790	chromosome 17 open reading frame 70 Chromosome:17	WT and Mutant	Confirmed	Confirmed	No Sig. Effect	No Sig. Effect
C18orf16	147429	71966	CHST9 antisense RNA 1 (non-protein coding) Chromosome:18	WT
C18orf62	284274	52625	chromosome 18 open reading frame 62 Chromosome:18	Mutant	Confirmed	Unconfirmed	No Sig. Effect	No Sig. Effect
C19orf34	255193	2247	CSNK1G2 antisense RNA 1 (non-protein coding) Chromosome:19	Mutant	Unconfirmed	Unconfirmed
C19orf38	255809	70862	chromosome 19 open reading frame 38 Chromosome:19	Mutant
C19orf46	163183	13667	chromosome 19 open reading frame 46 Chromosome:19	Mutant	Confirmed	Unconfirmed
C1orf162	128346	12967	chromosome 1 open reading frame 162 Chromosome:1	Mutant	Unconfirmed	Unconfirmed	No Sig. Effect	No Sig. Effect
C2orf50	130813	56507	chromosome 2 open reading frame 50 Chromosome:2	Mutant
C3orf55	152078	54269	chromosome 3 open reading frame 55 Chromosome:3	Mutant
C4orf21	55345	1524	chromosome 4 open reading frame 21 Chromosome:4	Mutant	Unconfirmed	Unconfirmed
C6orf129	154467	71881	coiled-coil domain containing 167 Chromosome:6	WT
C6orf203	51250	6389	chromosome 6 open reading frame 203 Chromosome:6	Mutant
C6orf72	116254	7409	chromosome 6 open reading frame 72 Chromosome:6	WT	Unconfirmed	Unconfirmed	No Sig. Effect	No Sig. Effect
C6orf94	153918	70815	zinc finger C2HC-type containing 1B Chromosome:6	Mutant	Unconfirmed	Unconfirmed	No Sig. Effect	No Sig. Effect
C7	730	14304	complement component 7 Chromosome:5	Mutant	Unconfirmed	Unconfirmed	Increased	No Sig. Effect
C7orf34	135927	1408	chromosome 7 open reading frame 34 Chromosome:7	Mutant
C8orf33	65265	6838	chromosome 8 open reading frame 33 Chromosome:8	WT	Confirmed	Unconfirmed	No Sig. Effect	No Sig. Effect
C8orf47	203111	70952	chromosome 8 open reading frame 47 Chromosome:8	WT	Confirmed	Confirmed	No Sig. Effect	Decreased	WT Confirmed	No Effect on WT and Mutant
C8orf86	389649	71053	chromosome 8 open reading frame 86 Chromosome:8	WT and Mutant	Unconfirmed	Unconfirmed	No Sig. Effect	No Sig. Effect
C9orf150	286343	11167	leucine rich adaptor protein 1-like Chromosome:9	Mutant	Unconfirmed	Unconfirmed
C9orf43	257169	1926	chromosome 9 open reading frame 43 Chromosome:9	WT and Mutant	Unconfirmed	Unconfirmed	Decreased	No Sig. Effect
C9orf68	55064	9242	spermatogenesis associated 6-like Chromosome:9	Mutant	Unconfirmed	Unconfirmed	No Sig. Effect	No Sig. Effect
C9orf80	58493	183	chromosome 9 open reading frame 80 Chromosome:9	Mutant
C9orf98	158067	9331	adenylate kinase 8 Chromosome:9	WT	Unconfirmed	Unconfirmed	No Sig. Effect	No Sig. Effect
CAB39L	81617	6618	calcium binding protein 39-like Chromosome:13	Mutant
CALM2	805	1	calmodulin 2 (phosphorylase kinase delta) Chromosome:2	Mutant
CAMKK1	84254	9298	calcium/calmodulin-dependent protein kinase kinase 1 alpha Chromosome:17	WT
CAMKV	79012	3170	CaM kinase-like vesicle-associated Chromosome:3	WT	Unconfirmed	Confirmed	Increased	No Sig. Effect
CAP1	10487	6002	CAP adenylate cyclase-associated protein 1 (yeast) Chromosome:1	WT and Mutant	Unconfirmed	Confirmed	No Sig. Effect	Increased
CAPZB	832	55949	capping protein (actin filament) muscle Z-line beta Chromosome:1	Mutant	Confirmed	Confirmed	Decreased	Decreased	WT Unconfirmed	Affects WT and Mutant
CASP1	834	13747	caspase 1 apoptosis-related cysteine peptidase Chromosome:11	Mutant
CASQ2	845	12885	calsequestrin 2 (cardiac muscle) Chromosome:1	Mutant
CBR4	84869	6566	carbonyl reductase 4 Chromosome:4	Mutant
CCDC110	256309	1701	coiled-coil domain containing 110 Chromosome:4	WT	Unconfirmed	Unconfirmed	No Sig. Effect	Decreased
CCDC146	57639	13209	coiled-coil domain containing 146 Chromosome:7	WT	Confirmed	Unconfirmed	No Sig. Effect	Increased
CCDC64B	146439	56938	coiled-coil domain containing 64B Chromosome:16	WT	Confirmed	Unconfirmed	No Sig. Effect	No Sig. Effect
CCDC66	285331	70389	coiled-coil domain containing 66 Chromosome:3	Mutant	Unconfirmed	Unconfirmed	No Sig. Effect	No Sig. Effect
CCDC9	26093	4112	coiled-coil domain containing 9 Chromosome:19	Mutant	Confirmed	Confirmed	No Sig. Effect	No Sig. Effect	WT Confirmed
CD22	933	56184	CD22 molecule Chromosome:19	Mutant
CD68	968	5882	CD68 molecule Chromosome:17	WT and Mutant
CEP55	55165	4717	centrosomal protein 55kDa Chromosome:10	Mutant	Unconfirmed	Unconfirmed	No Sig. Effect	No Sig. Effect
CFHR5	81494	53111	complement factor H-related 5 Chromosome:1	WT	Unconfirmed	Unconfirmed	Decreased	Increased
CGB	1082	12676	chorionic gonadotropin beta polypeptide Chromosome:19	WT	Unconfirmed	Unconfirmed	No Sig. Effect	No Sig. Effect
CGB2	114336	72088	chorionic gonadotropin beta polypeptide 2 Chromosome:19	WT
CGB5	93659	55933	chorionic gonadotropin beta polypeptide 5 Chromosome:19	WT	Unconfirmed	Unconfirmed
CGB8	94115	4865	chorionic gonadotropin beta polypeptide 8 Chromosome:19	WT	Unconfirmed	Unconfirmed
CGREF1	10669	8532	cell growth regulator with EF-hand domain 1 Chromosome:2	WT
CHCHD10	400916	71193	coiled-coil-helix-coiled-coil-helix domain containing 10 Chromosome:22	WT	Unconfirmed	Confirmed
CHMP2B	25978	2419	charged multivesicular body protein 2B Chromosome:3	WT
CHRFAM7A	89832	52695	CHRNA7 (cholinergic receptor nicotinic alpha 7 exons 5-10) and FAM7A (family with sequence similarity 7A exons A-E) fusion Chromosome:15	WT	Unconfirmed	Unconfirmed			WT Unconfirmed
CHRM4	1132	70837	cholinergic receptor muscarinic 4 Chromosome:11	WT	Unconfirmed	Unconfirmed	No Sig. Effect	No Sig. Effect
CHRNA7	1139	9943	cholinergic receptor nicotinic alpha 7 (neuronal) Chromosome:15	WT	Unconfirmed	Unconfirmed	No Sig. Effect	No Sig. Effect
CHST14	113189	11492	carbohydrate (N-acetylgalactosamine 4-0) sulfotransferase 14 Chromosome:15	WT and Mutant	Confirmed	Unconfirmed	No Sig. Effect	No Sig. Effect
CHST5	23563	70673	carbohydrate (N-acetylglucosamine 6-O) sulfotransferase 5 Chromosome:16	WT	Unconfirmed	Unconfirmed	No Sig. Effect	No Sig. Effect
CLCNKB	1188	12953	chloride channel voltage-sensitive Kb Chromosome:1	WT	Unconfirmed	Unconfirmed	No Sig. Effect	No Sig. Effect
CLEC10A	10462	10294	C-type lectin domain family 10 member A Chromosome:17	Mutant
CLEC12A	160364	54389	C-type lectin domain family 12 member A Chromosome:12	WT	Unconfirmed	Unconfirmed	No Sig. Effect	No Sig. Effect
CLEC7A	64581	14934	C-type lectin domain family 7 member A Chromosome:12	WT
CLIC1	1192	12240	chloride intracellular channel 1 Chromosome:6	Mutant
COASY	80347	8724	CoA synthase Chromosome:17	WT and Mutant
COL21A1	81578	54260	collagen type XXI alpha 1 Chromosome:6	WT
COL23A1	91522	11122	collagen type XXIII alpha 1 Chromosome:5	WT
COL9A1	1297	8643	collagen type IX alpha 1 Chromosome:6	WT	Unconfirmed	Unconfirmed	No Sig. Effect	No Sig. Effect
COPG	22820	12314	coatomer protein complex subunit gamma 1 Chromosome:3	Mutant
COX18	285521	71817	COX18 cytochrome c oxidase assembly homolog (S. cerevisiae) Chromosome:4	Mutant	Unconfirmed	Unconfirmed	No Sig. Effect	Increased
CRABP1	1381	1680	cellular retinoic acid binding protein 1 Chromosome:15	WT	Confirmed	Confirmed	No Sig. Effect	Increased	WT Confirmed	Affects WT (Mutant Not Tested)
CREB3L1	90993	7094	cAMP responsive element binding protein 3-like 1 Chromosome:11	WT	Confirmed	Confirmed	No Sig. Effect	No Sig. Effect		No Effect on WT and Mutant
CSHL1	1444	70929	chorionic somatomammotropin hormone-like 1 Chromosome:17	Mutant	Confirmed	Confirmed	No Sig. Effect	Increased	WT Unconfirmed	Affects Mutant
CUL1	8454	2342	cullin 1 Chromosome:7	WT
CUTC	51076	7895	cutC copper transporter homolog (E. coli) Chromosome:10	WT
CWC22	57703	71722	CWC22 spliceosome-associated protein homolog (S. cerevisiae) Chromosome:2	Mutant	Unconfirmed	Unconfirmed	Decreased	No Sig. Effect
CXorf1	9142	53865	chromosome X open reading frame 1 Chromosome:X	WT and Mutant
CXorf21	80231	13152	chromosome X open reading frame 21 Chromosome:X	WT	Confirmed	Unconfirmed	No Sig. Effect	No Sig. Effect
CXorf26	51260	3629	chromosome X open reading frame 26 Chromosome:X	Mutant	Confirmed	Confirmed	No Sig. Effect	Increased	WT Unconfirmed	No Effect on WT and Mutant
CXorf59	286464	71805	chromosome X open reading frame 59 Chromosome:X	WT	Unconfirmed	Unconfirmed	No Sig. Effect	No Sig. Effect
CYB561D1	284613	71973	cytochrome b-561 domain containing 1 Chromosome:1	Mutant	Confirmed	Confirmed	No Sig. Effect	No Sig. Effect
CYP4F12	66002	8514	cytochrome P450 family 4 subfamily F polypeptide 12 Chromosome:19	Mutant
DACH2	117154	55838	dachshund homolog 2 (Drosophila) Chromosome:X	WT
DARS2	55157	10512	aspartyl-tRNA synthetase 2 mitochondrial Chromosome:1	Mutant	Unconfirmed	Unconfirmed	No Sig. Effect	No Sig. Effect
DAZ3	57054	53063	deleted in azoospermia 3 Chromosome:Y	WT
DAZ4	57135	10611	deleted in azoospermia 4 Chromosome:Y	WT
DDRGK1	65992	7032	DDRGK domain containing 1 Chromosome:20	WT	Unconfirmed	Unconfirmed	No Sig. Effect	Decreased	WT Unconfirmed	No Effect on WT and Mutant
DDX19A	55308	3943	DEAD (Asp-Glu-Ala-Asp) box polypeptide 19A Chromosome:16	WT and Mutant	Confirmed	Confirmed	No Sig. Effect	No Sig. Effect	WT Confirmed	No Effect on WT and Mutant
DDX20	11218	2055	DEAD (Asp-Glu-Ala-Asp) box polypeptide 20 Chromosome:1	WT	Unconfirmed	Unconfirmed	No Sig. Effect	No Sig. Effect
DEF8	54849	734	differentially expressed in FDCP 8 homolog (mouse) Chromosome:16	WT
DEFB119	245932	14809	defensin beta 119 Chromosome:20	Mutant
DEGS1	8560	946	delta(4)-desaturase sphingolipid 1 Chromosome:1	WT and Mutant	Unconfirmed	Unconfirmed	No Sig. Effect	No Sig. Effect
DFNA5	1687	53167	deafness autosomal dominant 5 Chromosome:7	Mutant	Unconfirmed	Unconfirmed	No Sig. Effect	No Sig. Effect
DHX30	22907	9130	DEAH (Asp-Glu-Ala-His) box polypeptide 30 Chromosome:3	WT	Unconfirmed	Unconfirmed	Decreased	Increased
DKFZp761E198	91056	56182	adaptor-related protein complex 5 beta 1 subunit Chromosome:11	Mutant
DLX6	1750	13786	distal-less homeobox 6 Chromosome:7	Mutant
DNAJB14	79982	13126	DnaJ (Hsp40) homolog subfamily B member 14 Chromosome:4	Mutant	Unconfirmed	Unconfirmed	No Sig. Effect	No Sig. Effect
DNAJC1	64215	13211	DnaJ (Hsp40) homolog subfamily C member 1 Chromosome:10	Mutant	Confirmed	Unconfirmed	No Sig. Effect	No Sig. Effect
DOCK10	55619	316	dedicator of cytokinesis 10 Chromosome:2	WT	Unconfirmed	Unconfirmed	No Sig. Effect	No Sig. Effect
DPF3	8110	10925	D4 zinc and double PHD fingers family 3 Chromosome:14	Mutant	Unconfirmed	Unconfirmed	No Sig. Effect	No Sig. Effect
DPP7	29952	454	dipeptidyl-peptidase 7 Chromosome:9	WT	Unconfirmed	Unconfirmed	No Sig. Effect	No Sig. Effect
DQX1	165545	71629	DEAQ box RNA-dependent ATPase 1 Chromosome:2	WT
DRG1	4733	12820	developmentally regulated GTP binding protein 1 Chromosome:22	WT	Unconfirmed	Unconfirmed	Increased	No Sig. Effect
DSTN	11034	6588	destrin (actin depolymerizing factor) Chromosome:20	Mutant
DUSP7	1849	7862	dual specificity phosphatase 7 Chromosome:3	Mutant	Unconfirmed	Unconfirmed	No Sig. Effect	Decreased
EDF1	8721	737	endothelial differentiation-related factor 1 Chromosome:9	Mutant	Unconfirmed	Confirmed	No Sig. Effect	No Sig. Effect
EFCAB4A	283229	13524	EF-hand calcium binding domain 4A Chromosome:11	WT
EGLN3	112399	52628	egl nine homolog 3 (C. elegans) Chromosome:14	WT
EIF2C3	192669	11034	eukaryotic translation initiation factor 2C 3 Chromosome:1	Mutant
EIF4E3	317649	71211	eukaryotic translation initiation factor 4E family member 3 Chromosome:3	Mutant
EMG1	10436	13283	EMG1 nucleolar protein homolog (S. cerevisiae) Chromosome:12	Mutant	Unconfirmed	Unconfirmed	No Sig. Effect	No Sig. Effect
ENPP5	59084	1625	ectonucleotide pyrophosphatase/phosphodiesterase 5 (putative) Chromosome:6	WT and Mutant	Unconfirmed	Unconfirmed	Decreased	No Sig. Effect
EPHX1	2052	3800	epoxide hydrolase 1 microsomal (xenobiotic) Chromosome:1	WT	Confirmed	Unconfirmed	No Sig. Effect	No Sig. Effect
EPO	2056	71635	erythropoietin Chromosome:7	WT	Unconfirmed	Unconfirmed	No Sig. Effect	No Sig. Effect
ERCC6L	54821	4869	excision repair cross-complementing rodent repair deficiency complementation group 6-like Chromosome:X	Mutant
EREG	2069	70643	epiregulin Chromosome:4	Mutant
ERMAP	114625	52699	erythroblast membrane-associated protein (Scianna blood group) Chromosome:1	Mutant	Unconfirmed	Unconfirmed	No Sig. Effect	No Sig. Effect
ETFA	2108	535	electron-transfer-flavoprotein alpha polypeptide Chromosome:15	Mutant	Unconfirmed	Unconfirmed	No Sig. Effect	No Sig. Effect
EVL	51466	9744	Enah/Vasp-like Chromosome:14	Mutant	Unconfirmed	Unconfirmed	No Sig. Effect	No Sig. Effect
FABP2	2169	13983	fatty acid binding protein 2 intestinal Chromosome:4	Mutant
FAM102A	399665	11414	family with sequence similarity 102 member A Chromosome:9	WT
FAM153C	653316	56029	family with sequence similarity 153 member C pseudogene Chromosome:5	WT
FAM175A	84142	11286	family with sequence similarity 175 member A Chromosome:4	WT and Mutant	Unconfirmed	Unconfirmed
FAM19A3	284467	53544	family with sequence similarity 19 (chemokine (C-C motif)-like) member A3 Chromosome:1	Mutant
FAM26E	254228	10097	family with sequence similarity 26 member E Chromosome:6	Mutant	Unconfirmed	Unconfirmed
FAM54A	113115	12049	family with sequence similarity 54 member A Chromosome:6	WT
FAM59A	64762	56681	family with sequence similarity 59 member A Chromosome:18	Mutant
FAM9C	171484	55939	family with sequence similarity 9 member C Chromosome:X	Mutant
FANCB	2187	70636	Fanconi anemia complementation group B Chromosome:X	WT	Unconfirmed	Unconfirmed	No Sig. Effect	No Sig. Effect
FASTKD2	22868	2429	FAST kinase domains 2 Chromosome:2	WT
FBXO11	80204	54835	F-box protein 11 Chromosome:2	WT	Unconfirmed	Unconfirmed
FCGR3A	2214	8370	Fc fragment of IgG low affinity IIIa receptor (CD16a) Chromosome:1	WT	Unconfirmed	Unconfirmed	Decreased	No Sig. Effect
FCHO1	23149	55475	FCH domain only 1 Chromosome:19	Mutant
FGD5	152273	9261	FYVE RhoGEF and PH domain containing 5 Chromosome:3	Mutant	Unconfirmed	Unconfirmed	No Sig. Effect	No Sig. Effect
FGL2	10875	12905	fibrinogen-like 2 Chromosome:7	WT and Mutant	Confirmed	Confirmed	Decreased	No Sig. Effect	WT and Mutant Confirmed	Affects WT and Mutant
FHL2	2274	5965	four and a half LIM domains 2 Chromosome:2	Mutant
FKBP6	8468	10177	FK506 binding protein 6 36kDa Chromosome:7	WT and Mutant	Confirmed	Confirmed	No Sig. Effect	No Sig. Effect	WT Unconfirmed	Affects Mutant
FKBP7	51661	3102	FK506 binding protein 7 Chromosome:2	Mutant
FMOD	2331	8440	fibromodulin Chromosome:1	WT
FNIP1	96459	3685	folliculin interacting protein 1 Chromosome:5	WT	Unconfirmed	Unconfirmed	No Sig. Effect	No Sig. Effect
FNTA	2339	55296	farnesyltransferase CAAX box alpha Chromosome:8	Mutant
GABRG2	2566	71559	gamma-aminobutyric acid (GABA) A receptor gamma 2 Chromosome:5	Mutant
GADD45B	4616	53604	growth arrest and DNA-damage-inducible beta Chromosome:19	Mutant
GCKR	2646	54784	glucokinase (hexokinase 4) regulator Chromosome:2	WT
GCLM	2730	10567	glutamate-cysteine ligase modifier subunit Chromosome:1	WT
GDAP2	54834	2402	ganglioside induced differentiation associated protein 2 Chromosome:1	WT
GGA1	26088	13573	golgi-associated gamma adaptin ear containing ARF binding protein 1 Chromosome:22	WT	Unconfirmed	Confirmed	No Sig. Effect	No Sig. Effect
GIMAP4	55303	13035	GTPase IMAP family member 4 Chromosome:7	Mutant	Unconfirmed	Unconfirmed	No Sig. Effect	No Sig. Effect
GINS3	64785	4758	GINS complex subunit 3 (Psf3 homolog) Chromosome:16	WT
GLTSCR2	29997	4916	glioma tumor suppressor candidate region gene 2 Chromosome:19	WT	Unconfirmed	Unconfirmed	Increased	No Sig. Effect
GNAS	2778	8993	GNAS complex locus Chromosome:20	WT
GNAZ	2781	14619	guanine nucleotide binding protein (G protein) alpha z polypeptide Chromosome:22	Mutant	Unconfirmed	Unconfirmed	No Sig. Effect	No Sig. Effect
GNB2	2783	6885	guanine nucleotide binding protein (G protein) beta polypeptide 2 Chromosome:7	Mutant	Unconfirmed	Unconfirmed	No Sig. Effect	No Sig. Effect
GPX1	2876	3534	glutathione peroxidase 1 Chromosome:3	Mutant
GSTO1	9446	3290	glutathione S-transferase omega 1 Chromosome:10	WT and Mutant
GSTT2	2953	7985	glutathione S-transferase theta 2 Chromosome:22	Mutant
GSTT2B	653689	71262	glutathione S-transferase theta 2B (gene/pseudogene) Chromosome:22	Mutant	Confirmed	Confirmed	No Sig. Effect	No Sig. Effect	WT Confirmed	Affects Mutant
GTF2F1	2962	3310	general transcription factor IIF polypeptide 1 74kDa Chromosome:19	Mutant	Unconfirmed	Unconfirmed	No Sig. Effect	No Sig. Effect
HACL1	26061	3719	2-hydroxyacyl-CoA lyase 1 Chromosome:3	WT
HAUS4	54930	3863	HAUS augmin-like complex subunit 4 Chromosome:14	Mutant	Unconfirmed	Unconfirmed
HDDC3	374659	9850	HD domain containing 3 Chromosome:15	Mutant
HEYL	26508	5019	hairy/enhancer-of-split related with YRPW motif-like Chromosome:1	Mutant	Unconfirmed	Unconfirmed	No Sig. Effect	No Sig. Effect
HHIPL2	79802	2601	HHIP-like 2 Chromosome:1	WT
HINT2	84681	11595	histidine triad nucleotide binding protein 2 Chromosome:9	WT and Mutant	Confirmed	Unconfirmed	No Sig. Effect	No Sig. Effect
HIST1H2BF	8343	55747	histone cluster 1 H2bf Chromosome:6	Mutant
HK1	3098	4566	hexokinase 1 Chromosome:10	WT	Unconfirmed	Unconfirmed	No Sig. Effect	No Sig. Effect
HMMR	3161	55879	hyaluronan-mediated motility receptor (RHAMM) Chromosome:5	Mutant	Unconfirmed	Unconfirmed	No Sig. Effect	No Sig. Effect
HNMT	3176	13091	histamine N-methyltransferase Chromosome:2	Mutant
HOMER3	9454	7127	homer homolog 3 (Drosophila) Chromosome:19	WT	Confirmed	Unconfirmed	Decreased	No Sig. Effect
HSD17B2	3294	6494	hydroxysteroid (17-beta) dehydrogenase 2 Chromosome:16	Mutant	Unconfirmed	Unconfirmed	No Sig. Effect	Decreased
HSPA14	51182	12374	heat shock 70kDa protein 14 Chromosome:10	WT
HSPD1	3329	4079	heat shock 60kDa protein 1 (chaperonin) Chromosome:2	WT and Mutant	Unconfirmed	Unconfirmed	No Sig. Effect	No Sig. Effect
HTATIP2	10553	436	HIV-1 Tat interactive protein 2 30kDa Chromosome:11	Mutant
HTR5A	3361	53606	5-hydroxytryptamine (serotonin) receptor 5A G protein-coupled Chromosome:7	WT	Unconfirmed	Unconfirmed	No Sig. Effect	No Sig. Effect
IGK@	50802	7743	immunoglobulin kappa locus Chromosome:2	WT	Unconfirmed	Unconfirmed
IGKC	3514	13737	immunoglobulin kappa constant Chromosome:2	WT	Unconfirmed	Unconfirmed
IGKV1-5	28299	13244	immunoglobulin kappa variable 1-5 Chromosome:2	WT
IGKV2-24	28923	70407	immunoglobulin kappa variable 2-24 Chromosome:2	WT	Unconfirmed	Unconfirmed
IGLV4-3	28786	12625	immunoglobulin lambda variable 4-3 Chromosome:22	WT
IKZF2	22807	9413	IKAROS family zinc finger 2 (Helios) Chromosome:2	WT	Unconfirmed	Unconfirmed	Decreased	No Sig. Effect
IL12RB1	3594	8480	interleukin 12 receptor beta 1 Chromosome:19	WT
IL13	3596	55758	interleukin 13 Chromosome:5	Mutant	Unconfirmed	Unconfirmed	No Sig. Effect	No Sig. Effect
IL1F6	27179	70082	interleukin 36 alpha Chromosome:2	Mutant
INHBA	3624	5187	inhibin beta A Chromosome:7	WT
INTU	27152	54892	inturned planar cell polarity effector homolog (Drosophila) Chromosome:4	Mutant
IQUB	154865	56482	IQ motif and ubiquitin domain containing Chromosome:7	WT and Mutant	Unconfirmed	Unconfirmed	No Sig. Effect	No Sig. Effect
ISOC1	51015	7304	isochorismatase domain containing 1 Chromosome:5	Mutant	Confirmed	Unconfirmed	No Sig. Effect	No Sig. Effect
ITM2C	81618	8303	integral membrane protein 2C Chromosome:2	Mutant
KATNAL1	84056	3219	katanin p60 subunit A-like 1 Chromosome:13	WT
KDELC2	143888	1985	KDEL (Lys-Asp-Glu-Leu) containing 2 Chromosome:11	WT and Mutant
KIAA0495	57212	71661	TP73 antisense RNA 1 (non-protein coding) Chromosome:1	WT
KIAA1539	80256	4302	family with sequence similarity 214 member B Chromosome:9	Mutant
KIF12	113220	2969	kinesin family member 12 Chromosome:9	Mutant	Unconfirmed	Unconfirmed	No Sig. Effect	No Sig. Effect
KLHDC7B	113730	6724	kelch domain containing 7B Chromosome:22	Mutant
KLHL18	23276	10111	kelch-like 18 (Drosophila) Chromosome:3	WT	Confirmed	Confirmed	No Sig. Effect	No Sig. Effect	WT Unconfirmed	Affects Mutant
KLK14	43847	71054	kallikrein-related peptidase 14 Chromosome:19	WT	Unconfirmed	Unconfirmed	No Sig. Effect	No Sig. Effect
KLRAQ1	129285	54019	protein phosphatase 1 regulatory subunit 21 Chromosome:2	WT
KPNA5	3841	10677	karyopherin alpha 5 (importin alpha 6) Chromosome:6	WT
KRT13	3860	54296	keratin 13 Chromosome:17	WT	Unconfirmed	Unconfirmed	No Sig. Effect	Increased
KRT31	3881	56141	keratin 31 Chromosome:17	WT
KRTAP26-1	388818	10781	keratin associated protein 26-1 Chromosome:21	WT
LCMT1	51451	7303	leucine carboxyl methyltransferase 1 Chromosome:16	Mutant
LGALS14	56891	13142	lectin galactoside-binding soluble 14 Chromosome:19	Mutant	Confirmed	Unconfirmed	Decreased	No Sig. Effect
LGALS2	3957	12112	lectin galactoside-binding soluble 2 Chromosome:22	Mutant	Unconfirmed	Unconfirmed	No Sig. Effect	No Sig. Effect
LGALS9	3965	52887	lectin galactoside-binding soluble 9 Chromosome:17	Mutant
LIAS	11019	13362	lipoic acid synthetase Chromosome:4	WT
LMBR1L	55716	248	limb region 1 homolog (mouse)-like Chromosome:12	Mutant
LMX1B	4010	13957	LIM homeobox transcription factor 1 beta Chromosome:9	Mutant	Unconfirmed	Unconfirmed	No Sig. Effect	No Sig. Effect
LOC100287428	100287428	5304	paraneoplastic Ma antigen family member 6C Chromosome:X	WT
LOC253724	253724	70338	Grp94 neighboring nucleotidase pseudogene Chromosome:12	WT	Unconfirmed	Unconfirmed
LOC285735	285735	71816	long intergenic non-protein coding RNA 326 Chromosome:6	WT and Mutant	Unconfirmed	Unconfirmed
LOC441178	441178	71975	uncharacterized LOC441178 Chromosome:6	WT
LOC494141	494141	13344	mitochondrial carrier triple repeat 1 pseudogene Chromosome:11	WT	Unconfirmed	Confirmed
LOC541473	541473	8678	FK506 binding protein 6 36kDa pseudogene Chromosome:7	WT
LOC641367	641367	70386	cyclin Y-like 1 pseudogene Chromosome:19	WT	Confirmed	Confirmed			WT Unconfirmed
LPCAT4	254531	71307	lysophosphatidylcholine acyltransferase 4 Chromosome:15	Mutant	Confirmed	Unconfirmed	No Sig. Effect	No Sig. Effect
LRFN4	78999	7572	leucine rich repeat and fibronectin type III domain containing 4 Chromosome:11	WT	Unconfirmed	Unconfirmed	No Sig. Effect	No Sig. Effect	WT Unconfirmed
LRRC37B	114659	54114	leucine rich repeat containing 37B Chromosome:17	WT
LRRC57	255252	12004	leucine rich repeat containing 57 Chromosome:15	WT	Unconfirmed	Confirmed	No Sig. Effect	No Sig. Effect	WT Unconfirmed	Affects Mutant
LSP1	4046	3734	lymphocyte-specific protein 1 Chromosome:11	WT and Mutant	Confirmed	Confirmed	Increased	No Sig. Effect
LUM	4060	13214	lumican Chromosome:12	WT
MAGEB2	4113	1580	melanoma antigen family B 2 Chromosome:X	Mutant
MAGEC3	139081	52769	melanoma antigen family C 3 Chromosome:X	WT
MAN1A1	4121	14336	mannosidase alpha class 1A member 1 Chromosome:6	Mutant
MC3R	4159	55958	melanocortin 3 receptor Chromosome:20	Mutant	Unconfirmed	Unconfirmed	No Sig. Effect	No Sig. Effect
MCCC2	64087	12296	methylcrotonoyl-CoA carboxylase 2 (beta) Chromosome:5	WT
MCPH1	79648	1632	microcephalin 1 Chromosome:8	Mutant	Unconfirmed	Unconfirmed	No Sig. Effect	No Sig. Effect
MED11	400569	70964	mediator complex subunit 11 Chromosome:17	Mutant
METTL14	57721	4649	methyltransferase like 14 Chromosome:4	WT
METTL2A	339175	5643	methyltransferase like 2A Chromosome:17	WT and Mutant
MFI2	4241	8871	antigen p97 (melanoma associated) identified by monoclonal antibodies 133.2 and 96.5 Chromosome:3	Mutant
MGAT5B	146664	14249	mannosyl (alpha-1 6-)-glycoprotein beta-1 6-N-acetyl-glucosaminyltransferase isozyme B Chromosome:17	WT and Mutant
MGC16703	113691	6689	tubulin alpha pseudogene Chromosome:22	Mutant
MGC2752	65996	56598	CENPB DNA-binding domains containing 1 pseudogene Chromosome:19	WT and Mutant	Unconfirmed	Unconfirmed
MGC45922	284365	13537	uncharacterized LOC284365 Chromosome:19	WT	Unconfirmed	Unconfirmed
MGP	4256	5563	matrix Gla protein Chromosome:12	Mutant
MIER2	54531	9505	mesoderm induction early response 1 family member 2 Chromosome:19	WT and Mutant	Unconfirmed	Unconfirmed	No Sig. Effect	Increased & Decreased
MORN3	283385	10821	MORN repeat containing 3 Chromosome:12	WT	Confirmed	Unconfirmed	No Sig. Effect	No Sig. Effect
MOS	4342	13876	v-mos Moloney murine sarcoma viral oncogene homolog Chromosome:8	Mutant	Unconfirmed	Unconfirmed	No Sig. Effect	No Sig. Effect
MPI	4351	7786	mannose phosphate isomerase Chromosome:15	WT
MREG	55686	10074	melanoregulin Chromosome:2	WT	Unconfirmed	Unconfirmed	No Sig. Effect	No Sig. Effect
MRPS27	23107	9662	mitochondrial ribosomal protein S27 Chromosome:5	WT
MSH4	4438	1980	mutS homolog 4 (E. coli) Chromosome:1	Mutant	Unconfirmed	Unconfirmed	No Sig. Effect	No Sig. Effect
MST4	51765	9046	serine/threonine protein kinase MST4 Chromosome:X	WT	Unconfirmed	Unconfirmed	No Sig. Effect	No Sig. Effect
MTMR14	64419	11764	myotubularin related protein 14 Chromosome:3	Mutant	Unconfirmed	Unconfirmed	No Sig. Effect	No Sig. Effect
MYADM	91663	7002	myeloid-associated differentiation marker Chromosome:19	Mutant
MYEOV	26579	7013	myeloma overexpressed (in a subset of t(11;14) positive multiple myelomas) Chromosome:11	WT
MYLK2	85366	13986	myosin light chain kinase 2 Chromosome:20	WT	Unconfirmed	Unconfirmed	No Sig. Effect	No Sig. Effect
MYOG	4656	11922	myogenin (myogenic factor 4) Chromosome:1	WT
NAA10	8260	13774	N(alpha)-acetyltransferase 10 NatA catalytic subunit Chromosome:X	Mutant
NBLA00301	79804	55975	Nbla00301 Chromosome:4	Mutant	Unconfirmed	Unconfirmed
NCCRP1	342897	14526	non-specific cytotoxic cell receptor protein 1 homolog (zebrafish) Chromosome:19	WT
NEU4	129807	54062	sialidase 4 Chromosome:2	Mutant
NFAM1	150372	11142	NFAT activating protein with ITAM motif 1 Chromosome:22	Mutant	Unconfirmed	Unconfirmed	No Sig. Effect	No Sig. Effect
NFIL3	4783	2712	nuclear factor interleukin 3 regulated Chromosome:9	Mutant
NFKBIL2	4796	4767	tonsoku-like DNA repair protein Chromosome:8	Mutant
NHEDC1	150159	1723	solute carrier family 9 subfamily B (NHA1 cation proton antiporter 1) member 1 Chromosome:4	WT	Unconfirmed	Unconfirmed	No Sig. Effect	No Sig. Effect
NHLH2	4808	52659	nescient helix loop helix 2 Chromosome:1	Mutant
NIT2	56954	13143	nitrilase family member 2 Chromosome:3	Mutant	Unconfirmed	Unconfirmed	No Sig. Effect	No Sig. Effect
NOD1	10392	2450	nucleotide-binding oligomerization domain containing 1 Chromosome:7	Mutant
NRIP3	56675	5012	nuclear receptor interacting protein 3 Chromosome:11	WT	Unconfirmed	Confirmed	No Sig. Effect	No Sig. Effect
NUDT1	4521	13417	nudix (nucleoside diphosphate linked moiety X)-type motif 1 Chromosome:7	Mutant
OLFM4	10562	54142	olfactomedin 4 Chromosome:13	WT
OPTN	10133	9787	optineurin Chromosome:10	WT
OR5M8	219484	70611	olfactory receptor family 5 subfamily M member 8 Chromosome:11	Mutant	Unconfirmed	Unconfirmed	No Sig. Effect	No Sig. Effect
OR7E91P	79315	7385	olfactory receptor family 7 subfamily E member 91 pseudogene Chromosome:2	Mutant
OSTM1	28962	71228	osteopetrosis associated transmembrane protein 1 Chromosome:6	Mutant	Unconfirmed	Unconfirmed	No Sig. Effect	No Sig. Effect
OTC	5009	71569	ornithine carbamoyltransferase Chromosome:X	Mutant
OTUD6A	139562	70521	OTU domain containing 6A Chromosome:X	Mutant
P2RY6	5031	6794	pyrimidinergic receptor P2Y G-protein coupled 6 Chromosome:11	WT
PBX3	5090	1078	pre-B-cell leukemia homeobox 3 Chromosome:9	Mutant
PBX4	80714	53279	pre-B-cell leukemia homeobox 4 Chromosome:19	Mutant
PCP4L1	654790	70679	Purkinje cell protein 4 like 1 Chromosome:1	Mutant
PDHA1	5160	4683	pyruvate dehydrogenase (lipoamide) alpha 1 Chromosome:X	Mutant	Unconfirmed	Unconfirmed	No Sig. Effect	Increased
PDIA3	2923	13274	protein disulfide isomerase family A member 3 Chromosome:15	Mutant	Confirmed	Confirmed	No Sig. Effect	No Sig. Effect
PDS5B	23047	8709	PDS5 regulator of cohesion maintenance homolog B (S. cerevisiae) Chromosome:13	WT
PGAP2	27315	5929	post-GPI attachment to proteins 2 Chromosome:11	WT	Unconfirmed	Unconfirmed	No Sig. Effect	No Sig. Effect
PHF17	79960	9693	PHD finger protein 17 Chromosome:4	Mutant
PIK3R5	23533	9525	phosphoinositide-3-kinase regulatory subunit 5 Chromosome:17	Mutant	Unconfirmed	Unconfirmed	Increased	No Sig. Effect
PISD	23761	5936	phosphatidylserine decarboxylase Chromosome:22	Mutant	Unconfirmed	Unconfirmed
PLEKHB2	55041	7021	pleckstrin homology domain containing family B (evectins) member 2 Chromosome:2	Mutant
PNMA1	9240	10320	paraneoplastic Ma antigen 1 Chromosome:14	Mutant	Unconfirmed	Unconfirmed	No Sig. Effect	No Sig. Effect
PNP	4860	53038	purine nucleoside phosphorylase Chromosome:14	WT
POLE	5426	12663	polymerase (DNA directed) epsilon Chromosome:12	Mutant
POU5F1	5460	54218	POU class 5 homeobox 1 Chromosome:6	Mutant	Unconfirmed	Unconfirmed	No Sig. Effect	No Sig. Effect
PRAF2	11230	6240	PRA1 domain family member 2 Chromosome:X	WT	Confirmed	Confirmed	No Sig. Effect	No Sig. Effect	WT Confirmed	No Effect on WT and Mutant
PRDM1	639	52831	PR domain containing 1 with ZNF domain Chromosome:6	WT and Mutant
PRDM4	11108	10103	PR domain containing 4 Chromosome:12	Mutant	Unconfirmed	Unconfirmed	No Sig. Effect	No Sig. Effect
PROKR1	10887	52719	prokineticin receptor 1 Chromosome:2	Mutant
PRR5-ARHGAP8	553158	54977	PRR5-ARHGAP8 readthrough Chromosome:22	Mutant
PRSS45	377047	56895	protease serine 45 Chromosome:3	Mutant	Unconfirmed	Unconfirmed	No Sig. Effect	No Sig. Effect
PSMD4	5710	3169	proteasome (prosome macropain) 26S subunit non-ATPase 4 Chromosome:1	WT
PTCD1	26024	55918	pentatricopeptide repeat domain 1 Chromosome:7	Mutant
PTTG1	9232	71964	pituitary tumor-transforming 1 Chromosome:5	WT	Unconfirmed	Unconfirmed	Decreased	No Sig. Effect
PVRIG	79037	14348	poliovirus receptor related immunoglobulin domain containing Chromosome:7	WT and Mutant	Unconfirmed	Unconfirmed	No Sig. Effect	No Sig. Effect
PWP2	5822	6122	PWP2 periodic tryptophan protein homolog (yeast) Chromosome:21	WT and Mutant	Unconfirmed	Unconfirmed	No Sig. Effect	No Sig. Effect
PYROXD1	79912	7424	pyridine nucleotide-disulphide oxidoreductase domain 1 Chromosome:12	Mutant	Unconfirmed	Unconfirmed	No Sig. Effect	No Sig. Effect
RASL10B	91608	11226	RAS-like family 10 member B Chromosome:17	WT
RBM14	10432	3145	RNA binding motif protein 14 Chromosome:11	Mutant	Unconfirmed	Unconfirmed	No Sig. Effect	No Sig. Effect
RDH12	145226	8245	retinol dehydrogenase 12 (all-trans/9-cis/11-cis) Chromosome:14	Mutant
RDH13	112724	6619	retinol dehydrogenase 13 (all-trans/9-cis) Chromosome:19	Mutant	Unconfirmed	Unconfirmed	No Sig. Effect	No Sig. Effect
RFWD3	55159	10944	ring finger and WD repeat domain 3 Chromosome:16	Mutant	Unconfirmed	Unconfirmed	No Sig. Effect	No Sig. Effect
RGS13	6003	887	regulator of G-protein signaling 13 Chromosome:1	WT
RND3	390	1095	Rho family GTPase 3 Chromosome:2	Mutant
RNF139	11236	7919	ring finger protein 139 Chromosome:8	Mutant
RPS6KB2	6199	70901	ribosomal protein S6 kinase 70kDa polypeptide 2 Chromosome:11	Mutant
RRS1	23212	5387	RRS1 ribosome biogenesis regulator homolog (S. cerevisiae) Chromosome:8	Mutant
SAMD3	154075	9245	sterile alpha motif domain containing 3 Chromosome:6	WT	Unconfirmed	Unconfirmed	No Sig. Effect	No Sig. Effect
SAMD4B	55095	14189	sterile alpha motif domain containing 4B Chromosome:19	WT
SCAMP1	9522	6337	secretory carrier membrane protein 1 Chromosome:5	Mutant	Unconfirmed	Unconfirmed	No Sig. Effect	No Sig. Effect
SCN2B	6327	10158	sodium channel voltage-gated type II beta subunit Chromosome:11	Mutant	Unconfirmed	Unconfirmed	No Sig. Effect	No Sig. Effect
SDHA	6389	13558	succinate dehydrogenase complex subunit A flavoprotein (Fp) Chromosome:5	WT	Unconfirmed	Unconfirmed	Increased & Decreased	No Sig. Effect
SDR9C7	121214	71756	short chain dehydrogenase/reductase family 9C member 7 Chromosome:12	Mutant	Unconfirmed	Unconfirmed	No Sig. Effect	No Sig. Effect
SEC22C	9117	5110	SEC22 vesicle trafficking protein homolog C (S. cerevisiae) Chromosome:3	WT	Confirmed	Unconfirmed	No Sig. Effect	Decreased
SEMA3E	9723	72213	sema domain immunoglobulin domain (Ig) short basic domain secreted (semaphorin) 3E Chromosome:7	WT	Unconfirmed	Unconfirmed	No Sig. Effect	No Sig. Effect
SERAC1	84947	13399	serine active site containing 1 Chromosome:6	WT	Unconfirmed	Unconfirmed	No Sig. Effect	Increased	WT Unconfirmed
SERPINA3	12	2498	serpin peptidase inhibitor clade A (alpha-1 antiproteinase antitrypsin) member 3 Chromosome:14	Mutant
SERPINA4	5267	7687	serpin peptidase inhibitor clade A (alpha-1 antiproteinase antitrypsin) member 4 Chromosome:14	Mutant
SERPINB10	5273	55799	serpin peptidase inhibitor clade B (ovalbumin) member 10 Chromosome:18	Mutant
SERPIND1	3053	2023	serpin peptidase inhibitor clade D (heparin cofactor) member 1 Chromosome:22	Mutant	Unconfirmed	Unconfirmed	No Sig. Effect	No Sig. Effect
SERPING1	710	369	serpin peptidase inhibitor clade G (C1 inhibitor) member 1 Chromosome:11	Mutant
SH3BP4	23677	11804	SH3-domain binding protein 4 Chromosome:2	WT	Unconfirmed	Unconfirmed	Decreased	No Sig. Effect
SHC1	6464	7372	SHC (Src homology 2 domain containing) transforming protein 1 Chromosome:1	WT	Confirmed	Confirmed	No Sig. Effect	No Sig. Effect
SLC10A1	6554	14031	solute carrier family 10 (sodium/bile acid cotransporter family) member 1 Chromosome:14	Mutant	Unconfirmed	Unconfirmed	No Sig. Effect	No Sig. Effect
SLC10A6	345274	55791	solute carrier family 10 (sodium/bile acid cotransporter family) member 6 Chromosome:4	WT
SLC14A1	6563	11670	solute carrier family 14 (urea transporter) member 1 (Kidd blood group) Chromosome:18	Mutant	Unconfirmed	Unconfirmed	No Sig. Effect	Increased
SLC26A11	284129	11148	solute carrier family 26 member 11 Chromosome:17	WT	Confirmed	Unconfirmed	No Sig. Effect	No Sig. Effect
SLC33A1	9197	7235	solute carrier family 33 (acetyl-CoA transporter) member 1 Chromosome:3	Mutant	Confirmed	Confirmed	Decreased	No Sig. Effect		No Effect on WT and Mutant
SLC35B4	84912	5725	solute carrier family 35 member B4 Chromosome:7	WT
SLC38A7	55238	3619	solute carrier family 38 member 7 Chromosome:16	Mutant	Unconfirmed	Unconfirmed	No Sig. Effect	No Sig. Effect
SLC44A5	204962	1914	solute carrier family 44 member 5 Chromosome:1	WT and Mutant	Unconfirmed	Unconfirmed
SLC7A10	56301	9898	solute carrier family 7 (neutral amino acid transporter light chain asc system) member 10 Chromosome:19	WT and Mutant	Unconfirmed	Unconfirmed
SMARCD1	6602	6722	SWI/SNF related matrix associated actin dependent regulator of chromatin subfamily d member 1 Chromosome:12	Mutant	Unconfirmed	Unconfirmed	No Sig. Effect	No Sig. Effect
SMYD1	150572	54271	SET and MYND domain containing 1 Chromosome:2	WT
SMYD3	64754	495	SET and MYND domain containing 3 Chromosome:1	Mutant
SNRPN	6638	3905	small nuclear ribonucleoprotein polypeptide N Chromosome:15	WT and Mutant	Unconfirmed	Unconfirmed
SORBS3	10174	9108	sorbin and SH3 domain containing 3 Chromosome:8	WT
SOX15	6665	914	SRY (sex determining region Y)-box 15 Chromosome:17	Mutant	Unconfirmed	Unconfirmed	No Sig. Effect	No Sig. Effect
SPEF1	25876	1219	sperm flagellar 1 Chromosome:20	Mutant
SPSB3	90864	70385	splA/ryanodine receptor domain and SOCS box containing 3 Chromosome:16	WT
SRP68	6730	12621	signal recognition particle 68kDa Chromosome:17	Mutant	Unconfirmed	Unconfirmed	No Sig. Effect	No Sig. Effect
ST6GALNAC1	55808	1209	ST6 (alpha-N-acetyl-neuraminyl-2 3-beta-galactosyl-1 3)-N-acetylgalactosaminide alpha-2 6-sialyltransferase 1 Chromosome:17	WT and Mutant	Confirmed	Confirmed	No Sig. Effect	No Sig. Effect	WT Confirmed	Affects Mutant
STAP2	55620	957	signal transducing adaptor family member 2 Chromosome:19	WT
STAU1	6780	11582	staufen RNA binding protein homolog 1 (Drosophila) Chromosome:20	Mutant	Unconfirmed	Unconfirmed	No Sig. Effect	No Sig. Effect
STELLAR	400206	56748	developmental pluripotency associated 3 pseudogene Chromosome:14	WT	Unconfirmed	Unconfirmed
STRADA	92335	11047	STE20-related kinase adaptor alpha Chromosome:17	Mutant	Unconfirmed	Unconfirmed	Decreased	No Sig. Effect
SYT12	91683	10205	synaptotagmin XII Chromosome:11	Mutant
TAZ	6901	2945	tafazzin Chromosome:X	WT and Mutant	Unconfirmed	Unconfirmed	No Sig. Effect	No Sig. Effect
TBP	6908	52997	TATA box binding protein Chromosome:6	Mutant
TCTN3	26123	14539	tectonic family member 3 Chromosome:10	WT
TFEB	7942	9713	transcription factor EB Chromosome:6	WT	Unconfirmed	Unconfirmed	No Sig. Effect	No Sig. Effect
TFF2	7032	9826	trefoil factor 2 Chromosome:21	WT and Mutant	Unconfirmed	Unconfirmed	No Sig. Effect	No Sig. Effect
TFG	10342	5933	TRK-fused gene Chromosome:3	Mutant	Unconfirmed	Unconfirmed	No Sig. Effect	Increased	WT Confirmed
TFR2	7036	72051	transferrin receptor 2 Chromosome:7	Mutant
TGFB1	7040	2595	transforming growth factor beta 1 Chromosome:19	WT and Mutant	Unconfirmed	Unconfirmed	No Sig. Effect	No Sig. Effect		Affects WT
TGS1	96764	8736	trimethylguanosine synthase 1 Chromosome:8	Mutant
THAP11	57215	7141	THAP domain containing 11 Chromosome:16	Mutant
TIMD4	91937	2809	T-cell immunoglobulin and mucin domain containing 4 Chromosome:5	Mutant
TK1	7083	4739	thymidine kinase 1 soluble Chromosome:17	Mutant	Unconfirmed	Unconfirmed	No Sig. Effect	No Sig. Effect
TLR3	7098	55886	toll-like receptor 3 Chromosome:4	Mutant
TMEM110	375346	11512	transmembrane protein 110 Chromosome:3	Mutant
TMEM40	55287	13132	transmembrane protein 40 Chromosome:3	Mutant	Confirmed	Confirmed	No Sig. Effect	No Sig. Effect	WT Confirmed	No Effect (Mutant Not Tested)
TMEM56	148534	56242	transmembrane protein 56 Chromosome:1	WT
TMPRSS6	164656	9385	transmembrane protease serine 6 Chromosome:22	Mutant
TNFSF10	8743	10053	tumor necrosis factor (ligand) superfamily member 10 Chromosome:3	WT	Unconfirmed	Unconfirmed	No Sig. Effect	No Sig. Effect
TOR1B	27348	7578	torsin family 1 member B (torsin B) Chromosome:9	WT
TRAFD1	10906	3799	TRAF-type zinc finger domain containing 1 Chromosome:12	Mutant	Unconfirmed	Confirmed	No Sig. Effect	No Sig. Effect	WT Confirmed	No Effect on WT and Mutant
TRIM16	10626	13691	tripartite motif containing 16 Chromosome:17	Mutant
TRIM16L	147166	56907	tripartite motif containing 16-like Chromosome:17	Mutant
TRIM27	5987	152	tripartite motif containing 27 Chromosome:6	Mutant
TRIM32	22954	3878	tripartite motif containing 32 Chromosome:9	Mutant
TRIM5	85363	7774	tripartite motif containing 5 Chromosome:11	Mutant	Unconfirmed	Unconfirmed	No Sig. Effect	No Sig. Effect
TRMT1	55621	378	TRM1 tRNA methyltransferase 1 homolog (S. cerevisiae) Chromosome:19	WT
TSC22D1	8848	8601	TSC22 domain family member 1 Chromosome:13	WT and Mutant	Unconfirmed	Unconfirmed	No Sig. Effect	No Sig. Effect
TTR	7276	8999	transthyretin Chromosome:18	WT	Unconfirmed	Unconfirmed	No Sig. Effect	No Sig. Effect
TWISTNB	221830	54627	TWIST neighbor Chromosome:7	Mutant	Unconfirmed	Unconfirmed	No Sig. Effect	No Sig. Effect
TXNRD2	10587	54095	thioredoxin reductase 2 Chromosome:22	Mutant	Unconfirmed	Unconfirmed	No Sig. Effect	No Sig. Effect
ULK3	25989	11969	unc-51-like kinase 3 (C. elegans) Chromosome:15	Mutant	Unconfirmed	Unconfirmed	No Sig. Effect	No Sig. Effect
UNC119	9094	2588	unc-119 homolog (C. elegans) Chromosome:17	WT and Mutant	Confirmed	Confirmed	Decreased	No Sig. Effect		Affects WT (Mutant Not Tested)
UNC45B	146862	52773	unc-45 homolog B (C. elegans) Chromosome:17	Mutant
UNC93B1	81622	71320	unc-93 homolog B1 (C. elegans) Chromosome:11	WT	Unconfirmed	Unconfirmed	No Sig. Effect	No Sig. Effect
UPK3B	80761	4272	uroplakin 3B Chromosome:7	Mutant
USP10	9100	3403	ubiquitin specific peptidase 10 Chromosome:16	WT and Mutant	Unconfirmed	Unconfirmed	No Sig. Effect	No Sig. Effect
USP26	83844	55966	ubiquitin specific peptidase 26 Chromosome:X	Mutant	Confirmed	Confirmed	No Sig. Effect	No Sig. Effect	WT Confirmed	No Effect on WT and Mutant
USP28	57646	12309	ubiquitin specific peptidase 28 Chromosome:11	Mutant	Confirmed	Unconfirmed	No Sig. Effect	No Sig. Effect
VAMP4	8674	2248	vesicle-associated membrane protein 4 Chromosome:1	WT
VAPA	9218	3836	VAMP (vesicle-associated membrane protein)-associated protein A 33kDa Chromosome:18	WT	Confirmed	Confirmed	Decreased	No Sig. Effect	WT Unconfirmed	Affects Mutant
VAPB	9217	3756	VAMP (vesicle-associated membrane protein)-associated protein B and C Chromosome:20	WT
VASN	114990	14498	vasorin Chromosome:16	WT and Mutant
VAV1	7409	6612	vav 1 guanine nucleotide exchange factor Chromosome:19	WT
VDAC2	7417	14638	voltage-dependent anion channel 2 Chromosome:10	Mutant	Unconfirmed	Unconfirmed	No Sig. Effect	No Sig. Effect
VEGFA	7422	12317	vascular endothelial growth factor A Chromosome:6	Mutant
VEPH1	79674	53698	ventricular zone expressed PH domain homolog 1 (zebrafish) Chromosome:3	WT	Unconfirmed	Unconfirmed	Increased	No Sig. Effect
VPS28	51160	4587	vacuolar protein sorting 28 homolog (S. cerevisiae) Chromosome:8	WT
VPS4A	27183	11412	vacuolar protein sorting 4 homolog A (S. cerevisiae) Chromosome:16	WT	Confirmed	Unconfirmed	No Sig. Effect	No Sig. Effect
VPS4B	9525	11264	vacuolar protein sorting 4 homolog B (S. cerevisiae) Chromosome:18	WT	Unconfirmed	Unconfirmed	Increased	No Sig. Effect
VTI1B	10490	3918	vesicle transport through interaction with t-SNAREs homolog 1B (yeast) Chromosome:14	Mutant	Confirmed	Confirmed	No Sig. Effect	No Sig. Effect	WT Confirmed	Affects WT and Mutant
WDR5B	54554	11405	WD repeat domain 5B Chromosome:3	Mutant	Unconfirmed	Unconfirmed	No Sig. Effect	No Sig. Effect
WWP2	11060	326	WW domain containing E3 ubiquitin protein ligase 2 Chromosome:16	WT and Mutant	Unconfirmed	Confirmed
XAGE3	170626	14818	X antigen family member 3 Chromosome:X	WT	Confirmed	Confirmed	Decreased	No Sig. Effect	WT Confirmed	Affects Mutant
XKR8	55113	6614	XK Kell blood group complex subunit-related family member 8 Chromosome:1	WT and Mutant
YSK4	80122	9424	YSK4 Sps1/Ste20-related kinase homolog (S. cerevisiae) Chromosome:2	WT	Unconfirmed	Unconfirmed	No Sig. Effect	No Sig. Effect
YTHDF1	54915	10561	YTH domain family member 1 Chromosome:20	WT	Unconfirmed	Unconfirmed	Decreased	Increased
ZBED2	79413	4223	zinc finger BED-type containing 2 Chromosome:3	WT	Unconfirmed	Unconfirmed	No Sig. Effect	No Sig. Effect
ZDHHC15	158866	52707	zinc finger DHHC-type containing 15 Chromosome:X	Mutant
ZFP112	7771	54036	zinc finger protein 112 homolog (mouse) Chromosome:19	Mutant
ZFP57	346171	70872	zinc finger protein 57 homolog (mouse) Chromosome:6	Mutant
ZFYVE26	23503	14719	zinc finger FYVE domain containing 26 Chromosome:14	WT and Mutant	Unconfirmed	Unconfirmed	No Sig. Effect	No Sig. Effect
ZNF213	7760	5271	zinc finger protein 213 Chromosome:16	WT	Unconfirmed	Unconfirmed	No Sig. Effect	No Sig. Effect
ZNF22	7570	2959	zinc finger protein 22 (KOX 15) Chromosome:10	WT	Unconfirmed	Unconfirmed	Increased & Decreased	No Sig. Effect	WT Confirmed
ZNF462	58499	11181	zinc finger protein 462 Chromosome:9	Mutant	Unconfirmed	Unconfirmed	No Sig. Effect	No Sig. Effect
ZNF69	7620	13683	zinc finger protein 69 Chromosome:19	WT	Unconfirmed	Unconfirmed	No Sig. Effect	No Sig. Effect
ZNF770	54989	14536	zinc finger protein 770 Chromosome:15	Mutant	Unconfirmed	Unconfirmed	Decreased	No Sig. Effect
ZUFSP	221302	765	zinc finger with UFM1-specific peptidase domain Chromosome:6	Mutant	Unconfirmed	Unconfirmed	No Sig. Effect	No Sig. Effect
